# Supplementary material for: Body and Boat: Significance of Morphology on Elite Rowing Performance
Source: Front Sports Act Living. 2020 Dec 2;2:597676. doi: 10.3389/fspor.2020.597676 (PMC7739618; doi:10.3389/fspor.2020.597676)
Supplement: Supplementary file 1 [file Data_Sheet_1.CSV]

Final	Rank	Time	Category	Date	Height	Weight	RPI	IMC	Vitesse 50	Vitesse 100	Vitesse 150	Vitesse 200	Vitesse 250	Vitesse 300	Vitesse 350	Vitesse 400	Vitesse 450	Vitesse 500	Vitesse 550	Vitesse 600	Vitesse 650	Vitesse 700	Vitesse 750	Vitesse 800	Vitesse 850	Vitesse 900	Vitesse 950	Vitesse 1000	Vitesse 1050	Vitesse 1100	Vitesse 1150	Vitesse 1200	Vitesse 1250	Vitesse 1300	Vitesse 1350	Vitesse 1400	Vitesse 1450	Vitesse 1500	Vitesse 1550	Vitesse 1600	Vitesse 1650	Vitesse 1700	Vitesse 1750	Vitesse 1800	Vitesse 1850	Vitesse 1900	Vitesse 1950	Vitesse 2000	Year
A	1	06:54.8	M1X	9/6/2015	198	98	12.62497436	24.99744924	4.2	5.2	5.3	5.3	5.3	5.2	5.1	5	5	4.9	4.9	4.9	4.9	4.8	4.8	4.8	4.8	4.8	4.7	4.7	4.7	4.7	4.7	4.6	4.6	4.6	4.6	4.7	4.7	4.7	4.7	4.7	4.7	4.7	4.7	4.6	4.7	4.7	4.8	4.9	2015
A	2	06:55.1	M1X	9/6/2015	201	99	12.1912159	24.50434395	4.1	5.1	5.3	5.2	5.1	5.1	5.1	5	4.9	4.9	5	4.9	4.8	4.8	4.9	4.8	4.8	4.8	4.8	4.7	4.8	4.7	4.6	4.6	4.6	4.6	4.6	4.7	4.7	4.8	4.8	4.7	4.7	4.8	4.7	4.6	4.7	4.8	4.9	4.7	2015
A	3	06:57.6	M1X	9/6/2015	186	79	12.276887	22.83500983	4.2	5.2	5.4	5.4	5.2	5.1	5	5	5	5	4.9	4.9	4.8	4.7	4.8	4.8	4.8	4.7	4.7	4.7	4.6	4.7	4.6	4.5	4.5	4.6	4.6	4.6	4.7	4.8	4.8	4.8	4.8	4.8	4.7	4.7	4.6	4.6	4.6	4.6	2015
A	4	07:03.7	M1X	9/6/2015	193	95	13.21452869	25.50404038	4.2	5.1	5.3	5.2	5.2	5.1	5	5	4.9	4.9	4.9	4.9	4.8	4.8	4.8	4.8	4.7	4.7	4.6	4.6	4.6	4.6	4.5	4.5	4.5	4.5	4.6	4.6	4.5	4.5	4.6	4.5	4.5	4.6	4.5	4.6	4.6	4.7	4.7	4.6	2015
A	5	07:04.5	M1X	9/6/2015	187	95	14.52776432	27.16691927	4.1	5.1	5.2	5.1	5.1	5.1	5	4.9	4.9	4.9	4.9	4.9	4.9	4.8	4.8	4.8	4.8	4.7	4.6	4.7	4.7	4.6	4.5	4.5	4.4	4.5	4.6	4.6	4.6	4.6	4.6	4.6	4.6	4.6	4.5	4.4	4.4	4.4	4.7	4.8	2015
A	6	07:04.8	M1X	9/6/2015	198	100	12.8826269	25.50760127	4.1	5	5.2	5.2	5.1	5.1	5.1	5	4.9	4.9	4.9	4.9	4.9	4.8	4.7	4.8	4.8	4.8	4.7	4.7	4.7	4.8	4.6	4.6	4.5	4.5	4.6	4.6	4.6	4.6	4.7	4.6	4.6	4.5	4.5	4.3	4.3	4.4	4.5	4.4	2015
B	1	06:46.6	M1X	9/6/2015	198	98	12.62497436	24.99744924	4	5	5.2	5.2	5.1	5	5	4.9	4.9	5	4.9	4.8	4.9	4.8	4.8	4.8	4.7	4.8	4.8	4.8	4.8	4.9	4.8	4.9	4.8	4.9	4.9	4.9	5	4.9	5	5	5	4.9	5	5.1	5.1	5.1	5.2	5.3	2015
B	2	06:46.7	M1X	9/6/2015	191	95	13.63400671	26.04095282	4.2	5.2	5.4	5.2	5.2	5.1	5	5	5	4.9	4.8	4.8	4.9	4.9	4.9	4.8	4.8	4.9	4.8	4.8	4.8	4.9	4.9	4.8	4.8	4.8	4.9	4.8	4.9	5	5	4.9	4.9	4.9	4.8	4.8	5	5	5	5	2015
B	3	06:47.9	M1X	9/6/2015	200	83	10.375	20.75	4.2	5.2	5.2	5.1	5	4.9	4.9	4.9	4.9	4.9	4.9	4.9	4.9	4.9	4.8	4.8	4.8	4.9	4.9	4.9	4.9	4.8	4.8	4.9	4.8	4.8	4.8	4.9	4.8	4.8	4.8	4.9	4.9	4.9	4.9	5.1	5.1	5.1	5.1	4.9	2015
B	4	06:51.7	M1X	9/6/2015	186	92	14.29713423	26.59266967	4.1	5.1	5.2	5.2	5.1	5	5	5	4.9	4.9	4.8	4.8	4.8	4.8	4.8	4.8	4.7	4.7	4.7	4.7	4.8	4.7	4.7	4.8	4.8	4.8	4.8	4.7	4.8	4.8	4.8	4.9	4.8	4.9	4.9	5	5	5.1	5.1	5	2015
B	5	06:54.7	M1X	9/6/2015	193	95	13.21452869	25.50404038	4.2	5.2	5.4	5.3	5.2	5.1	5	4.9	4.9	4.8	4.8	4.8	4.8	4.8	4.7	4.8	4.8	4.8	4.8	4.7	4.7	4.6	4.6	4.7	4.7	4.7	4.7	4.7	4.7	4.8	4.8	4.9	4.8	4.8	4.9	4.9	4.9	4.8	4.8	4.6	2015
B	6	07:02.7	M1X	9/6/2015	184	75	12.0394818	22.1526465	4.2	5.1	5.2	5.1	5.1	4.9	4.9	4.8	4.9	4.8	4.8	4.9	4.7	4.8	4.8	4.7	4.8	4.7	4.7	4.7	4.7	4.7	4.8	4.7	4.8	4.8	4.8	4.8	4.8	4.9	4.9	4.9	4.8	4.9	4.9	4.9	4.8	4.6	4.4	2.7	2015
A	1	06:37.1	M1X	8/31/2014	198	98	12.62497436	24.99744924	3.9	5.1	5.3	5.3	5.2	5.1	5	5	5.1	5	5	4.9	4.9	4.9	4.9	4.8	4.8	4.8	4.9	5	5	4.9	4.9	4.8	4.8	5	4.9	4.9	4.9	5	5.1	5.1	5.1	5.1	5.2	5.2	5.4	5.3	5.4	5.2	2014
A	2	06:37.9	M1X	8/31/2014	201	99	12.1912159	24.50434395	4	5	5.1	5.2	5	4.9	5	5	4.9	5	5	5	4.9	5	4.9	4.9	4.9	4.9	4.9	4.9	5	4.9	5	5	5	5.1	5	5	5.2	5.1	5.2	5.1	5.2	5.3	5.2	5.3	5.3	5.2	5.1	5.2	2014
A	3	06:44.3	M1X	8/31/2014	198	100	12.8826269	25.50760127	3.8	5.1	5.3	5.3	5.3	5.2	5	4.9	4.9	5	4.9	4.9	4.9	4.9	5	4.9	4.9	4.8	4.8	4.9	4.9	5	5	5	4.9	4.9	4.8	4.8	4.9	4.9	5.1	5.1	5	4.9	5	5	5	4.9	4.7	4.5	2014
A	4	06:48.0	M1X	8/31/2014	186	79	12.276887	22.83500983	4.2	5.1	5.4	5.4	5.2	5.1	5	4.9	4.9	4.9	4.9	4.9	4.9	4.8	4.9	4.8	4.7	4.7	4.8	4.8	4.8	4.8	4.8	4.8	4.8	4.9	4.9	4.8	4.8	4.9	5	5	5	4.9	4.8	4.9	4.9	4.9	4.8	4.8	2014
A	5	06:52.0	M1X	8/31/2014	196	102	13.54665148	26.5514369	4.1	4.9	5.1	5	5	4.9	4.8	4.9	5	5.1	5	5	4.9	4.9	4.9	4.9	4.8	4.8	4.8	4.8	4.8	4.8	4.7	4.7	4.7	4.8	4.7	4.7	4.7	4.8	4.8	4.9	4.9	4.8	4.8	4.9	5	5	4.9	4.9	2014
A	6	06:58.2	M1X	8/31/2014	188	86	12.94270056	24.33227705	4.1	5	5	5	4.9	4.9	4.9	5	4.9	4.9	4.9	4.8	4.9	4.8	4.8	4.7	4.7	4.7	4.7	4.6	4.6	4.8	4.8	4.8	4.7	4.8	4.7	4.6	4.6	4.8	4.7	4.8	4.7	4.7	4.8	4.8	4.9	4.7	4.7	4.6	2014
B	1	06:42.5	M1X	8/31/2014	198	98	12.62497436	24.99744924	4.1	5.2	5.3	5.2	5.2	5.1	5.1	5	5	5	4.9	4.9	4.9	4.9	4.9	4.9	4.9	4.8	4.8	4.8	4.8	4.9	4.9	4.9	4.9	5	5	5	5	5	5	5	5	5	5	5	5.1	5.1	5.1	5	2014
B	2	06:43.8	M1X	8/31/2014	184	75	12.0394818	22.1526465	4.1	5.2	5.2	5.2	5.1	5	5	4.9	5	4.9	4.9	4.9	4.9	4.8	4.9	4.8	4.9	4.8	4.8	4.7	4.7	4.7	4.8	4.8	4.8	4.8	5	4.9	5	5	4.9	4.9	5	5.1	5.1	5.2	5.2	5.2	5.2	5.2	2014
B	3	06:44.0	M1X	8/31/2014	201	104	12.80693387	25.74193708	4	5.3	5.4	5.3	5.3	5.1	5	5	4.9	4.9	4.9	4.9	4.9	4.9	4.9	4.9	4.9	4.8	4.8	4.9	4.9	4.9	4.9	4.9	4.9	4.9	4.9	4.9	4.9	5	4.9	4.9	4.9	5	5.1	5.1	5	4.9	5	5	2014
B	4	06:50.2	M1X	8/31/2014	190	87	12.68406473	24.09972299	3.9	5	5.2	5.3	5.2	5	5	5	4.9	4.9	5	5	5	4.9	4.9	4.9	4.8	4.9	4.9	4.8	4.9	4.9	4.9	4.9	4.9	4.9	4.8	4.8	4.8	4.8	4.8	4.8	4.9	4.9	4.9	4.9	4.8	4.6	4.5	4.2	2014
B	5	06:54.5	M1X	8/31/2014	191	86	12.34236397	23.57391519	4.1	5	5.2	5.1	4.9	4.8	4.9	4.9	4.9	4.9	5	4.9	4.9	4.9	4.9	4.9	4.9	4.8	4.8	4.8	4.7	4.7	4.8	4.8	4.8	4.8	4.8	4.8	4.7	4.7	4.7	4.7	4.8	4.8	4.8	4.9	4.8	4.8	4.8	4.7	2014
B	6	07:00.6	M1X	8/31/2014	192	86	12.15051722	23.32899306	3.9	5	5.3	5.2	5.1	5.1	5	5	4.9	4.9	4.9	4.8	4.8	4.7	4.7	4.7	4.7	4.7	4.7	4.6	4.6	4.6	4.6	4.6	4.6	4.7	4.7	4.7	4.6	4.6	4.6	4.8	4.6	4.7	4.7	4.7	4.7	4.8	4.7	4.6	2014
A	1	06:45.2	M1X	9/1/2013	198	98	12.62497436	24.99744924	4	5.1	5.2	5.2	5.1	5.1	5	5	4.9	4.8	4.8	4.7	4.7	4.7	4.7	4.8	4.8	4.8	4.8	4.8	5	4.9	4.9	4.8	4.9	4.9	4.9	4.8	4.9	4.9	4.9	4.8	4.9	4.9	4.9	4.9	5	5.1	5	4.7	2013
A	2	06:48.9	M1X	9/1/2013	198	100	12.8826269	25.50760127	4	5	5.1	5	4.9	4.8	4.7	4.8	4.8	4.6	4.6	4.6	4.7	4.7	4.6	4.6	4.6	4.7	4.8	4.8	4.8	4.8	4.9	4.9	4.8	4.8	4.8	4.9	4.9	4.9	4.9	4.9	5	5	5.2	5.2	5.2	5.1	4.9	4	2013
A	3	06:49.4	M1X	9/1/2013	196	102	13.54665148	26.5514369	4.1	5.1	5.2	5.1	5	4.9	4.9	4.8	4.8	4.8	4.7	4.7	4.7	4.7	4.7	4.8	4.8	4.8	4.8	4.9	4.9	4.9	4.9	4.9	4.8	4.8	4.8	4.8	4.8	4.8	4.8	4.8	4.9	4.9	4.9	4.8	4.8	4.8	4.7	4.7	2013
A	4	06:51.4	M1X	9/1/2013	191	95	13.63400671	26.04095282	4.1	5.1	5.2	5.1	5.1	5.1	4.9	4.8	4.7	4.7	4.7	4.8	4.8	4.7	4.7	4.6	4.7	4.7	4.7	4.7	4.7	4.8	4.8	4.8	4.7	4.7	4.7	4.8	4.7	4.8	4.9	4.8	4.9	4.8	4.9	4.9	5	4.9	5	4.8	2013
A	5	06:52.7	M1X	9/1/2013	201	104	12.80693387	25.74193708	3.9	4.9	5	5.1	5	4.9	4.9	4.8	4.8	4.8	4.7	4.7	4.7	4.7	4.6	4.7	4.7	4.7	4.7	4.8	4.8	4.7	4.8	4.8	4.7	4.7	4.7	4.8	4.8	4.8	4.7	4.8	4.8	4.9	4.8	4.9	5	5	4.9	4.9	2013
A	6	06:56.2	M1X	9/1/2013	186	79	12.276887	22.83500983	4.1	5.1	5.1	5	5	4.9	4.8	4.7	4.8	4.7	4.7	4.6	4.6	4.6	4.7	4.6	4.7	4.6	4.6	4.6	4.6	4.6	4.6	4.7	4.7	4.7	4.7	4.7	4.8	4.8	4.8	4.8	4.7	4.7	4.7	4.8	4.8	4.8	4.9	4.7	2013
B	1	06:52.5	M1X	9/1/2013	188	86	12.94270056	24.33227705	3.8	5	5.2	5.1	5	4.9	4.9	4.8	4.7	4.7	4.7	4.7	4.7	4.7	4.7	4.6	4.6	4.6	4.6	4.7	4.7	4.8	4.8	4.7	4.7	4.8	4.8	4.8	4.9	4.9	4.9	4.9	4.8	4.8	4.8	4.9	4.9	4.9	5	4.9	2013
B	2	06:53.8	M1X	9/1/2013	198	95	12.23849556	24.2322212	4	4.9	5	5	4.8	4.8	4.8	4.8	4.8	4.7	4.6	4.7	4.7	4.8	4.7	4.7	4.7	4.6	4.7	4.7	4.7	4.8	4.8	4.7	4.7	4.8	4.8	4.7	4.7	4.7	4.8	4.8	4.8	4.8	4.8	5	4.9	5	5	5	2013
B	3	06:55.4	M1X	9/1/2013	186	92	14.29713423	26.59266967	4	5	5.1	5.1	5	4.9	4.8	4.9	4.9	4.9	4.8	4.7	4.7	4.7	4.7	4.7	4.7	4.6	4.6	4.6	4.7	4.6	4.6	4.6	4.6	4.6	4.6	4.6	4.7	4.6	4.7	4.9	4.8	4.9	4.9	5	5	5.1	5.1	5.1	2013
B	4	06:58.0	M1X	9/1/2013	193	85	11.82352567	22.81940455	3.8	4.8	4.8	4.9	4.9	4.8	4.7	4.8	4.8	4.7	4.7	4.7	4.7	4.7	4.7	4.6	4.6	4.6	4.7	4.6	4.6	4.7	4.8	4.7	4.6	4.5	4.6	4.7	4.7	4.7	4.7	4.8	4.8	4.8	4.8	4.9	5	5	4.9	4.9	2013
B	5	06:58.8	M1X	9/1/2013	191	84	12.05533225	23.0256846	3.9	4.8	5	5	4.9	4.9	4.8	4.7	4.7	4.6	4.6	4.6	4.7	4.7	4.7	4.7	4.6	4.6	4.7	4.6	4.7	4.7	4.7	4.6	4.7	4.7	4.7	4.7	4.7	4.7	4.7	4.7	4.7	4.8	4.7	4.8	5	5	5	4.7	2013
B	6	07:02.9	M1X	9/1/2013	188	80	12.03972145	22.63467632	3.8	4.8	5.1	5	4.9	4.8	4.7	4.8	4.6	4.7	4.7	4.6	4.7	4.6	4.7	4.6	4.5	4.6	4.6	4.6	4.6	4.6	4.6	4.6	4.6	4.6	4.7	4.7	4.7	4.7	4.6	4.6	4.7	4.7	4.7	4.7	4.7	4.6	4.7	4.6	2013
A	1	06:39.6	M1X	9/3/2011	201	99	12.1912159	24.50434395	4.1	5	5.2	5.1	5.1	5	5	4.9	4.8	4.8	4.8	4.9	4.9	4.8	4.8	4.8	4.9	4.9	4.8	4.9	4.8	4.8	4.9	5	4.9	4.9	5	5	4.9	4.9	4.9	5	5	5	5.1	5.1	5.2	5.3	5.3	5.3	2011
A	2	06:40.1	M1X	9/3/2011	198	98	12.62497436	24.99744924	4.1	4.8	5.2	5.3	5.3	5.1	5.1	5.2	5.1	4.8	4.9	5	4.7	4.9	4.8	4.9	5	4.9	5.1	5	4.8	4.8	4.9	4.9	4.9	5	4.9	4.8	5.1	5	5.1	5	5.1	5.2	5.1	5.3	5.3	5.4	5.5	5.5	2011
A	3	06:44.9	M1X	9/3/2011	191	95	13.63400671	26.04095282	4.3	5.1	5.5	5.4	5.3	5.2	5.1	5.1	4.9	4.9	4.8	4.9	4.9	4.8	4.8	4.8	4.8	4.9	4.9	4.7	4.8	4.8	4.8	4.8	4.7	4.7	4.8	4.8	4.8	4.7	4.8	4.8	4.9	5	4.9	4.9	5.1	5	5.1	4.9	2011
A	4	06:46.9	M1X	9/3/2011	196	102	13.54665148	26.5514369	4.2	5	5.1	5.1	5.1	5	4.9	4.9	4.8	4.8	4.7	4.7	4.7	4.7	4.6	4.6	4.7	4.7	4.8	4.7	4.8	4.7	4.8	4.7	4.8	4.8	4.8	4.9	4.9	4.8	4.9	4.9	4.9	4.9	4.9	5	5.2	5.2	5.1	5.1	2011
A	5	06:48.2	M1X	9/3/2011	196	105	13.94508241	27.33236152	4.2	4.9	4.9	5	5.1	5.1	5	4.9	4.9	4.9	4.8	4.9	4.8	4.8	4.8	4.7	4.7	4.8	4.7	4.7	4.7	4.8	4.7	4.7	4.7	4.7	4.7	4.8	4.8	4.8	4.8	4.9	4.8	4.9	5	5	4.9	5	5	5	2011
A	6	06:55.3	M1X	9/3/2011	193	95	13.21452869	25.50404038	4.1	4.8	5	4.9	5	5	5	4.9	4.8	4.8	4.7	4.8	4.7	4.7	4.8	4.7	4.7	4.8	4.7	4.7	4.7	4.7	4.7	4.8	4.7	4.7	4.7	4.7	4.8	4.8	4.7	4.8	4.7	4.8	4.9	4.9	4.9	4.9	4.7	3.6	2011
B	1	06:56.6	M1X	9/3/2011	186	79	12.276887	22.83500983	4.1	5.1	5.3	5.3	5	5	4.9	4.8	4.8	4.8	4.7	4.7	4.8	4.8	4.7	4.7	4.6	4.7	4.7	4.6	4.7	4.7	4.6	4.7	4.7	4.6	4.7	4.7	4.6	4.6	4.6	4.6	4.6	4.6	4.7	4.7	4.7	4.7	4.7	4.7	2011
B	2	06:57.8	M1X	9/3/2011	198	100	12.8826269	25.50760127	4.2	5.2	5.3	5.3	5	5	4.8	4.7	4.8	4.6	4.7	4.8	4.6	4.7	4.7	4.7	4.6	4.7	4.6	4.7	4.7	4.6	4.6	4.6	4.6	4.6	4.5	4.5	4.6	4.6	4.6	4.6	4.6	4.7	4.8	4.7	4.7	4.8	4.9	5	2011
B	3	06:58.1	M1X	9/3/2011	188	86	12.94270056	24.33227705	3.1	4.1	4.9	4.9	4.8	4.9	4.8	4.8	4.8	4.7	4.7	4.8	4.8	4.7	4.6	4.6	4.6	4.6	4.6	4.6	4.7	4.7	4.6	4.7	4.6	4.5	4.5	4.5	4.5	4.6	4.7	4.7	4.7	4.7	4.8	4.8	4.9	5	5	4.9	2011
B	4	06:59.5	M1X	9/3/2011	190	90	13.12144627	24.93074792	4.1	4.9	5	5.1	4.9	5	6.3	5.2	4.8	4.8	4.7	4.7	4.7	4.7	4.7	4.7	4.6	4.6	4.7	4.6	4.6	4.7	4.6	4.6	4.6	4.5	4.6	4.6	4.6	4.7	4.6	4.6	4.7	4.6	4.6	4.7	4.7	4.8	5	4.8	2011
B	5	07:01.6	M1X	9/3/2011	188	95	14.29716922	26.87867813	3.8	4.6	5	4.9	4.8	4.7	4.8	4.7	4.7	4.7	4.6	4.8	4.8	4.7	4.7	4.7	4.7	4.7	4.5	4.7	4.5	4.6	4.5	4.5	4.6	4.6	4.6	4.7	4.8	4.7	4.6	4.7	4.6	4.6	4.7	4.7	4.7	4.8	4.9	4.9	2011
B	6	07:09.0	M1X	9/3/2011	198	95	12.23849556	24.2322212	4.2	4.9	5	5	4.9	4.8	4.7	4.6	4.6	4.8	5	4.7	4.6	4.6	4.5	4.5	4.6	4.6	4.6	4.6	4.6	4.5	4.5	4.5	4.5	4.5	4.6	4.6	4.6	4.5	4.5	4.5	4.4	4.7	4.7	4.7	4.5	4.5	4.5	3.9	2011
A	1	06:47.5	M1X	11/6/2010	198	98	12.62497436	24.99744924	3.8	4.8	5.3	5.3	5	5	5	4.9	4.9	4.8	4.8	4.8	4.8	4.7	4.7	4.7	4.7	4.7	4.8	4.8	4.8	4.7	4.8	4.7	4.8	4.7	4.8	4.8	4.8	4.8	4.9	4.9	4.9	4.8	4.9	4.9	4.9	4.9	5	5	2010
A	2	06:49.4	M1X	11/6/2010	201	99	12.1912159	24.50434395	3.6	4.6	4.9	5	5.2	5	5	4.9	4.8	4.7	4.8	4.9	4.8	4.9	5	4.8	4.8	4.8	4.8	4.8	4.6	4.6	4.7	4.5	4.6	4.7	4.8	4.8	4.8	4.9	4.8	4.9	4.9	4.8	4.9	5	5	5	5	5	2010
A	3	06:49.8	M1X	11/6/2010	191	95	13.63400671	26.04095282	3.2	4.2	4.9	5.1	5.1	5	5	4.8	4.8	4.7	4.3	4.8	4.6	4.5	4.5	4.6	4.6	4.6	4.7	4.7	4.9	4.7	4.9	4.5	4.6	4.5	4.6	4.6	4.6	4.7	4.8	4.8	4.8	4.9	4.8	4.9	4.8	5.1	5	5.1	2010
A	4	06:55.7	M1X	11/6/2010	193	95	13.21452869	25.50404038	4.7	5.2	5.1	5	4.9	4.9	4.9	4.8	4.8	4.8	4.9	4.8	4.7	4.9	4.4	4.7	4.8	4.8	4.7	4.7	4.6	4.7	4.7	4.6	4.5	4.6	4.6	4.6	4.7	4.8	4.7	4.8	4.8	4.8	4.8	4.8	4.8	5	4.9	4.9	2010
A	5	06:57.6	M1X	11/6/2010	190	90	13.12144627	24.93074792	3.4	4.7	5.2	5.2	5.1	5	4.9	4.8	4.7	4.8	4.8	4.8	4.7	4.7	4.6	4.6	4.5	4.7	4.7	4.7	4.7	4.7	4.6	4.6	4.6	4.6	4.6	4.6	4.6	4.7	4.7	4.8	4.8	4.7	4.8	4.7	4.8	4.9	4.9	4.7	2010
B	1	07:01.9	M1X	11/6/2010	196	105	13.94508241	27.33236152	3.5	4.7	4.7	4.8	4.9	4.8	4.8	4.7	4.4	4.7	4.7	4.9	4.9	4.7	4.8	4.7	4.7	4.8	4.8	4.8	4.7	4.7	4.7	4.5	4.6	4.5	4.6	4.4	4.5	4.6	4.5	4.4	4.5	4.6	4.5	4.7	4.8	4.6	4.8	4.7	2010
B	2	07:04.0	M1X	11/6/2010	186	79	12.276887	22.83500983	2.6	4.2	4.8	5	5	4.9	4.5	4.5	4.7	4.7	4.7	4.7	4.7	4.8	4.7	4.7	4.8	4.8	4.7	4.7	4.7	4.6	4.5	4.7	4.6	4.6	4.5	4.5	4.5	4.6	4.5	4.5	4.6	4.5	4.5	4.6	4.7	4.6	4.8	4.9	2010
B	3	07:06.7	M1X	11/6/2010	197	99	12.9490085	25.50954675	3.6	4.6	4.9	5	5	4.9	4.7	4.7	4.8	4.8	4.8	4.8	4.8	4.7	4.6	4.7	4.7	4.7	4.6	4.7	4.7	4.7	4.6	4.6	4.7	4.6	4.5	4.4	4.5	4.5	4.5	4.4	4.4	4.5	4.5	4.5	4.6	4.6	4.7	4	2010
B	5	07:16.6	M1X	11/6/2010	184	82	13.16316676	24.22022684	3.3	4.7	5	5	5	5.1	5	4.8	4.8	4.9	4.7	4.8	4.7	4.6	4.8	4.7	4.7	4.8	4.7	4.7	4.6	4.5	4.6	4.5	4.8	4.6	4.5	4.4	4.3	4.3	4.2	4.3	4.3	4.2	4.2	4.2	4.2	4.2	4.3	4.4	2010
B	6	07:18.9	M1X	11/6/2010	188	95	14.29716922	26.87867813	3.6	4.6	4.8	4.7	4.7	4.7	4.5	4.5	4.4	4.6	4.6	4.6	4.6	4.6	4.5	4.5	4.6	4.6	4.5	4.6	4.4	4.4	4.5	4.5	4.6	4.5	4.5	4.2	4.2	4.3	4.3	4.2	4.2	4.2	4.2	4.2	4.2	4.4	4.6	4.5	2010
A	1	06:15.8	M2-	9/5/2015	190	85	12.39247704	23.54570637	4.1	5.4	5.6	5.6	5.6	5.5	5.4	5.4	5.3	5.3	5.3	5.4	5.4	5.3	5.3	5.4	5.3	5.2	5.3	5.3	5.3	5.2	5.2	5.2	5.4	5.3	5.3	5.3	5.3	5.4	5.4	5.4	5.4	5.4	5.3	5.4	5.4	5.4	5.4	5.3	2015
A	1	06:15.8	M2-	9/5/2015	195	97	13.0818119	25.5095332	4.1	5.4	5.6	5.6	5.6	5.5	5.4	5.4	5.3	5.3	5.3	5.4	5.4	5.3	5.3	5.4	5.3	5.2	5.3	5.3	5.3	5.2	5.2	5.2	5.4	5.3	5.3	5.3	5.3	5.4	5.4	5.4	5.4	5.4	5.3	5.4	5.4	5.4	5.4	5.3	2015
A	2	06:22.3	M2-	9/5/2015	195	97	13.0818119	25.5095332	4.2	5.4	5.6	5.6	5.5	5.5	5.4	5.3	5.3	5.3	5.2	5.3	5.3	5.2	5.1	5.2	5.1	5.1	5.1	5.1	5.2	5.2	5.1	5.1	5.1	5.1	5.1	5.1	5.1	5.1	5.2	5.3	5.3	5.3	5.4	5.4	5.4	5.3	5.3	5.1	2015
A	2	06:22.3	M2-	9/5/2015	186	90	13.98632697	26.01456816	4.2	5.4	5.6	5.6	5.5	5.5	5.4	5.3	5.3	5.3	5.2	5.3	5.3	5.2	5.1	5.2	5.1	5.1	5.1	5.1	5.2	5.2	5.1	5.1	5.1	5.1	5.1	5.1	5.1	5.1	5.2	5.3	5.3	5.3	5.4	5.4	5.4	5.3	5.3	5.1	2015
A	3	06:25.4	M2-	9/5/2015	195	85	11.46344342	22.35371466	4.3	5.5	5.6	5.5	5.4	5.4	5.3	5.3	5.3	5.3	5.3	5.3	5.2	5.2	5.2	5.2	5.2	5.1	5.1	5.1	5.1	5.1	5.1	5.1	5.2	5.2	5.1	5.1	5.2	5.2	5.3	5.3	5.2	5.3	5.2	5.3	5.3	5.1	5.1	5.1	2015
A	3	06:25.4	M2-	9/5/2015	202	94	11.40443424	23.03695716	4.3	5.5	5.6	5.5	5.4	5.4	5.3	5.3	5.3	5.3	5.3	5.3	5.2	5.2	5.2	5.2	5.2	5.1	5.1	5.1	5.1	5.1	5.1	5.1	5.2	5.2	5.1	5.1	5.2	5.2	5.3	5.3	5.2	5.3	5.2	5.3	5.3	5.1	5.1	5.1	2015
A	4	06:27.6	M2-	9/5/2015	198	88	11.33671167	22.44668911	4.2	5.4	5.6	5.6	5.6	5.6	5.5	5.3	5.3	5.2	5.2	5.2	5.2	5.3	5.2	5	5.1	5.1	5.1	5.1	5.2	5	5	5.1	5.1	5	5.1	5	4.9	5.1	5	5	5.1	5.1	5.1	5.1	5.2	5.3	5.3	5.2	2015
A	4	06:27.6	M2-	9/5/2015	201	104	12.80693387	25.74193708	4.2	5.4	5.6	5.6	5.6	5.6	5.5	5.3	5.3	5.2	5.2	5.2	5.2	5.3	5.2	5	5.1	5.1	5.1	5.1	5.2	5	5	5.1	5.1	5	5.1	5	4.9	5.1	5	5	5.1	5.1	5.1	5.1	5.2	5.3	5.3	5.2	2015
A	5	06:29.1	M2-	9/5/2015	193	90	12.51902718	24.16172246																																									2015
A	5	06:29.1	M2-	9/5/2015	197	94	12.29501818	24.22118581																																									2015
A	6	06:36.0	M2-	9/5/2015	190	87	12.68406473	24.09972299	4.2	5.4	5.6	5.6	5.6	5.5	5.4	5.3	5.3	5.2	5.2	5.3	5.2	5.2	5.2	5.2	5.2	5.1	5	5	5	4.9	4.9	4.9	4.9	4.9	4.9	4.9	4.9	4.9	5	5	4.9	4.9	4.9	4.9	4.8	4.9	4.8	4.7	2015
A	6	06:36.0	M2-	9/5/2015	196	91	12.08573809	23.68804665	4.2	5.4	5.6	5.6	5.6	5.5	5.4	5.3	5.3	5.2	5.2	5.3	5.2	5.2	5.2	5.2	5.2	5.1	5	5	5	4.9	4.9	4.9	4.9	4.9	4.9	4.9	4.9	4.9	5	5	4.9	4.9	4.9	4.9	4.8	4.9	4.8	4.7	2015
B	1	06:31.2	M2-	9/5/2015	192	89	12.57437247	24.14279514	4.3	5.5	5.7	5.6	5.5	5.5	5.4	5.3	5.3	5.2	5.2	5.2	5.2	5.1	5	5	5	5.1	5	5	5	5.1	5	5	5.1	5	5	5	5	5.1	5	5	5.1	5	5.1	5.1	5.1	5.1	4.9	4.7	2015
B	1	06:31.2	M2-	9/5/2015	195	82	11.0588513	21.56476003	4.3	5.5	5.7	5.6	5.5	5.5	5.4	5.3	5.3	5.2	5.2	5.2	5.2	5.1	5	5	5	5.1	5	5	5	5.1	5	5	5.1	5	5	5	5	5.1	5	5	5.1	5	5.1	5.1	5.1	5.1	4.9	4.7	2015
B	2	06:31.6	M2-	9/5/2015	194	92	12.60035084	24.44468062	4.2	5.3	5.6	5.6	5.5	5.4	5.3	5.3	5.2	5.2	5.2	5.1	5	5.1	5	5	5	5	5	5.1	5.1	5	5	5	5.1	5.1	5	4.9	5	5	5	5.1	5.1	5	5.1	5.1	5.2	5.2	5.1	5.2	2015
B	2	06:31.6	M2-	9/5/2015	195	87	11.7331715	22.87968442	4.2	5.3	5.6	5.6	5.5	5.4	5.3	5.3	5.2	5.2	5.2	5.1	5	5.1	5	5	5	5	5	5.1	5.1	5	5	5	5.1	5.1	5	4.9	5	5	5	5.1	5.1	5	5.1	5.1	5.2	5.2	5.1	5.2	2015
B	3	06:33.1	M2-	9/5/2015	183	79	12.89062047	23.58983547	4.2	5.4	5.6	5.6	5.5	5.4	5.4	5.3	5.3	5.2	5.2	5.1	5.1	5	5	5	5	5	5	5	5	5	5	5	5	5	4.9	4.9	4.9	4.9	5	5	5	5	5.1	5	5.1	5	5.1	4.9	2015
B	3	06:33.1	M2-	9/5/2015	185	88	13.89848578	25.71219869	4.2	5.4	5.6	5.6	5.5	5.4	5.4	5.3	5.3	5.2	5.2	5.1	5.1	5	5	5	5	5	5	5	5	5	5	5	5	5	4.9	4.9	4.9	4.9	5	5	5	5	5.1	5	5.1	5	5.1	4.9	2015
B	4	06:36.8	M2-	9/5/2015	185	75	11.84530038	21.9138057	4.2	5.4	5.6	5.6	5.6	5.5	5.3	5.3	5.3	5.2	5.2	5.2	5.1	5.1	5	4.9	5	5	5	5	5	5	5	5	5.1	5	4.9	4.9	4.9	4.9	4.9	4.9	5	4.9	4.9	4.9	4.8	4.8	4.8	4.8	2015
B	4	06:36.8	M2-	9/5/2015	188	76	11.43773538	21.50294251	4.2	5.4	5.6	5.6	5.6	5.5	5.3	5.3	5.3	5.2	5.2	5.2	5.1	5.1	5	4.9	5	5	5	5	5	5	5	5	5.1	5	4.9	4.9	4.9	4.9	4.9	4.9	5	4.9	4.9	4.9	4.8	4.8	4.8	4.8	2015
B	5	06:38.4	M2-	9/5/2015	195	100	13.48640402	26.29848784	4.3	5.5	5.8	5.7	5.5	5.4	5.4	5.4	5.3	5.2	5.2	5.1	5.1	5.1	5	5	4.9	4.9	5	5	5	5	5	4.9	4.9	4.9	5	4.8	4.8	4.9	4.9	4.9	4.8	4.7	4.8	5	5	5	4.9	4.7	2015
B	5	06:38.4	M2-	9/5/2015	202	105	12.73899569	25.7327713	4.3	5.5	5.8	5.7	5.5	5.4	5.4	5.4	5.3	5.2	5.2	5.1	5.1	5.1	5	5	4.9	4.9	5	5	5	5	5	4.9	4.9	4.9	5	4.8	4.8	4.9	4.9	4.9	4.8	4.7	4.8	5	5	5	4.9	4.7	2015
B	6	06:42.1	M2-	9/5/2015	195	86	11.59830746	22.61669954	4.3	5.4	5.5	5.4	5.4	5.3	5.3	5.3	5.2	5	5.1	5.1	5.1	5.1	4.9	4.9	4.9	4.9	4.9	4.9	4.9	4.9	5	4.8	4.9	4.9	4.8	4.9	4.8	4.8	4.9	4.9	5	4.9	4.9	4.9	4.9	4.9	4.9	4.9	2015
B	6	06:42.1	M2-	9/5/2015	195	93	12.54235574	24.45759369	4.3	5.4	5.5	5.4	5.4	5.3	5.3	5.3	5.2	5	5.1	5.1	5.1	5.1	4.9	4.9	4.9	4.9	4.9	4.9	4.9	4.9	5	4.8	4.9	4.9	4.8	4.9	4.8	4.8	4.9	4.9	5	4.9	4.9	4.9	4.9	4.9	4.9	4.9	2015
A	1	06:09.3	M2-	8/30/2014	190	85	12.39247704	23.54570637	4.1	5.2	5.5	5.5	5.5	5.5	5.4	5.4	5.5	5.4	5.4	5.4	5.4	5.5	5.4	5.5	5.5	5.5	5.5	5.5	5.5	5.5	5.5	5.5	5.5	5.5	5.6	5.4	5.5	5.5	5.5	5.4	5.5	5.5	5.5	5.4	5.4	5.4	5.5	5.4	2014
A	1	06:09.3	M2-	8/30/2014	195	97	13.0818119	25.5095332	4.1	5.2	5.5	5.5	5.5	5.5	5.4	5.4	5.5	5.4	5.4	5.4	5.4	5.5	5.4	5.5	5.5	5.5	5.5	5.5	5.5	5.5	5.5	5.5	5.5	5.5	5.6	5.4	5.5	5.5	5.5	5.4	5.5	5.5	5.5	5.4	5.4	5.4	5.5	5.4	2014
A	2	06:13.8	M2-	8/30/2014	195	97	13.0818119	25.5095332	4.2	5.4	5.6	5.6	5.6	5.6	5.5	5.5	5.4	5.5	5.4	5.4	5.3	5.3	5.3	5.3	5.3	5.3	5.3	5.3	5.3	5.3	5.4	5.4	5.3	5.3	5.3	5.3	5.3	5.3	5.4	5.3	5.4	5.4	5.4	5.4	5.4	5.5	5.4	5.3	2014
A	2	06:13.8	M2-	8/30/2014	186	90	13.98632697	26.01456816	4.2	5.4	5.6	5.6	5.6	5.6	5.5	5.5	5.4	5.5	5.4	5.4	5.3	5.3	5.3	5.3	5.3	5.3	5.3	5.3	5.3	5.3	5.4	5.4	5.3	5.3	5.3	5.3	5.3	5.3	5.4	5.3	5.4	5.4	5.4	5.4	5.4	5.5	5.4	5.3	2014
A	3	06:16.9	M2-	8/30/2014	192	89	12.57437247	24.14279514	4.3	5.5	5.8	5.6	5.5	5.4	5.3	5.3	5.3	5.3	5.2	5.2	5.2	5.2	5.2	5.2	5.2	5.1	5.2	5.1	5.2	5.3	5.3	5.3	5.3	5.3	5.3	5.4	5.4	5.4	5.4	5.4	5.4	5.4	5.4	5.4	5.4	5.4	5.3	5.2	2014
A	3	06:16.9	M2-	8/30/2014	195	92	12.4074917	24.19460881	4.3	5.5	5.8	5.6	5.5	5.4	5.3	5.3	5.3	5.3	5.2	5.2	5.2	5.2	5.2	5.2	5.2	5.1	5.2	5.1	5.2	5.3	5.3	5.3	5.3	5.3	5.3	5.4	5.4	5.4	5.4	5.4	5.4	5.4	5.4	5.4	5.4	5.4	5.3	5.2	2014
A	4	06:21.8	M2-	8/30/2014	185	75	11.84530038	21.9138057	4.2	5.4	5.6	5.5	5.5	5.5	5.4	5.4	5.4	5.3	5.3	5.3	5.2	5.2	5.2	5.2	5.1	5.2	5.1	5.2	5.2	5.3	5.2	5.1	5.1	5.1	5.2	5.3	5.3	5.3	5.3	5.4	5.2	5.4	5.2	5.3	5.2	5.1	5	4.7	2014
A	4	06:21.8	M2-	8/30/2014	188	76	11.43773538	21.50294251	4.2	5.4	5.6	5.5	5.5	5.5	5.4	5.4	5.4	5.3	5.3	5.3	5.2	5.2	5.2	5.2	5.1	5.2	5.1	5.2	5.2	5.3	5.2	5.1	5.1	5.1	5.2	5.3	5.3	5.3	5.3	5.4	5.2	5.4	5.2	5.3	5.2	5.1	5	4.7	2014
A	5	06:23.8	M2-	8/30/2014	195	82	11.0588513	21.56476003	4.2	5.5	5.7	5.6	5.6	5.5	5.5	5.4	5.3	5.2	5.3	5.3	5.2	5.2	5.1	5.1	5.1	5.2	5.1	5	5.3	5.4	5.3	5.2	5.2	5	5.1	5.2	5.1	5.1	5.2	5.3	5.3	5.1	5.1	4.9	4.9	5	5.1	5.1	2014
A	5	06:23.8	M2-	8/30/2014	197	92	12.03342204	23.70584143	4.2	5.5	5.7	5.6	5.6	5.5	5.5	5.4	5.3	5.2	5.3	5.3	5.2	5.2	5.1	5.1	5.1	5.2	5.1	5	5.3	5.4	5.3	5.2	5.2	5	5.1	5.2	5.1	5.1	5.2	5.3	5.3	5.1	5.1	4.9	4.9	5	5.1	5.1	2014
A	6	06:30.6	M2-	8/30/2014	193	86	11.96262597	23.08786813	4.2	5.3	5.6	5.5	5.5	5.5	5.5	5.4	5.4	5.3	5.3	5.3	5.2	5.2	5.3	5.2	5.2	5.3	5.3	5.2	5.2	5.1	5.1	5.2	5.1	5	5	5	5	5	4.8	4.9	4.9	4.8	4.9	4.8	4.9	4.9	4.8	4.9	2014
A	6	06:30.6	M2-	8/30/2014	193	93	12.93632809	24.96711321	4.2	5.3	5.6	5.5	5.5	5.5	5.5	5.4	5.4	5.3	5.3	5.3	5.2	5.2	5.3	5.2	5.2	5.3	5.3	5.2	5.2	5.1	5.1	5.2	5.1	5	5	5	5	5	4.8	4.9	4.9	4.8	4.9	4.8	4.9	4.9	4.8	4.9	2014
B	1	06:21.1	M2-	8/30/2014	175	83	15.48688047	27.10204082	4.2	5.5	5.7	5.6	5.5	5.4	5.4	5.3	5.4	5.3	5.3	5.3	5.2	5.2	5.2	5.2	5.1	5.2	5.1	5.1	5.1	5.2	5.2	5.2	5.2	5.1	5.2	5.1	5.1	5.1	5.1	5.2	5.2	5.3	5.2	5.4	5.6	5.5	5.4	5.3	2014
B	1	06:21.1	M2-	8/30/2014	186	80	12.43229064	23.12406059	4.2	5.5	5.7	5.6	5.5	5.4	5.4	5.3	5.4	5.3	5.3	5.3	5.2	5.2	5.2	5.2	5.1	5.2	5.1	5.1	5.1	5.2	5.2	5.2	5.2	5.1	5.2	5.1	5.1	5.1	5.1	5.2	5.2	5.3	5.2	5.4	5.6	5.5	5.4	5.3	2014
B	2	06:22.9	M2-	8/30/2014	188	88	13.24369359	24.89814396	4.1	5.4	5.6	5.6	5.5	5.5	5.4	5.4	5.3	5.3	5.3	5.3	5.4	5.3	5.2	5.3	5.2	5.3	5.2	5.2	5.2	5.2	5.1	5.1	5.2	5.1	5.1	5.1	5.2	5.1	5.1	5.2	5.2	5.2	5.1	5.2	5.2	5.2	5.1	5.1	2014
B	2	06:22.9	M2-	8/30/2014					4.1	5.4	5.6	5.6	5.5	5.5	5.4	5.4	5.3	5.3	5.3	5.3	5.4	5.3	5.2	5.3	5.2	5.3	5.2	5.2	5.2	5.2	5.1	5.1	5.2	5.1	5.1	5.1	5.2	5.1	5.1	5.2	5.2	5.2	5.1	5.2	5.2	5.2	5.1	5.1	2014
B	3	06:24.0	M2-	8/30/2014	187	85	12.99852597	24.30724356	4.2	5.5	5.7	5.6	5.5	5.4	5.4	5.3	5.3	5.2	5.2	5.2	5.2	5.2	5.1	5.1	5.1	5.1	5.1	5	5	5	5.1	5.1	5.1	5	5.1	5.2	5.2	5.2	5.1	5.1	5.1	5.2	5.3	5.2	5.3	5.4	5.5	5.5	2014
B	3	06:24.0	M2-	8/30/2014	200	77	9.625	19.25	4.2	5.5	5.7	5.6	5.5	5.4	5.4	5.3	5.3	5.2	5.2	5.2	5.2	5.2	5.1	5.1	5.1	5.1	5.1	5	5	5	5.1	5.1	5.1	5	5.1	5.2	5.2	5.2	5.1	5.1	5.1	5.2	5.3	5.2	5.3	5.4	5.5	5.5	2014
B	4	06:24.1	M2-	8/30/2014	198	88	11.33671167	22.44668911	4.1	5.4	5.7	5.6	5.6	5.5	5.4	5.3	5.2	5.2	5.2	5.2	5.1	5.2	5.2	5.1	5.1	5.2	5.1	5	5.1	5.1	5.1	5	5	5	5	5.1	5.1	5.2	5.1	5.1	5.1	5.1	5.3	5.2	5.3	5.4	5.5	5.4	2014
B	4	06:24.1	M2-	8/30/2014	200	90	11.25	22.5	4.1	5.4	5.7	5.6	5.6	5.5	5.4	5.3	5.2	5.2	5.2	5.2	5.1	5.2	5.2	5.1	5.1	5.2	5.1	5	5.1	5.1	5.1	5	5	5	5	5.1	5.1	5.2	5.1	5.1	5.1	5.1	5.3	5.2	5.3	5.4	5.5	5.4	2014
B	5	06:30.4	M2-	8/30/2014	178	71	12.58920605	22.40878677	4.1	5.3	5.6	5.5	5.5	5.4	5.4	5.3	5.2	5.2	5.2	5.1	5.2	5.2	5.2	5.1	5	5	5.1	4.9	5	5.1	5	5	5.1	4.9	5	5.1	4.9	4.9	5	5.1	5.1	5.2	5.2	5.1	5.2	5.2	5.1	5.1	2014
B	5	06:30.4	M2-	8/30/2014	184	85	13.64474603	25.1063327	4.1	5.3	5.6	5.5	5.5	5.4	5.4	5.3	5.2	5.2	5.2	5.1	5.2	5.2	5.2	5.1	5	5	5.1	4.9	5	5.1	5	5	5.1	4.9	5	5.1	4.9	4.9	5	5.1	5.1	5.2	5.2	5.1	5.2	5.2	5.1	5.1	2014
B	6	06:37.6	M2-	8/30/2014	187	90	13.76314514	25.73708141	4.2	5.4	5.6	5.6	5.4	5.4	5.4	5.4	5.3	5.3	5.2	5.1	5.1	5	5	5	5	5	5	5	5	5	5	5	4.9	4.8	4.8	4.8	4.8	4.8	5	4.9	4.8	4.9	4.9	4.9	5	5	5	4.9	2014
B	6	06:37.6	M2-	8/30/2014	198	100	12.8826269	25.50760127	4.2	5.4	5.6	5.6	5.4	5.4	5.4	5.4	5.3	5.3	5.2	5.1	5.1	5	5	5	5	5	5	5	5	5	5	5	4.9	4.8	4.8	4.8	4.8	4.8	5	4.9	4.8	4.9	4.9	4.9	5	5	5	4.9	2014
A	1	06:35.0	M2-	8/31/2013	190	85	12.39247704	23.54570637	3.8	5	5.2	5.2	5.2	5.1	5.1	5	5.1	5.1	5	5	5	4.9	5.1	4.9	4.9	5	5	5	5.1	5.1	5.1	5.1	5.1	5	5.1	5.1	5	5.1	5.2	5.2	5.2	5	5	5	4.9	4.9	4.8	4.7	2013
A	1	06:35.0	M2-	8/31/2013	195	97	13.0818119	25.5095332	3.8	5	5.2	5.2	5.2	5.1	5.1	5	5.1	5.1	5	5	5	4.9	5.1	4.9	4.9	5	5	5	5.1	5.1	5.1	5.1	5.1	5	5.1	5.1	5	5.1	5.2	5.2	5.2	5	5	5	4.9	4.9	4.8	4.7	2013
A	2	06:41.7	M2-	8/31/2013	194	92	12.60035084	24.44468062	3.9	5.2	5.4	5.3	5.2	5.1	5	5	4.9	4.9	4.9	4.8	4.8	4.8	4.8	4.8	4.8	4.8	4.8	4.8	4.9	4.9	4.8	4.9	5	4.9	4.9	4.9	5	4.9	5	5.1	5.1	5.1	5.1	5	5	4.9	4.8	4.7	2013
A	2	06:41.7	M2-	8/31/2013	195	87	11.7331715	22.87968442	3.9	5.2	5.4	5.3	5.2	5.1	5	5	4.9	4.9	4.9	4.8	4.8	4.8	4.8	4.8	4.8	4.8	4.8	4.8	4.9	4.9	4.8	4.9	5	4.9	4.9	4.9	5	4.9	5	5.1	5.1	5.1	5.1	5	5	4.9	4.8	4.7	2013
A	3	06:45.7	M2-	8/31/2013	198	88	11.33671167	22.44668911	3.9	5.1	5.3	5.2	5.1	5.1	5.1	5	4.9	4.8	4.8	4.8	4.8	4.8	4.8	4.7	4.7	4.8	4.8	4.9	4.8	4.8	4.8	4.9	4.8	4.8	4.8	4.9	4.9	4.9	5	5	5	4.8	4.9	4.9	4.9	4.8	4.8	4.7	2013
A	3	06:45.7	M2-	8/31/2013	200	90	11.25	22.5	3.9	5.1	5.3	5.2	5.1	5.1	5.1	5	4.9	4.8	4.8	4.8	4.8	4.8	4.8	4.7	4.7	4.8	4.8	4.9	4.8	4.8	4.8	4.9	4.8	4.8	4.8	4.9	4.9	4.9	5	5	5	4.8	4.9	4.9	4.9	4.8	4.8	4.7	2013
A	4	06:48.3	M2-	8/31/2013	185	75	11.84530038	21.9138057	4	5.2	5.3	5.2	5.2	5.1	5.1	5	5	5	4.9	4.9	4.8	4.8	4.8	4.8	4.7	4.7	4.8	4.8	4.8	4.8	4.7	4.9	4.9	4.7	4.7	4.7	4.9	4.9	5	4.9	4.9	4.8	4.9	5	4.9	4.8	4.9	4.7	2013
A	4	06:48.3	M2-	8/31/2013	188	76	11.43773538	21.50294251	4	5.2	5.3	5.2	5.2	5.1	5.1	5	5	5	4.9	4.9	4.8	4.8	4.8	4.8	4.7	4.7	4.8	4.8	4.8	4.8	4.7	4.9	4.9	4.7	4.7	4.7	4.9	4.9	5	4.9	4.9	4.8	4.9	5	4.9	4.8	4.9	4.7	2013
A	5	06:50.2	M2-	8/31/2013	194	96	13.14819218	25.50749283	3.8	5.1	5.5	5.4	5.2	5.1	5	4.9	4.9	4.9	4.8	4.8	4.8	4.7	4.8	4.7	4.8	4.7	4.8	4.7	4.8	4.8	4.8	4.8	4.8	4.8	4.8	4.7	4.8	4.8	4.8	4.9	5	4.8	4.7	4.8	4.9	4.9	4.9	4.9	2013
A	5	06:50.2	M2-	8/31/2013	197	88	11.51022978	22.67515267	3.8	5.1	5.5	5.4	5.2	5.1	5	4.9	4.9	4.9	4.8	4.8	4.8	4.7	4.8	4.7	4.8	4.7	4.8	4.7	4.8	4.8	4.8	4.8	4.8	4.8	4.8	4.7	4.8	4.8	4.8	4.9	5	4.8	4.7	4.8	4.9	4.9	4.9	4.9	2013
A	6	06:52.2	M2-	8/31/2013	175	83	15.48688047	27.10204082	3.9	5.2	5.3	5.3	5.1	5.1	4.9	4.9	4.9	4.9	4.9	4.8	4.8	4.7	4.8	4.7	4.7	4.7	4.7	4.7	4.7	4.7	4.8	4.8	4.7	4.8	4.7	4.7	4.7	4.7	4.8	4.8	4.8	4.6	4.7	4.8	4.7	4.6	4.6	4.6	2013
A	6	06:52.2	M2-	8/31/2013	186	80	12.43229064	23.12406059	3.9	5.2	5.3	5.3	5.1	5.1	4.9	4.9	4.9	4.9	4.9	4.8	4.8	4.7	4.8	4.7	4.7	4.7	4.7	4.7	4.7	4.7	4.8	4.8	4.7	4.8	4.7	4.7	4.7	4.7	4.8	4.8	4.8	4.6	4.7	4.8	4.7	4.6	4.6	4.6	2013
B	1	06:40.0	M2-	8/31/2013	194				3.9	5.1	5.3	5.3	5.3	5.2	5.2	5.2	5.1	5	5	5	4.9	4.8	4.9	4.8	4.8	4.8	4.7	4.8	4.8	4.8	4.8	4.7	4.8	4.8	4.8	4.8	4.8	4.9	5	5	5	5	5.1	5	5	5.1	5.1	5	2013
B	1	06:40.0	M2-	8/31/2013	186	90	13.98632697	26.01456816	3.9	5.1	5.3	5.3	5.3	5.2	5.2	5.2	5.1	5	5	5	4.9	4.8	4.9	4.8	4.8	4.8	4.7	4.8	4.8	4.8	4.8	4.7	4.8	4.8	4.8	4.8	4.8	4.9	5	5	5	5	5.1	5	5	5.1	5.1	5	2013
B	2	06:41.1	M2-	8/31/2013	184	77	12.36053464	22.74338374	3.2	4.8	5.2	5.2	5.2	5.1	5.1	5.1	5	5	5	4.9	4.9	4.8	4.8	4.9	4.8	4.8	4.7	4.8	4.7	4.8	4.8	4.7	4.8	4.7	4.8	4.7	4.8	4.8	4.9	4.8	4.9	5	5	5	5.1	5.2	5.3	5.2	2013
B	2	06:41.1	M2-	8/31/2013	192	89	12.57437247	24.14279514	3.2	4.8	5.2	5.2	5.2	5.1	5.1	5.1	5	5	5	4.9	4.9	4.8	4.8	4.9	4.8	4.8	4.7	4.8	4.7	4.8	4.8	4.7	4.8	4.7	4.8	4.7	4.8	4.8	4.9	4.8	4.9	5	5	5	5.1	5.2	5.3	5.2	2013
B	3	06:42.9	M2-	8/31/2013	198	98	12.62497436	24.99744924	3.9	5.1	5.3	5.2	5.3	5.3	5.2	5.2	5.2	5.1	5	5	5	5	4.9	5	5	4.8	4.9	4.9	4.9	4.9	4.9	4.8	4.8	4.8	4.7	4.7	4.7	4.7	4.8	4.8	4.9	4.9	4.8	4.8	4.9	4.9	4.8	4.6	2013
B	3	06:42.9	M2-	8/31/2013	202	94	11.40443424	23.03695716	3.9	5.1	5.3	5.2	5.3	5.3	5.2	5.2	5.2	5.1	5	5	5	5	4.9	5	5	4.8	4.9	4.9	4.9	4.9	4.9	4.8	4.8	4.8	4.7	4.7	4.7	4.7	4.8	4.8	4.9	4.9	4.8	4.8	4.9	4.9	4.8	4.6	2013
B	4	06:45.5	M2-	8/31/2013	195	96	12.94694786	25.24654832	3.9	5	5.4	5.3	5.2	5.3	5.2	5	5	5	4.9	4.9	4.8	4.8	4.8	4.8	4.7	4.7	4.7	4.7	4.8	4.8	4.7	4.7	4.7	4.8	4.8	4.7	4.7	4.7	4.9	5	4.9	4.8	4.9	4.9	5	5.1	5	5.2	2013
B	4	06:45.5	M2-	8/31/2013	199	87	11.03976995	21.96914219	3.9	5	5.4	5.3	5.2	5.3	5.2	5	5	5	4.9	4.9	4.8	4.8	4.8	4.8	4.7	4.7	4.7	4.7	4.8	4.8	4.7	4.7	4.7	4.8	4.8	4.7	4.7	4.7	4.9	5	4.9	4.8	4.9	4.9	5	5.1	5	5.2	2013
B	5	06:46.1	M2-	8/31/2013	195	91	12.27262766	23.93162393	4	5.3	5.5	5.4	5.2	5.2	5.1	5.1	4.9	5	4.9	4.8	4.8	4.7	4.8	4.8	4.8	4.7	4.7	4.7	4.6	4.7	4.6	4.7	4.6	4.7	4.6	4.7	4.7	4.7	4.7	4.8	4.7	4.7	4.8	5	5	5.3	5.5	5.6	2013
B	5	06:46.1	M2-	8/31/2013	200	77	9.625	19.25	4	5.3	5.5	5.4	5.2	5.2	5.1	5.1	4.9	5	4.9	4.8	4.8	4.7	4.8	4.8	4.8	4.7	4.7	4.7	4.6	4.7	4.6	4.7	4.6	4.7	4.6	4.7	4.7	4.7	4.7	4.8	4.7	4.7	4.8	5	5	5.3	5.5	5.6	2013
B	6	06:51.5	M2-	8/31/2013	186	78	12.12148337	22.54595907	3.5	4.7	5.1	5.2	5.2	5.2	5.1	5.1	5.1	5	5	4.9	4.9	4.8	4.9	4.8	4.8	4.7	4.7	4.7	4.6	4.7	4.6	4.7	4.7	4.6	4.6	4.5	4.6	4.7	4.7	4.7	4.8	4.7	4.8	4.9	5	4.9	4.9	4.8	2013
B	6	06:51.5	M2-	8/31/2013	190	88	12.82985858	24.3767313	3.5	4.7	5.1	5.2	5.2	5.2	5.1	5.1	5.1	5	5	4.9	4.9	4.8	4.9	4.8	4.8	4.7	4.7	4.7	4.6	4.7	4.6	4.7	4.7	4.6	4.6	4.5	4.6	4.7	4.7	4.7	4.8	4.7	4.8	4.9	5	4.9	4.9	4.8	2013
A	1	06:14.8	M2-	9/3/2011	190	85	12.39247704	23.54570637	3.8	4.7	4.9	5	4.9	5	4.8	4.8	4.8	4.7	4.6	4.6	4.6	4.6	4.7	4.6	4.5	4.6	4.6	4.6	4.6	4.6	4.7	4.7	4.7	4.7	4.7	4.7	4.7	4.6	4.6	4.7	4.7	4.7	4.7	4.7	4.7	4.6	4.6	4.6	2011
A	1	06:14.8	M2-	9/3/2011	195	97	13.0818119	25.5095332	3.8	4.7	4.9	5	4.9	5	4.8	4.8	4.8	4.7	4.6	4.6	4.6	4.6	4.7	4.6	4.5	4.6	4.6	4.6	4.6	4.6	4.7	4.7	4.7	4.7	4.7	4.7	4.7	4.6	4.6	4.7	4.7	4.7	4.7	4.7	4.7	4.6	4.6	4.6	2011
A	2	06:16.3	M2-	9/3/2011	192	97	13.70465314	26.31293403	4.2	5.1	5.4	5.5	5.5	5.5	5.4	5.4	5.3	5.2	5.1	5.2	5.2	5.1	5.2	5.2	5.1	5.2	5.2	5.2	5.2	5.2	5.2	5.2	5.2	5.2	5.3	5.4	5.4	5.4	5.4	5.5	5.5	5.6	5.5	5.5	5.6	5.6	5.6	5.6	2011
A	2	06:16.3	M2-	9/3/2011	198	100	12.8826269	25.50760127	4.2	5.1	5.4	5.5	5.5	5.5	5.4	5.4	5.3	5.2	5.1	5.2	5.2	5.1	5.2	5.2	5.1	5.2	5.2	5.2	5.2	5.2	5.2	5.2	5.2	5.2	5.3	5.4	5.4	5.4	5.4	5.5	5.5	5.6	5.5	5.5	5.6	5.6	5.6	5.6	2011
A	3	06:21.3	M2-	9/3/2011	191	90	12.91642741	24.67037636	4.4	5.3	5.5	5.5	5.4	5.3	5.3	5.2	5.1	5	5	5.1	5	5.1	5.1	5.1	5	5.1	5.1	5	5.1	5.1	5.1	5.1	5.2	5.3	5.3	5.3	5.3	5.3	5.5	5.4	5.5	5.4	5.3	5.4	5.4	5.3	5.2	5	2011
A	3	06:21.3	M2-	9/3/2011	197	94	12.29501818	24.22118581	4.4	5.3	5.5	5.5	5.4	5.3	5.3	5.2	5.1	5	5	5.1	5	5.1	5.1	5.1	5	5.1	5.1	5	5.1	5.1	5.1	5.1	5.2	5.3	5.3	5.3	5.3	5.3	5.5	5.4	5.5	5.4	5.3	5.4	5.4	5.3	5.2	5	2011
A	4	06:23.1	M2-	9/3/2011	184	68	10.91579683	20.08506616	4.3	5.3	5.6	5.5	5.5	5.4	5.2	5.2	5.1	5.1	5	5.1	5	5	5	5.1	5.1	5.1	5.1	5.1	5	5	5	5	5.1	5.1	5.2	5.2	5.3	5.2	5.3	5.4	5.4	5.3	5.3	5.4	5.3	5.4	5.2	5.3	2011
A	4	06:23.1	M2-	9/3/2011	184	68	10.91579683	20.08506616	4.3	5.3	5.6	5.5	5.5	5.4	5.2	5.2	5.1	5.1	5	5.1	5	5	5	5.1	5.1	5.1	5.1	5.1	5	5	5	5	5.1	5.1	5.2	5.2	5.3	5.2	5.3	5.4	5.4	5.3	5.3	5.4	5.3	5.4	5.2	5.3	2011
A	5	06:28.6	M2-	9/3/2011	188	84	12.64170752	23.76641014	4.1	5	6.8	5.9	5.5	5.4	5.3	5.2	5.1	5.1	5.2	5	5	5.1	5.1	5	5	5.1	5	5	5.1	5	5	5.1	5.1	5.1	5.1	5.2	5.1	5.1	5.1	5.1	5.2	5.2	5.1	4.9	5.1	5	5	5	2011
A	5	06:28.6	M2-	9/3/2011	193	95	13.21452869	25.50404038	4.1	5	6.8	5.9	5.5	5.4	5.3	5.2	5.1	5.1	5.2	5	5	5.1	5.1	5	5	5.1	5	5	5.1	5	5	5.1	5.1	5.1	5.1	5.2	5.1	5.1	5.1	5.1	5.2	5.2	5.1	4.9	5.1	5	5	5	2011
A	6	06:37.9	M2-	9/3/2011	195	88	11.86803554	23.1426693	4.3	5.3	5.7	5.6	5.4	5.2	5.1	5.1	4.9	4.9	4.9	4.9	4.8	4.8	4.8	4.8	4.7	4.7	4.7	4.7	4.9	4.8	4.8	4.7	5	4.9	5	4.8	4.8	4.8	5	4.8	4.8	4.8	4.8	5	5.3	5.3	5.3	5.2	2011
A	6	06:37.9	M2-	9/3/2011	199	99	12.56249684	24.9993687	4.3	5.3	5.7	5.6	5.4	5.2	5.1	5.1	4.9	4.9	4.9	4.9	4.8	4.8	4.8	4.8	4.7	4.7	4.7	4.7	4.9	4.8	4.8	4.7	5	4.9	5	4.8	4.8	4.8	5	4.8	4.8	4.8	4.8	5	5.3	5.3	5.3	5.2	2011
B	1	06:32.7	M2-	9/3/2011	191	90	12.91642741	24.67037636	4	5	5.3	5.3	5.2	5.2	5.2	5.2	5.2	5.1	5.1	5.1	5.1	5.1	5	5	5.1	5.1	5	5.1	5.1	5.1	5	5.1	5	5	5.1	5.1	5	5.1	5.1	5.1	5.2	5.1	5.1	5.1	5.1	5.1	5.2	5.1	2011
B	1	06:32.7	M2-	9/3/2011	196	98	13.01541025	25.51020408	4	5	5.3	5.3	5.2	5.2	5.2	5.2	5.2	5.1	5.1	5.1	5.1	5.1	5	5	5.1	5.1	5	5.1	5.1	5.1	5	5.1	5	5	5.1	5.1	5	5.1	5.1	5.1	5.2	5.1	5.1	5.1	5.1	5.1	5.2	5.1	2011
B	2	06:34.3	M2-	9/3/2011	194	90	12.32643017	23.91327452	4.4	5.4	5.6	5.5	5.4	5.3	5.3	5.2	5.1	5.1	5	5	5.1	5	4.9	4.9	4.9	5	4.9	4.9	4.9	4.9	4.9	4.9	4.9	4.9	4.8	4.8	4.8	4.9	4.9	4.9	4.9	4.9	5	4.9	5.1	5.1	5.1	5.2	2011
B	2	06:34.3	M2-	9/3/2011	200	90	11.25	22.5	4.4	5.4	5.6	5.5	5.4	5.3	5.3	5.2	5.1	5.1	5	5	5.1	5	4.9	4.9	4.9	5	4.9	4.9	4.9	4.9	4.9	4.9	4.9	4.9	4.8	4.8	4.8	4.9	4.9	4.9	4.9	4.9	5	4.9	5.1	5.1	5.1	5.2	2011
B	3	06:34.6	M2-	9/3/2011	190	90	13.12144627	24.93074792	3.7	4.8	5.2	5.3	5.3	5.2	5.1	5	4.9	4.9	4.9	5	5	5	5	5	4.9	4.9	5	5	5	5	5	5.1	5	5	5	4.9	5	5	5	5	5.1	5.1	5.1	5.1	5.2	5.3	5.2	5.4	2011
B	3	06:34.6	M2-	9/3/2011	196	95	12.61697932	24.72927947	3.7	4.8	5.2	5.3	5.3	5.2	5.1	5	4.9	4.9	4.9	5	5	5	5	5	4.9	4.9	5	5	5	5	5	5.1	5	5	5	4.9	5	5	5	5	5.1	5.1	5.1	5.1	5.2	5.3	5.2	5.4	2011
B	4	06:39.1	M2-	9/3/2011	198	90	11.59436421	22.95684114	4.2	5.2	5.4	5.3	5.2	5.1	5.2	5.2	5.2	5.1	5.1	5.1	5.1	5.1	5	5	5	5	5	5	5	5	5	4.9	4.8	4.9	5	4.9	4.8	4.9	4.8	4.8	4.9	4.9	4.9	5	4.9	4.8	4.9	5	2011
B	4	06:39.1	M2-	9/3/2011	198	98	12.62497436	24.99744924	4.2	5.2	5.4	5.3	5.2	5.1	5.2	5.2	5.2	5.1	5.1	5.1	5.1	5.1	5	5	5	5	5	5	5	5	5	4.9	4.8	4.9	5	4.9	4.8	4.9	4.8	4.8	4.9	4.9	4.9	5	4.9	4.8	4.9	5	2011
B	5	06:39.6	M2-	9/3/2011	186	78	12.12148337	22.54595907	4.2	5.3	5.4	5.5	5.3	5.4	5.2	5.2	5.1	5.1	5	5	5.1	5	5.1	5	5	5	4.9	4.9	4.9	4.9	4.9	4.8	4.9	4.8	4.9	4.8	4.8	4.8	4.8	4.7	4.8	4.8	4.7	4.9	4.9	5	5	5	2011
B	5	06:39.6	M2-	9/3/2011	190	88	12.82985858	24.3767313	4.2	5.3	5.4	5.5	5.3	5.4	5.2	5.2	5.1	5.1	5	5	5.1	5	5.1	5	5	5	4.9	4.9	4.9	4.9	4.9	4.8	4.9	4.8	4.9	4.8	4.8	4.8	4.8	4.7	4.8	4.8	4.7	4.9	4.9	5	5	5	2011
B	6	06:43.8	M2-	9/3/2011	190	84	12.24668319	23.26869806	4.4	5.4	5.6	5.5	5.3	5.2	5.1	5	5	5	5	4.9	4.9	4.8	4.8	4.9	4.9	4.9	4.8	4.8	4.8	4.9	4.9	4.8	4.8	4.9	4.8	4.7	4.8	4.8	4.8	4.9	4.8	4.8	4.8	4.9	5.1	5.2	5.3	5.2	2011
B	6	06:43.8	M2-	9/3/2011	176				4.4	5.4	5.6	5.5	5.3	5.2	5.1	5	5	5	5	4.9	4.9	4.8	4.8	4.9	4.9	4.9	4.8	4.8	4.8	4.9	4.9	4.8	4.8	4.9	4.8	4.7	4.8	4.8	4.8	4.9	4.8	4.8	4.8	4.9	5.1	5.2	5.3	5.2	2011
A	1	06:30.2	M2-	11/6/2010	190	85	12.39247704	23.54570637	3.8	5.1	5.4	5.4	5.2	5.2	5.2	5.1	5	4.9	5	4.8	4.9	5	5	4.9	4.9	4.9	4.9	4.8	4.8	4.9	5	5	5	5	5	5.1	5.1	5	5	5.2	5.3	5.3	5.4	5.5	5.4	5.5	5.6	5.4	2010
A	1	06:30.2	M2-	11/6/2010	195	97	13.0818119	25.5095332	3.8	5.1	5.4	5.4	5.2	5.2	5.2	5.1	5	4.9	5	4.8	4.9	5	5	4.9	4.9	4.9	4.9	4.8	4.8	4.9	5	5	5	5	5	5.1	5.1	5	5	5.2	5.3	5.3	5.4	5.5	5.4	5.5	5.6	5.4	2010
A	2	06:30.5	M2-	11/6/2010	192	97	13.70465314	26.31293403	3.5	4.9	5.4	5.3	5.2	5.2	5.2	5.1	4.9	5	5	4.9	4.9	4.9	5	4.9	4.9	4.7	4.8	4.8	4.8	4.9	5	4.9	4.9	4.9	5	5	5.2	5	5.1	5	5.2	5.2	5.4	5.4	5.4	5.5	5.6	5.5	2010
A	2	06:30.5	M2-	11/6/2010	198	100	12.8826269	25.50760127	3.5	4.9	5.4	5.3	5.2	5.2	5.2	5.1	4.9	5	5	4.9	4.9	4.9	5	4.9	4.9	4.7	4.8	4.8	4.8	4.9	5	4.9	4.9	4.9	5	5	5.2	5	5.1	5	5.2	5.2	5.4	5.4	5.4	5.5	5.6	5.5	2010
A	3	06:36.0	M2-	11/6/2010	188	84	12.64170752	23.76641014	4	5.4	5.5	5.3	5.1	5	5	5	4.8	4.9	4.9	4.7	4.9	4.9	4.9	4.9	4.9	4.8	4.7	4.7	4.7	4.8	4.9	5	4.9	4.9	5	5	5	5	5.1	5.1	5.2	5.2	5.2	5.1	5.2	5.2	5.2	5.1	2010
A	3	06:36.0	M2-	11/6/2010	190	85	12.39247704	23.54570637	4	5.4	5.5	5.3	5.1	5	5	5	4.8	4.9	4.9	4.7	4.9	4.9	4.9	4.9	4.9	4.8	4.7	4.7	4.7	4.8	4.9	5	4.9	4.9	5	5	5	5	5.1	5.1	5.2	5.2	5.2	5.1	5.2	5.2	5.2	5.1	2010
A	4	06:42.5	M2-	11/6/2010	191	90	12.91642741	24.67037636	3.4	4.8	5.1	5.1	5	5	4.9	4.9	4.9	4.9	4.9	4.8	4.8	4.9	4.8	4.8	4.8	4.7	4.7	4.7	4.8	4.9	4.8	4.9	4.9	4.8	4.9	4.9	4.8	5	4.9	4.9	5	4.8	5	5	5	4.9	4.9	4.7	2010
A	4	06:42.5	M2-	11/6/2010	197	94	12.29501818	24.22118581	3.4	4.8	5.1	5.1	5	5	4.9	4.9	4.9	4.9	4.9	4.8	4.8	4.9	4.8	4.8	4.8	4.7	4.7	4.7	4.8	4.9	4.8	4.9	4.9	4.8	4.9	4.9	4.8	5	4.9	4.9	5	4.8	5	5	5	4.9	4.9	4.7	2010
A	5	06:50.0	M2-	11/6/2010	193	92	12.79722779	24.69864963	3.4	4.7	5.3	5.3	5.1	5.1	5.1	5	4.7	4.7	4.7	4.6	4.7	4.7	4.7	4.7	4.7	4.7	4.7	4.7	4.7	4.7	4.6	4.6	4.8	4.7	4.8	4.7	4.6	4.6	4.7	4.8	4.8	5.1	4.9	4.9	5	5.1	5.1	5	2010
A	5	06:50.0	M2-	11/6/2010	196	93	12.3513587	24.20866306	3.4	4.7	5.3	5.3	5.1	5.1	5.1	5	4.7	4.7	4.7	4.6	4.7	4.7	4.7	4.7	4.7	4.7	4.7	4.7	4.7	4.7	4.6	4.6	4.8	4.7	4.8	4.7	4.6	4.6	4.7	4.8	4.8	5.1	4.9	4.9	5	5.1	5.1	5	2010
A	6	06:55.5	M2-	11/6/2010	190	84	12.24668319	23.26869806	3.5	4.8	5.4	5.3	5.1	5.1	4.9	4.7	4.7	4.8	4.8	4.6	4.7	4.7	4.7	4.6	4.7	4.7	4.6	4.6	4.5	4.5	4.6	4.8	4.5	4.6	4.5	4.8	4.7	4.7	4.6	4.7	4.8	4.7	4.8	4.7	4.8	5	4.9	4.7	2010
A	6	06:55.5	M2-	11/6/2010	197	87	11.37943172	22.41748048	3.5	4.8	5.4	5.3	5.1	5.1	4.9	4.7	4.7	4.8	4.8	4.6	4.7	4.7	4.7	4.6	4.7	4.7	4.6	4.6	4.5	4.5	4.6	4.8	4.5	4.6	4.5	4.8	4.7	4.7	4.6	4.7	4.8	4.7	4.8	4.7	4.8	5	4.9	4.7	2010
B	1	06:37.3	M2-	11/6/2010	186	70	10.87825431	20.23355301	4.2	5.1	5.3	5.4	5.2	5.1	5.2	5.1	5	5	5.1	5.2	5.1	5.1	5	5.1	5.1	5	4.9	4.9	4.9	4.8	4.6	4.7	4.8	4.8	4.9	4.7	4.9	4.8	5	5	5	5	5.4	5.3	5.3	5.4	5.5	5.1	2010
B	1	06:37.3	M2-	11/6/2010	192	85	12.00923213	23.05772569	4.2	5.1	5.3	5.4	5.2	5.1	5.2	5.1	5	5	5.1	5.2	5.1	5.1	5	5.1	5.1	5	4.9	4.9	4.9	4.8	4.6	4.7	4.8	4.8	4.9	4.7	4.9	4.8	5	5	5	5	5.4	5.3	5.3	5.4	5.5	5.1	2010
B	2	06:38.6	M2-	11/6/2010	185	75	11.84530038	21.9138057	1.4	3.6	4.1	4.5	4.9	5	4.9	5	5.3	5.3	5.2	5.1	5.2	4.9	5	5.1	5.1	5	5	4.8	4.9	4.9	4.9	4.8	4.6	4.7	4.6	4.8	5	4.9	5	5	4.9	4.8	4.9	4.8	5.1	5	5.2	5.4	2010
B	2	06:38.6	M2-	11/6/2010	188	76	11.43773538	21.50294251	1.4	3.6	4.1	4.5	4.9	5	4.9	5	5.3	5.3	5.2	5.1	5.2	4.9	5	5.1	5.1	5	5	4.8	4.9	4.9	4.9	4.8	4.6	4.7	4.6	4.8	5	4.9	5	5	4.9	4.8	4.9	4.8	5.1	5	5.2	5.4	2010
B	3	06:39.3	M2-	11/6/2010	197	95	12.42581624	24.478858	3.7	5	5.3	5.3	5.2	5.2	5.2	5.2	5.1	5	5	4.9	5	4.9	4.9	4.8	4.9	4.8	5	4.7	4.8	4.7	4.6	4.7	4.8	4.9	4.9	4.9	4.8	4.7	5	5	5	5.1	5.2	5	5.3	5.3	5.4	5.3	2010
B	3	06:39.3	M2-	11/6/2010	196	93	12.3513587	24.20866306	3.7	5	5.3	5.3	5.2	5.2	5.2	5.2	5.1	5	5	4.9	5	4.9	4.9	4.8	4.9	4.8	5	4.7	4.8	4.7	4.6	4.7	4.8	4.9	4.9	4.9	4.8	4.7	5	5	5	5.1	5.2	5	5.3	5.3	5.4	5.3	2010
B	4	06:42.9	M2-	11/6/2010	192	85	12.00923213	23.05772569	4.1	5.3	5.3	5.3	5.3	5.3	5.4	5.3	5.1	5.2	5.1	5.1	5	5.1	5.1	5.1	5	5	5	4.7	4.8	4.7	4.7	4.8	4.6	4.7	4.4	4.7	4.7	4.7	4.7	4.8	4.8	5	4.9	4.8	4.9	5	4.8	4.8	2010
B	4	06:42.9	M2-	11/6/2010	198	98	12.62497436	24.99744924	4.1	5.3	5.3	5.3	5.3	5.3	5.4	5.3	5.1	5.2	5.1	5.1	5	5.1	5.1	5.1	5	5	5	4.7	4.8	4.7	4.7	4.8	4.6	4.7	4.4	4.7	4.7	4.7	4.7	4.8	4.8	5	4.9	4.8	4.9	5	4.8	4.8	2010
B	5	06:48.7	M2-	11/6/2010	193	93	12.93632809	24.96711321	2.7	4.5	5.1	5.1	5.2	5.1	5.1	5.2	5	4.8	4.8	4.8	4.8	4.8	4.8	4.9	4.8	4.5	4.5	4.7	4.7	4.7	4.6	4.8	4.6	4.7	4.7	4.7	4.7	4.7	4.9	4.7	4.7	4.9	5	5	5	5	5.1	5.4	2010
B	5	06:48.7	M2-	11/6/2010	196	89	11.82011747	23.16743024	2.7	4.5	5.1	5.1	5.2	5.1	5.1	5.2	5	4.8	4.8	4.8	4.8	4.8	4.8	4.9	4.8	4.5	4.5	4.7	4.7	4.7	4.6	4.8	4.6	4.7	4.7	4.7	4.7	4.7	4.9	4.7	4.7	4.9	5	5	5	5	5.1	5.4	2010
B	6	06:49.6	M2-	11/6/2010	185	82	12.95086175	23.95909423	3.2	4.3	4.8	4.9	4.8	5	5.2	5.1	5	5.1	5.1	5	5.1	4.8	5	4.7	4.8	4.8	4.8	4.7	4.4	4.6	4.4	4.5	4.7	4.6	4.6	4.6	4.5	4.6	4.5	4.7	4.3	4.6	4.7	4.9	5.1	5.3	5	5.2	2010
B	6	06:49.6	M2-	11/6/2010	185	83	13.10879908	24.25127831	3.2	4.3	4.8	4.9	4.8	5	5.2	5.1	5	5.1	5.1	5	5.1	4.8	5	4.7	4.8	4.8	4.8	4.7	4.4	4.6	4.4	4.5	4.7	4.6	4.6	4.6	4.5	4.6	4.5	4.7	4.3	4.6	4.7	4.9	5.1	5.3	5	5.2	2010
A	1	06:03.3	M2X	9/6/2015	184	82	13.16316676	24.22022684	4.4	5.8	6	5.9	5.8	5.7	5.7	5.6	5.6	5.5	5.5	5.5	5.4	5.4	5.4	5.3	5.3	5.3	5.3	5.3	5.4	5.3	5.4	5.4	5.4	5.4	5.4	5.4	5.4	5.5	5.6	5.6	5.6	5.6	5.6	5.7	5.7	5.6	5.5	5.5	2015
A	1	06:03.3	M2X	9/6/2015	186	100	15.5403633	28.90507573	4.4	5.8	6	5.9	5.8	5.7	5.7	5.6	5.6	5.5	5.5	5.5	5.4	5.4	5.4	5.3	5.3	5.3	5.3	5.3	5.4	5.3	5.4	5.4	5.4	5.4	5.4	5.4	5.4	5.5	5.6	5.6	5.6	5.6	5.6	5.7	5.7	5.6	5.5	5.5	2015
A	2	06:05.3	M2X	9/6/2015	199	94	11.9280273	23.73677432	4.4	5.6	5.9	5.8	5.7	5.6	5.5	5.5	5.5	5.5	5.5	5.5	5.4	5.3	5.3	5.3	5.3	5.2	5.3	5.3	5.4	5.4	5.4	5.5	5.5	5.5	5.5	5.5	5.5	5.6	5.6	5.6	5.5	5.6	5.6	5.7	5.6	5.6	5.4	5.4	2015
A	2	06:05.3	M2X	9/6/2015	203	102	12.19304167	24.75187459	4.4	5.6	5.9	5.8	5.7	5.6	5.5	5.5	5.5	5.5	5.5	5.5	5.4	5.3	5.3	5.3	5.3	5.2	5.3	5.3	5.4	5.4	5.4	5.5	5.5	5.5	5.5	5.5	5.5	5.6	5.6	5.6	5.5	5.6	5.6	5.7	5.6	5.6	5.4	5.4	2015
A	3	06:06.7	M2X	9/6/2015	186	89	13.83092333	25.7255174	4.4	5.5	5.8	5.7	5.7	5.6	5.6	5.5	5.5	5.6	5.6	5.5	5.4	5.4	5.3	5.3	5.3	5.3	5.3	5.2	5.3	5.3	5.4	5.4	5.4	5.4	5.4	5.4	5.4	5.4	5.5	5.5	5.5	5.4	5.5	5.6	5.7	5.7	5.5	5.6	2015
A	3	06:06.7	M2X	9/6/2015	189	87	12.88646623	24.35542118	4.4	5.5	5.8	5.7	5.7	5.6	5.6	5.5	5.5	5.6	5.6	5.5	5.4	5.4	5.3	5.3	5.3	5.3	5.3	5.2	5.3	5.3	5.4	5.4	5.4	5.4	5.4	5.4	5.4	5.4	5.5	5.5	5.5	5.4	5.5	5.6	5.7	5.7	5.5	5.6	2015
A	4	06:07.1	M2X	9/6/2015	187	83	12.6926783	23.73530842	4.3	5.7	5.9	5.8	5.7	5.6	5.6	5.5	5.5	5.5	5.5	5.4	5.4	5.4	5.4	5.4	5.4	5.3	5.4	5.3	5.4	5.3	5.4	5.3	5.4	5.3	5.4	5.4	5.4	5.4	5.5	5.5	5.4	5.4	5.4	5.5	5.5	5.5	5.5	5.5	2015
A	4	06:07.1	M2X	9/6/2015	196	102	13.54665148	26.5514369	4.3	5.7	5.9	5.8	5.7	5.6	5.6	5.5	5.5	5.5	5.5	5.4	5.4	5.4	5.4	5.4	5.4	5.3	5.4	5.3	5.4	5.3	5.4	5.3	5.4	5.3	5.4	5.4	5.4	5.4	5.5	5.5	5.4	5.4	5.4	5.5	5.5	5.5	5.5	5.5	2015
A	5	06:12.6	M2X	9/6/2015	188	90	13.54468663	25.46401086	3.8	5.2	5.6	5.6	5.5	5.6	5.4	5.4	5.5	5.5	5.4	5.3	5.3	5.3	5.3	5.2	5.2	5.3	5.2	5.2	5.2	5.3	5.3	5.3	5.4	5.2	5.3	5.4	5.4	5.4	5.4	5.4	5.5	5.5	5.4	5.5	5.5	5.4	5.4	5.3	2015
A	5	06:12.6	M2X	9/6/2015	193	93	12.93632809	24.96711321	3.8	5.2	5.6	5.6	5.5	5.6	5.4	5.4	5.5	5.5	5.4	5.3	5.3	5.3	5.3	5.2	5.2	5.3	5.2	5.2	5.2	5.3	5.3	5.3	5.4	5.2	5.3	5.4	5.4	5.4	5.4	5.4	5.5	5.5	5.4	5.5	5.5	5.4	5.4	5.3	2015
A	6	06:13.4	M2X	9/6/2015	192	80	11.30280671	21.70138889	4.3	5.6	5.8	5.7	5.6	5.6	5.5	5.4	5.4	5.4	5.3	5.4	5.3	5.2	5.3	5.2	5.2	5.3	5.3	5.3	5.3	5.4	5.3	5.4	5.3	5.2	5.1	5.2	5.2	5.2	5.3	5.3	5.4	5.4	5.4	5.4	5.5	5.4	5.5	5.5	2015
A	6	06:13.4	M2X	9/6/2015	194	93	12.73731117	24.71038368	4.3	5.6	5.8	5.7	5.6	5.6	5.5	5.4	5.4	5.4	5.3	5.4	5.3	5.2	5.3	5.2	5.2	5.3	5.3	5.3	5.3	5.4	5.3	5.4	5.3	5.2	5.1	5.2	5.2	5.2	5.3	5.3	5.4	5.4	5.4	5.4	5.5	5.4	5.5	5.5	2015
B	1	06:10.3	M2X	9/6/2015	188	86	12.94270056	24.33227705	4.2	5.4	5.6	5.7	5.6	5.5	5.6	5.5	5.5	5.5	5.4	5.4	5.4	5.4	5.4	5.4	5.3	5.4	5.3	5.3	5.3	5.4	5.3	5.3	5.4	5.3	5.3	5.3	5.3	5.2	5.2	5.4	5.4	5.4	5.4	5.5	5.6	5.6	5.6	5.6	2015
B	1	06:10.3	M2X	9/6/2015	195	93	12.54235574	24.45759369	4.2	5.4	5.6	5.7	5.6	5.5	5.6	5.5	5.5	5.5	5.4	5.4	5.4	5.4	5.4	5.4	5.3	5.4	5.3	5.3	5.3	5.4	5.3	5.3	5.4	5.3	5.3	5.3	5.3	5.2	5.2	5.4	5.4	5.4	5.4	5.5	5.6	5.6	5.6	5.6	2015
B	2	06:10.4	M2X	9/6/2015	192				4.3	5.4	5.8	5.7	5.7	5.6	5.5	5.4	5.4	5.4	5.4	5.4	5.4	5.3	5.3	5.4	5.3	5.3	5.3	5.3	5.3	5.3	5.3	5.4	5.3	5.3	5.3	5.3	5.3	5.5	5.5	5.5	5.4	5.5	5.5	5.5	5.5	5.5	5.6	5.5	2015
B	2	06:10.4	M2X	9/6/2015	190	90	13.12144627	24.93074792	4.3	5.4	5.8	5.7	5.7	5.6	5.5	5.4	5.4	5.4	5.4	5.4	5.4	5.3	5.3	5.4	5.3	5.3	5.3	5.3	5.3	5.3	5.3	5.4	5.3	5.3	5.3	5.3	5.3	5.5	5.5	5.5	5.4	5.5	5.5	5.5	5.5	5.5	5.6	5.5	2015
B	3	06:10.8	M2X	9/6/2015	187	85	12.99852597	24.30724356	4.3	5.5	5.7	5.6	5.5	5.5	5.4	5.5	5.4	5.4	5.4	5.4	5.4	5.4	5.3	5.3	5.4	5.3	5.3	5.3	5.4	5.3	5.4	5.4	5.4	5.4	5.4	5.3	5.3	5.3	5.4	5.5	5.5	5.5	5.5	5.6	5.6	5.5	5.5	5.3	2015
B	3	06:10.8	M2X	9/6/2015	189	83	12.29398503	23.2356317	4.3	5.5	5.7	5.6	5.5	5.5	5.4	5.5	5.4	5.4	5.4	5.4	5.4	5.4	5.3	5.3	5.4	5.3	5.3	5.3	5.4	5.3	5.4	5.4	5.4	5.4	5.4	5.3	5.3	5.3	5.4	5.5	5.5	5.5	5.5	5.6	5.6	5.5	5.5	5.3	2015
B	4	06:11.8	M2X	9/6/2015	190	85	12.39247704	23.54570637	4.3	5.5	5.8	5.8	5.7	5.6	5.5	5.5	5.4	5.4	5.3	5.3	5.4	5.4	5.4	5.3	5.3	5.3	5.2	5.2	5.3	5.3	5.3	5.3	5.3	5.3	5.3	5.3	5.3	5.3	5.4	5.4	5.5	5.4	5.5	5.5	5.5	5.5	5.4	5.2	2015
B	4	06:11.8	M2X	9/6/2015	196	76	10.09358346	19.78342357	4.3	5.5	5.8	5.8	5.7	5.6	5.5	5.5	5.4	5.4	5.3	5.3	5.4	5.4	5.4	5.3	5.3	5.3	5.2	5.2	5.3	5.3	5.3	5.3	5.3	5.3	5.3	5.3	5.3	5.3	5.4	5.4	5.5	5.4	5.5	5.5	5.5	5.5	5.4	5.2	2015
B	5	06:11.8	M2X	9/6/2015	195	88	11.86803554	23.1426693	4.3	5.4	5.7	5.6	5.6	5.6	5.5	5.4	5.4	5.3	5.3	5.3	5.3	5.3	5.3	5.3	5.3	5.3	5.3	5.3	5.3	5.3	5.3	5.3	5.3	5.3	5.3	5.3	5.4	5.4	5.5	5.5	5.4	5.6	5.6	5.7	5.7	5.7	5.5	5.4	2015
B	5	06:11.8	M2X	9/6/2015	198	95	12.23849556	24.2322212	4.3	5.4	5.7	5.6	5.6	5.6	5.5	5.4	5.4	5.3	5.3	5.3	5.3	5.3	5.3	5.3	5.3	5.3	5.3	5.3	5.3	5.3	5.3	5.3	5.3	5.3	5.3	5.3	5.4	5.4	5.5	5.5	5.4	5.6	5.6	5.7	5.7	5.7	5.5	5.4	2015
B	6	06:13.4	M2X	9/6/2015	193	84	11.68442537	22.55094096	4.3	5.5	5.8	5.7	5.7	5.5	5.6	5.4	5.4	5.4	5.4	5.4	5.4	5.3	5.3	5.3	5.3	5.2	5.3	5.3	5.3	5.3	5.3	5.3	5.3	5.3	5.3	5.3	5.3	5.4	5.4	5.4	5.4	5.4	5.4	5.4	5.5	5.5	5.4	5.4	2015
B	6	06:13.4	M2X	9/6/2015	198	95	12.23849556	24.2322212	4.3	5.5	5.8	5.7	5.7	5.5	5.6	5.4	5.4	5.4	5.4	5.4	5.4	5.3	5.3	5.3	5.3	5.2	5.3	5.3	5.3	5.3	5.3	5.3	5.3	5.3	5.3	5.3	5.3	5.4	5.4	5.4	5.4	5.4	5.4	5.4	5.5	5.5	5.4	5.4	2015
A	1	06:00.5	M2X	8/31/2014	184	82	13.16316676	24.22022684	4.3	5.8	6.1	6.1	6	5.8	5.8	5.7	5.6	5.6	5.6	5.6	5.5	5.5	5.6	5.4	5.5	5.4	5.3	5.4	5.4	5.4	5.5	5.5	5.5	5.5	5.5	5.5	5.5	5.5	5.4	5.5	5.5	5.5	5.5	5.5	5.5	5.6	5.6	5.5	2014
A	1	06:00.5	M2X	8/31/2014	186	100	15.5403633	28.90507573	4.3	5.8	6.1	6.1	6	5.8	5.8	5.7	5.6	5.6	5.6	5.6	5.5	5.5	5.6	5.4	5.5	5.4	5.3	5.4	5.4	5.4	5.5	5.5	5.5	5.5	5.5	5.5	5.5	5.5	5.4	5.5	5.5	5.5	5.5	5.5	5.5	5.6	5.6	5.5	2014
A	2	06:04.4	M2X	8/31/2014	190	85	12.39247704	23.54570637	4.2	5.6	5.8	5.9	5.9	5.8	5.6	5.6	5.5	5.5	5.5	5.4	5.5	5.5	5.4	5.4	5.4	5.3	5.4	5.3	5.4	5.4	5.5	5.6	5.6	5.5	5.4	5.4	5.4	5.4	5.5	5.5	5.6	5.5	5.5	5.6	5.5	5.5	5.5	5.6	2014
A	2	06:04.4	M2X	8/31/2014	198	93	11.98084302	23.72206918	4.2	5.6	5.8	5.9	5.9	5.8	5.6	5.6	5.5	5.5	5.5	5.4	5.5	5.5	5.4	5.4	5.4	5.3	5.4	5.3	5.4	5.4	5.5	5.6	5.6	5.5	5.4	5.4	5.4	5.4	5.5	5.5	5.6	5.5	5.5	5.6	5.5	5.5	5.5	5.6	2014
A	3	06:04.4	M2X	8/31/2014	188	90	13.54468663	25.46401086	4.3	5.5	5.8	5.8	5.8	5.6	5.5	5.6	5.6	5.5	5.6	5.5	5.5	5.4	5.4	5.4	5.4	5.4	5.4	5.4	5.3	5.3	5.3	5.3	5.4	5.4	5.4	5.3	5.4	5.4	5.4	5.4	5.6	5.7	5.7	5.8	5.8	5.7	5.7	5.7	2014
A	3	06:04.4	M2X	8/31/2014	193	93	12.93632809	24.96711321	4.3	5.5	5.8	5.8	5.8	5.6	5.5	5.6	5.6	5.5	5.6	5.5	5.5	5.4	5.4	5.4	5.4	5.4	5.4	5.4	5.3	5.3	5.3	5.3	5.4	5.4	5.4	5.3	5.4	5.4	5.4	5.4	5.6	5.7	5.7	5.8	5.8	5.7	5.7	5.7	2014
A	4	06:04.6	M2X	8/31/2014	199	94	11.9280273	23.73677432	4.2	5.5	5.8	5.8	5.8	5.6	5.6	5.6	5.5	5.4	5.4	5.4	5.4	5.4	5.4	5.4	5.4	5.3	5.3	5.3	5.4	5.5	5.4	5.4	5.5	5.5	5.5	5.4	5.4	5.4	5.4	5.5	5.5	5.6	5.6	5.7	5.7	5.7	5.8	5.8	2014
A	4	06:04.6	M2X	8/31/2014	203	102	12.19304167	24.75187459	4.2	5.5	5.8	5.8	5.8	5.6	5.6	5.6	5.5	5.4	5.4	5.4	5.4	5.4	5.4	5.4	5.4	5.3	5.3	5.3	5.4	5.5	5.4	5.4	5.5	5.5	5.5	5.4	5.4	5.4	5.4	5.5	5.5	5.6	5.6	5.7	5.7	5.7	5.8	5.8	2014
A	5	06:05.0	M2X	8/31/2014	187	83	12.6926783	23.73530842	4.3	5.6	5.9	5.9	5.9	5.7	5.7	5.7	5.5	5.6	5.5	5.3	5.4	5.4	5.3	5.3	5.4	5.3	5.2	5.3	5.3	5.3	5.4	5.4	5.4	5.3	5.3	5.4	5.4	5.4	5.4	5.5	5.5	5.6	5.6	5.6	5.6	5.6	5.7	5.7	2014
A	5	06:05.0	M2X	8/31/2014	193	90	12.51902718	24.16172246	4.3	5.6	5.9	5.9	5.9	5.7	5.7	5.7	5.5	5.6	5.5	5.3	5.4	5.4	5.3	5.3	5.4	5.3	5.2	5.3	5.3	5.3	5.4	5.4	5.4	5.3	5.3	5.4	5.4	5.4	5.4	5.5	5.5	5.6	5.6	5.6	5.6	5.6	5.7	5.7	2014
A	6	06:12.3	M2X	8/31/2014	195	88	11.86803554	23.1426693	4.3	5.4	5.7	5.7	5.7	5.7	5.6	5.5	5.5	5.4	5.4	5.4	5.3	5.3	5.2	5.2	5.3	5.3	5.3	5.4	5.4	5.3	5.3	5.3	5.4	5.4	5.5	5.5	5.5	5.5	5.3	5.3	5.3	5.3	5.2	5.2	5.3	5.3	5.4	5.4	2014
A	6	06:12.3	M2X	8/31/2014	198	95	12.23849556	24.2322212	4.3	5.4	5.7	5.7	5.7	5.7	5.6	5.5	5.5	5.4	5.4	5.4	5.3	5.3	5.2	5.2	5.3	5.3	5.3	5.4	5.4	5.3	5.3	5.3	5.4	5.4	5.5	5.5	5.5	5.5	5.3	5.3	5.3	5.3	5.2	5.2	5.3	5.3	5.4	5.4	2014
B	1	06:10.4	M2X	8/31/2014	192				4.2	5.5	5.9	5.9	5.8	5.7	5.6	5.5	5.6	5.5	5.5	5.4	5.4	5.5	5.4	5.4	5.4	5.4	5.4	5.3	5.3	5.4	5.3	5.3	5.4	5.3	5.3	5.4	5.5	5.4	5.4	5.3	5.3	5.3	5.3	5.3	5.3	5.3	5.2	5.2	2014
B	1	06:10.4	M2X	8/31/2014	190	90	13.12144627	24.93074792	4.2	5.5	5.9	5.9	5.8	5.7	5.6	5.5	5.6	5.5	5.5	5.4	5.4	5.5	5.4	5.4	5.4	5.4	5.4	5.3	5.3	5.4	5.3	5.3	5.4	5.3	5.3	5.4	5.5	5.4	5.4	5.3	5.3	5.3	5.3	5.3	5.3	5.3	5.2	5.2	2014
B	2	06:13.0	M2X	8/31/2014	184	89	14.28685173	26.28780718	4.2	5.4	5.7	5.7	5.6	5.6	5.6	5.6	5.6	5.6	5.6	5.6	5.5	5.5	5.4	5.3	5.4	5.3	5.3	5.3	5.4	5.4	5.4	5.4	5.3	5.4	5.4	5.4	5.4	5.3	5.2	5.3	5.3	5.3	5.1	5.3	5.2	5.1	5.1	5.3	2014
B	2	06:13.0	M2X	8/31/2014	189	87	12.88646623	24.35542118	4.2	5.4	5.7	5.7	5.6	5.6	5.6	5.6	5.6	5.6	5.6	5.6	5.5	5.5	5.4	5.3	5.4	5.3	5.3	5.3	5.4	5.4	5.4	5.4	5.3	5.4	5.4	5.4	5.4	5.3	5.2	5.3	5.3	5.3	5.1	5.3	5.2	5.1	5.1	5.3	2014
B	3	06:13.4	M2X	8/31/2014	192	85	12.00923213	23.05772569	4.2	5.5	5.8	5.8	5.8	5.7	5.6	5.5	5.5	5.5	5.5	5.5	5.4	5.3	5.3	5.4	5.4	5.3	5.3	5.3	5.3	5.3	5.3	5.3	5.3	5.3	5.2	5.2	5.2	5.3	5.3	5.2	5.2	5.2	5.3	5.3	5.3	5.4	5.3	5.3	2014
B	3	06:13.4	M2X	8/31/2014	198	93	11.98084302	23.72206918	4.2	5.5	5.8	5.8	5.8	5.7	5.6	5.5	5.5	5.5	5.5	5.5	5.4	5.3	5.3	5.4	5.4	5.3	5.3	5.3	5.3	5.3	5.3	5.3	5.3	5.3	5.2	5.2	5.2	5.3	5.3	5.2	5.2	5.2	5.3	5.3	5.3	5.4	5.3	5.3	2014
B	4	06:15.3	M2X	8/31/2014	193	84	11.68442537	22.55094096	4.2	5.6	5.9	5.9	5.8	5.7	5.6	5.5	5.5	5.4	5.4	5.4	5.3	5.3	5.3	5.3	5.3	5.2	5.2	5.3	5.3	5.3	5.3	5.2	5.2	5.1	5.2	5.2	5.1	5.1	5.1	5.1	5.2	5.3	5.3	5.4	5.4	5.4	5.4	5.3	2014
B	4	06:15.3	M2X	8/31/2014	198	95	12.23849556	24.2322212	4.2	5.6	5.9	5.9	5.8	5.7	5.6	5.5	5.5	5.4	5.4	5.4	5.3	5.3	5.3	5.3	5.3	5.2	5.2	5.3	5.3	5.3	5.3	5.2	5.2	5.1	5.2	5.2	5.1	5.1	5.1	5.1	5.2	5.3	5.3	5.4	5.4	5.4	5.4	5.3	2014
B	5	06:16.9	M2X	8/31/2014	190	90	13.12144627	24.93074792	4.2	5.5	5.7	5.8	5.7	5.7	5.6	5.6	5.5	5.5	5.4	5.4	5.3	5.4	5.3	5.2	5.3	5.3	5.2	5.3	5.3	5.2	5.2	5.2	5.2	5.3	5.1	5.2	5.2	5.1	5.2	5.1	5.1	5.1	5.2	5.2	5.2	5.3	5.4	5.5	2014
B	5	06:16.9	M2X	8/31/2014					4.2	5.5	5.7	5.8	5.7	5.7	5.6	5.6	5.5	5.5	5.4	5.4	5.3	5.4	5.3	5.2	5.3	5.3	5.2	5.3	5.3	5.2	5.2	5.2	5.2	5.3	5.1	5.2	5.2	5.1	5.2	5.1	5.1	5.1	5.2	5.2	5.2	5.3	5.4	5.5	2014
B	6	06:18.6	M2X	8/31/2014	188	73	10.98624582	20.65414215	4.3	5.5	5.9	5.8	5.7	5.5	5.4	5.5	5.4	5.3	5.4	5.4	5.4	5.3	5.3	5.3	5.3	5.3	5.2	5.2	5.3	5.3	5.3	5.1	5.2	5.2	5.1	5.1	5.1	5.1	5.1	5.1	5.1	5.1	5.1	5.1	5.2	5.3	5.4	5.4	2014
B	6	06:18.6	M2X	8/31/2014	208	91	10.11233358	21.03365385	4.3	5.5	5.9	5.8	5.7	5.5	5.4	5.5	5.4	5.3	5.4	5.4	5.4	5.3	5.3	5.3	5.3	5.3	5.2	5.2	5.3	5.3	5.3	5.1	5.2	5.2	5.1	5.1	5.1	5.1	5.1	5.1	5.1	5.1	5.1	5.1	5.2	5.3	5.4	5.4	2014
A	1	06:09.5	M2X	9/1/2013	193	84	11.68442537	22.55094096	4	5.4	5.7	5.7	5.7	5.5	5.5	5.4	5.5	5.4	5.4	5.3	5.3	5.2	5.3	5.2	5.3	5.2	5.3	5.2	5.3	5.3	5.3	5.3	5.2	5.3	5.3	5.3	5.4	5.4	5.4	5.3	5.4	5.4	5.4	5.5	5.5	5.4	5.5	5.5	2013
A	1	06:09.5	M2X	9/1/2013	198	95	12.23849556	24.2322212	4	5.4	5.7	5.7	5.7	5.5	5.5	5.4	5.5	5.4	5.4	5.3	5.3	5.2	5.3	5.2	5.3	5.2	5.3	5.2	5.3	5.3	5.3	5.3	5.2	5.3	5.3	5.3	5.4	5.4	5.4	5.3	5.4	5.4	5.4	5.5	5.5	5.4	5.5	5.5	2013
A	2	06:10.9	M2X	9/1/2013	199	94	11.9280273	23.73677432	4.2	5.3	5.7	5.6	5.5	5.5	5.4	5.4	5.3	5.3	5.3	5.2	5.2	5.2	5.1	5.2	5.2	5.2	5.2	5.1	5.2	5.2	5.2	5.2	5.2	5.3	5.3	5.3	5.4	5.4	5.4	5.5	5.5	5.5	5.6	5.5	5.6	5.6	5.6	5.5	2013
A	2	06:10.9	M2X	9/1/2013	203	102	12.19304167	24.75187459	4.2	5.3	5.7	5.6	5.5	5.5	5.4	5.4	5.3	5.3	5.3	5.2	5.2	5.2	5.1	5.2	5.2	5.2	5.2	5.1	5.2	5.2	5.2	5.2	5.2	5.3	5.3	5.3	5.4	5.4	5.4	5.5	5.5	5.5	5.6	5.5	5.6	5.6	5.6	5.5	2013
A	3	06:12.5	M2X	9/1/2013	190	85	12.39247704	23.54570637	4.1	5.3	5.5	5.4	5.5	5.5	5.3	5.2	5.2	5.2	5.2	5.2	5.1	5.2	5.2	5.1	5.2	5.2	5.1	5.2	5.2	5.2	5.2	5.3	5.4	5.3	5.4	5.5	5.5	5.5	5.5	5.6	5.5	5.5	5.5	5.5	5.6	5.4	5.3	5.3	2013
A	3	06:12.5	M2X	9/1/2013	198	93	11.98084302	23.72206918	4.1	5.3	5.5	5.4	5.5	5.5	5.3	5.2	5.2	5.2	5.2	5.2	5.1	5.2	5.2	5.1	5.2	5.2	5.1	5.2	5.2	5.2	5.2	5.3	5.4	5.3	5.4	5.5	5.5	5.5	5.5	5.6	5.5	5.5	5.5	5.5	5.6	5.4	5.3	5.3	2013
A	4	06:13.0	M2X	9/1/2013	187	83	12.6926783	23.73530842	4.2	5.3	5.5	5.6	5.5	5.5	5.4	5.2	5.2	5.2	5.2	5.2	5.2	5.2	5.2	5.2	5.2	5.2	5.2	5.1	5.1	5.2	5.2	5.3	5.3	5.3	5.3	5.4	5.4	5.3	5.3	5.4	5.4	5.5	5.5	5.4	5.5	5.5	5.5	5.6	2013
A	4	06:13.0	M2X	9/1/2013	191	88	12.62939569	24.12214577	4.2	5.3	5.5	5.6	5.5	5.5	5.4	5.2	5.2	5.2	5.2	5.2	5.2	5.2	5.2	5.2	5.2	5.2	5.2	5.1	5.1	5.2	5.2	5.3	5.3	5.3	5.3	5.4	5.4	5.3	5.3	5.4	5.4	5.5	5.5	5.4	5.5	5.5	5.5	5.6	2013
A	5	06:16.4	M2X	9/1/2013	186	86	13.36471243	24.85836513	4.1	5.3	5.6	5.6	5.5	5.4	5.4	5.4	5.3	5.4	5.3	5.3	5.2	5.2	5.2	5.2	5.2	5.2	5.2	5.2	5.1	5.1	5.2	5.2	5.2	5.2	5.2	5.2	5.3	5.3	5.3	5.3	5.3	5.3	5.3	5.3	5.4	5.4	5.3	5.2	2013
A	5	06:16.4	M2X	9/1/2013	190	92	13.41303397	25.48476454	4.1	5.3	5.6	5.6	5.5	5.4	5.4	5.4	5.3	5.4	5.3	5.3	5.2	5.2	5.2	5.2	5.2	5.2	5.2	5.2	5.1	5.1	5.2	5.2	5.2	5.2	5.2	5.2	5.3	5.3	5.3	5.3	5.3	5.3	5.3	5.3	5.4	5.4	5.3	5.2	2013
A	6	06:17.9	M2X	9/1/2013	189	87	12.88646623	24.35542118	4.1	5.1	5.5	5.5	5.4	5.4	5.5	5.4	5.3	5.4	5.3	5.3	5.3	5.2	5.2	5.2	5.2	5.2	5.1	5.2	5.2	5.2	5.2	5.1	5.2	5.2	5.2	5.2	5.3	5.2	5.2	5.2	5.2	5.2	5.3	5.4	5.4	5.4	5.2	4.9	2013
A	6	06:17.9	M2X	9/1/2013	199	93	11.80113339	23.48425545	4.1	5.1	5.5	5.5	5.4	5.4	5.5	5.4	5.3	5.4	5.3	5.3	5.3	5.2	5.2	5.2	5.2	5.2	5.1	5.2	5.2	5.2	5.2	5.1	5.2	5.2	5.2	5.2	5.3	5.2	5.2	5.2	5.2	5.2	5.3	5.4	5.4	5.4	5.2	4.9	2013
B	1	06:12.5	M2X	9/1/2013	192	85	12.00923213	23.05772569	4.2	5.4	5.7	5.7	5.6	5.6	5.6	5.5	5.5	5.4	5.4	5.4	5.4	5.3	5.3	5.2	5.2	5.2	5.2	5.3	5.3	5.2	5.3	5.2	5.2	5.3	5.2	5.2	5.3	5.2	5.3	5.3	5.3	5.3	5.3	5.4	5.4	5.5	5.5	5.4	2013
B	1	06:12.5	M2X	9/1/2013	198	93	11.98084302	23.72206918	4.2	5.4	5.7	5.7	5.6	5.6	5.6	5.5	5.5	5.4	5.4	5.4	5.4	5.3	5.3	5.2	5.2	5.2	5.2	5.3	5.3	5.2	5.3	5.2	5.2	5.3	5.2	5.2	5.3	5.2	5.3	5.3	5.3	5.3	5.3	5.4	5.4	5.5	5.5	5.4	2013
B	2	06:14.2	M2X	9/1/2013	188	90	13.54468663	25.46401086	4.1	5.3	5.6	5.5	5.5	5.5	5.4	5.3	5.4	5.3	5.3	5.3	5.2	5.2	5.3	5.2	5.2	5.2	5.1	5.1	5.2	5.1	5.1	5.1	5.2	5.2	5.2	5.2	5.2	5.2	5.2	5.3	5.4	5.4	5.5	5.5	5.6	5.7	5.7	5.7	2013
B	2	06:14.2	M2X	9/1/2013	192	94	13.28079789	25.49913194	4.1	5.3	5.6	5.5	5.5	5.5	5.4	5.3	5.4	5.3	5.3	5.3	5.2	5.2	5.3	5.2	5.2	5.2	5.1	5.1	5.2	5.1	5.1	5.1	5.2	5.2	5.2	5.2	5.2	5.2	5.2	5.3	5.4	5.4	5.5	5.5	5.6	5.7	5.7	5.7	2013
B	3	06:15.3	M2X	9/1/2013	198				4.2	5.4	5.8	5.8	5.6	5.6	5.5	5.5	5.4	5.4	5.4	5.3	5.3	5.3	5.2	5.1	5.1	5.1	5.1	5.2	5.1	5.1	5.1	5.1	5.2	5.2	5.2	5.2	5.2	5.2	5.2	5.2	5.3	5.3	5.2	5.2	5.2	5.2	5.3	5.2	2013
B	3	06:15.3	M2X	9/1/2013	195	97	13.0818119	25.5095332	4.2	5.4	5.8	5.8	5.6	5.6	5.5	5.5	5.4	5.4	5.4	5.3	5.3	5.3	5.2	5.1	5.1	5.1	5.1	5.2	5.1	5.1	5.1	5.1	5.2	5.2	5.2	5.2	5.2	5.2	5.2	5.2	5.3	5.3	5.2	5.2	5.2	5.2	5.3	5.2	2013
B	4	06:18.8	M2X	9/1/2013	178	84	14.89427195	26.51180407	4.1	5.4	5.7	5.7	5.5	5.5	5.4	5.4	5.3	5.3	5.4	5.3	5.2	5.2	5.2	5.2	5.2	5.2	5.1	5.1	5.1	5.1	5.2	5.1	5.1	5.1	5.1	5.1	5.1	5.1	5.2	5.2	5.2	5.3	5.2	5.2	5.3	5.3	5.4	5.3	2013
B	4	06:18.8	M2X	9/1/2013	183	82	13.38013771	24.48565201	4.1	5.4	5.7	5.7	5.5	5.5	5.4	5.4	5.3	5.3	5.4	5.3	5.2	5.2	5.2	5.2	5.2	5.2	5.1	5.1	5.1	5.1	5.2	5.1	5.1	5.1	5.1	5.1	5.1	5.1	5.2	5.2	5.2	5.3	5.2	5.2	5.3	5.3	5.4	5.3	2013
B	5	06:19.2	M2X	9/1/2013	189	83	12.29398503	23.2356317	4	5.2	5.5	5.5	5.4	5.4	5.3	5.3	5.2	5.2	5.2	5.2	5.2	5.2	5.1	5.1	5	5	4.9	5	5	4.9	5	4.9	4.9	5	5	5.2	5.1	5.3	5.2	5.2	5.2	5.4	5.3	5.3	5.3	5.4	5.3	5.3	2013
B	5	06:19.2	M2X	9/1/2013	191	90	12.91642741	24.67037636	4	5.2	5.5	5.5	5.4	5.4	5.3	5.3	5.2	5.2	5.2	5.2	5.2	5.2	5.1	5.1	5	5	4.9	5	5	4.9	5	4.9	4.9	5	5	5.2	5.1	5.3	5.2	5.2	5.2	5.4	5.3	5.3	5.3	5.4	5.3	5.3	2013
B	6	06:20.0	M2X	9/1/2013	188	73	10.98624582	20.65414215	4.2	5.6	5.9	5.7	5.6	5.5	5.5	5.4	5.3	5.3	5.3	5.3	5.3	5.2	5.2	5.2	5.1	5.2	5.1	5.1	5.1	5.1	5.1	5.2	5.1	5.1	5.1	5.1	5.2	5.1	5.1	5.1	5.1	5.1	5.1	5.2	5.3	5.3	5.3	4.5	2013
B	6	06:20.0	M2X	9/1/2013	208	91	10.11233358	21.03365385	4.2	5.6	5.9	5.7	5.6	5.5	5.5	5.4	5.3	5.3	5.3	5.3	5.3	5.2	5.2	5.2	5.1	5.2	5.1	5.1	5.1	5.1	5.1	5.2	5.1	5.1	5.1	5.1	5.2	5.1	5.1	5.1	5.1	5.1	5.1	5.2	5.3	5.3	5.3	4.5	2013
A	1	06:10.8	M2X	9/2/2011	178	78	13.83039538	24.61810377	4.3	5.2	5.5	5.5	5.3	5.4	5.3	5.2	5.1	5.2	5.2	5.2	5.3	5.2	5.3	5.2	5.2	5.1	5.3	5.3	5.3	5.3	5	5	5.3	5.2	5.2	5.2	5.1	5.3	5.3	5.3	5.3	5.4	5.4	5.4	5.6	5.7	5.8	4.4	2011
A	1	06:10.8	M2X	9/2/2011	181	83	13.99723867	25.33500198	4.3	5.2	5.5	5.5	5.3	5.4	5.3	5.2	5.1	5.2	5.2	5.2	5.3	5.2	5.3	5.2	5.2	5.1	5.3	5.3	5.3	5.3	5	5	5.3	5.2	5.2	5.2	5.1	5.3	5.3	5.3	5.3	5.4	5.4	5.4	5.6	5.7	5.8	4.4	2011
A	2	06:10.8	M2X	9/2/2011	187	83	12.6926783	23.73530842	4.6	5.5	5.9	5.8	5.7	5.5	5.4	5.3	5.2	5.3	5.2	5.1	5.1	5.2	5.3	5.1	5.1	5.2	5.3	5.1	5.1	5.1	5.1	5.2	5.2	5.2	5.3	5.2	5.2	5.3	5.6	5.4	5.5	5.5	5.5	5.6	5.6	5.5	5.5	5.5	2011
A	2	06:10.8	M2X	9/2/2011	193	90	12.51902718	24.16172246	4.6	5.5	5.9	5.8	5.7	5.5	5.4	5.3	5.2	5.3	5.2	5.1	5.1	5.2	5.3	5.1	5.1	5.2	5.3	5.1	5.1	5.1	5.1	5.2	5.2	5.2	5.3	5.2	5.2	5.3	5.6	5.4	5.5	5.5	5.5	5.6	5.6	5.5	5.5	5.5	2011
A	3	06:14.3	M2X	9/2/2011	190	87	12.68406473	24.09972299	4.3	5.2	5.5	5.6	5.5	5.4	5.3	5.3	5.2	5.2	5.1	5.1	5.2	5.2	5.1	5.2	5.2	5.2	5.2	5.3	5.2	5.1	5.2	5.2	5.2	5.1	5.2	5.2	5.2	5.3	5.4	5.4	5.4	5.6	5.5	5.5	5.6	5.5	5.5	5.5	2011
A	3	06:14.3	M2X	9/2/2011	191	94	13.49049085	25.76683753	4.3	5.2	5.5	5.6	5.5	5.4	5.3	5.3	5.2	5.2	5.1	5.1	5.2	5.2	5.1	5.2	5.2	5.2	5.2	5.3	5.2	5.1	5.2	5.2	5.2	5.1	5.2	5.2	5.2	5.3	5.4	5.4	5.4	5.6	5.5	5.5	5.6	5.5	5.5	5.5	2011
A	4	06:14.7	M2X	9/2/2011	191	91	13.05994327	24.94449165	4.3	5	5.3	5.3	5.3	5.3	5.4	5.2	5.2	5.3	5.3	5.2	5.2	5.3	5.1	5.1	5.3	5.2	5.1	4.9	5	5	5	5.1	5.1	5	5.1	5.1	5.1	5.1	5.2	5.1	5.4	5.1	5	5	5.1	5.2	5.3	4.2	2011
A	4	06:14.7	M2X	9/2/2011	192	88	12.43308738	23.87152778	4.3	5	5.3	5.3	5.3	5.3	5.4	5.2	5.2	5.3	5.3	5.2	5.2	5.3	5.1	5.1	5.3	5.2	5.1	4.9	5	5	5	5.1	5.1	5	5.1	5.1	5.1	5.1	5.2	5.1	5.4	5.1	5	5	5.1	5.2	5.3	4.2	2011
A	5	06:15.0	M2X	9/2/2011	189	89	13.18270684	24.91531592	4.3	5.3	5.6	5.6	5.4	5.3	5.3	5.2	5.3	5.3	5.3	5.2	5.1	5.3	5.3	5.1	5.1	5.2	5.2	5.1	5.2	5.2	5.2	5.1	5.1	5.3	5.1	5.1	5.3	5.3	5.4	5.3	5.3	5.3	5.4	5.5	5.6	5.6	5.6	5.6	2011
A	5	06:15.0	M2X	9/2/2011	195	90	12.13776362	23.66863905	4.3	5.3	5.6	5.6	5.4	5.3	5.3	5.2	5.3	5.3	5.3	5.2	5.1	5.3	5.3	5.1	5.1	5.2	5.2	5.1	5.2	5.2	5.2	5.1	5.1	5.3	5.1	5.1	5.3	5.3	5.4	5.3	5.3	5.3	5.4	5.5	5.6	5.6	5.6	5.6	2011
A	6	06:19.3	M2X	9/2/2011	189	93	13.77518804	26.0351054	4.2	5.3	5.7	5.5	5.5	5.4	5.4	5.4	5.3	5.3	5.3	5.3	5.3	5.2	5.2	5.3	5.2	5.2	5.2	5.1	5.2	5.1	5.1	5.1	5.2	5.1	5.2	5.1	5.1	5.2	5.2	5.2	5.3	5.2	5.2	5.2	5.2	5.3	5.2	5.3	2011
A	6	06:19.3	M2X	9/2/2011	198	102	13.14027944	26.01775329	4.2	5.3	5.7	5.5	5.5	5.4	5.4	5.4	5.3	5.3	5.3	5.3	5.3	5.2	5.2	5.3	5.2	5.2	5.2	5.1	5.2	5.1	5.1	5.1	5.2	5.1	5.2	5.1	5.1	5.2	5.2	5.2	5.3	5.2	5.2	5.2	5.2	5.3	5.2	5.3	2011
B	1	06:20.0	M2X	9/2/2011	189	80	11.84962412	22.39578959	4.1	5.4	5.7	5.7	5.6	5.5	5.4	5.3	5.2	5.2	5.2	5.2	5.1	5.2	5.1	5	5	5.2	5.1	5.4	5.2	5.1	5	5	5.4	5.2	5.1	5.1	5	5.1	5.2	5.2	5.2	5.2	5.3	5.2	5.3	5.4	5.5	5.6	2011
B	1	06:20.0	M2X	9/2/2011	193	82	11.40622477	22.0140138	4.1	5.4	5.7	5.7	5.6	5.5	5.4	5.3	5.2	5.2	5.2	5.2	5.1	5.2	5.1	5	5	5.2	5.1	5.4	5.2	5.1	5	5	5.4	5.2	5.1	5.1	5	5.1	5.2	5.2	5.2	5.2	5.3	5.2	5.3	5.4	5.5	5.6	2011
B	2	06:21.6	M2X	9/2/2011	193	84	11.68442537	22.55094096	4.2	5.8	5.8	5.6	5.6	5.5	5.4	5.3	5.3	5.2	5.2	5.2	5.2	5.2	5.2	5.1	5.1	5.1	5	5.1	5.1	5	5	5.1	5.1	5.1	5.2	5.1	5.2	5.2	5.2	5.2	5.2	5.1	5.2	5.2	5.2	5.2	5.2	5.2	2011
B	2	06:21.6	M2X	9/2/2011	198	95	12.23849556	24.2322212	4.2	5.8	5.8	5.6	5.6	5.5	5.4	5.3	5.3	5.2	5.2	5.2	5.2	5.2	5.2	5.1	5.1	5.1	5	5.1	5.1	5	5	5.1	5.1	5.1	5.2	5.1	5.2	5.2	5.2	5.2	5.2	5.1	5.2	5.2	5.2	5.2	5.2	5.2	2011
B	3	06:22.0	M2X	9/2/2011	186	86	13.36471243	24.85836513	4	5.2	5.6	5.8	5.6	5.5	5.4	5.4	5.4	5.3	5.2	5.2	5.2	5.2	5.2	5.1	5	5.1	5	5	5	5	5	5	4.9	5.1	5	5.1	5.1	5.1	5.1	5.2	5.2	5.2	5.3	5.3	5.3	5.4	5.3	5.3	2011
B	3	06:22.0	M2X	9/2/2011	190	92	13.41303397	25.48476454	4	5.2	5.6	5.8	5.6	5.5	5.4	5.4	5.4	5.3	5.2	5.2	5.2	5.2	5.2	5.1	5	5.1	5	5	5	5	5	5	4.9	5.1	5	5.1	5.1	5.1	5.1	5.2	5.2	5.2	5.3	5.3	5.3	5.4	5.3	5.3	2011
B	4	06:22.1	M2X	9/2/2011	199	94	11.9280273	23.73677432	4.3	5.3	5.5	5.5	5.5	5.3	5.2	5.1	5.1	5.1	5.1	5.1	5.1	5.1	5	5	5	5	5	4.9	4.9	4.9	4.9	4.9	5	5.1	5.1	5.1	5.3	5.3	5.3	5.3	5.3	5.2	5.4	5.6	5.6	5.5	5.5	5.7	2011
B	4	06:22.1	M2X	9/2/2011	203	102	12.19304167	24.75187459	4.3	5.3	5.5	5.5	5.5	5.3	5.2	5.1	5.1	5.1	5.1	5.1	5.1	5.1	5	5	5	5	5	4.9	4.9	4.9	4.9	4.9	5	5.1	5.1	5.1	5.3	5.3	5.3	5.3	5.3	5.2	5.4	5.6	5.6	5.5	5.5	5.7	2011
B	5	06:25.4	M2X	9/2/2011	200	83	10.375	20.75	4.3	5.5	5.7	5.6	5.5	5.5	5.5	5.4	5.3	5.2	5.1	5.1	5.1	5	5	5.1	5.1	5.1	5	5	5	5.2	5.2	5.1	5	5	5	5	5.1	5.1	5.1	5.2	5.2	5.2	5.2	5.2	5.2	5.1	4.8	4.6	2011
B	5	06:25.4	M2X	9/2/2011	190				4.3	5.5	5.7	5.6	5.5	5.5	5.5	5.4	5.3	5.2	5.1	5.1	5.1	5	5	5.1	5.1	5.1	5	5	5	5.2	5.2	5.1	5	5	5	5	5.1	5.1	5.1	5.2	5.2	5.2	5.2	5.2	5.2	5.1	4.8	4.6	2011
B	6	07:22.5	M2X	9/2/2011	190	85	12.39247704	23.54570637	4.4	5.4	5.7	5.6	5.6	5.5	5.3	5.3	5.2	5.3	5.1	5.2	5.1	5.1	5.1	5.1	5.1	5	5.1	5	5	5.1	5.1	5	5.1	5	5	5.1	5.1	5.1	5.1	5.2	5.3	5.3	5.2	5.2	5.1	1.6	1.6	1.7	2011
B	6	07:22.5	M2X	9/2/2011	192	90	12.71565755	24.4140625	4.4	5.4	5.7	5.6	5.6	5.5	5.3	5.3	5.2	5.3	5.1	5.2	5.1	5.1	5.1	5.1	5.1	5	5.1	5	5	5.1	5.1	5	5.1	5	5	5.1	5.1	5.1	5.1	5.2	5.3	5.3	5.2	5.2	5.1	1.6	1.6	1.7	2011
A	1	06:22.6	M2X	11/7/2010	178	78	13.83039538	24.61810377		0.1	0.3	1.4	3.8	4.8	5.2	5.4	5.3	5.4	5.3	5.3	5.2	5.1	5	5.3	5.1	5	5	4.8	5	4.9	4.8	5	4.9	4.7	5	4.9	5.1	4.8	5	5.1	5.2	5.1	4.9	5.2	5.3	5.5	5.5	5.6	2010
A	1	06:22.6	M2X	11/7/2010	181	83	13.99723867	25.33500198		0.1	0.3	1.4	3.8	4.8	5.2	5.4	5.3	5.4	5.3	5.3	5.2	5.1	5	5.3	5.1	5	5	4.8	5	4.9	4.8	5	4.9	4.7	5	4.9	5.1	4.8	5	5.1	5.2	5.1	4.9	5.2	5.3	5.5	5.5	5.6	2010
A	2	06:24.2	M2X	11/7/2010	189	93	13.77518804	26.0351054		0.2	0.4	1.4	4.1	5.1	5.3	5.6	5.5	5.6	5.4	5.3	5.2	5.1	5.2	4.8	5.1	5	5	4.9	4.8	5	5	4.9	4.9	5	4.8	4.9	5.1	5	5	5.1	5.1	5.1	5.2	5.1	5.3	5.3	5.3	5.2	2010
A	2	06:24.2	M2X	11/7/2010	198	102	13.14027944	26.01775329		0.2	0.4	1.4	4.1	5.1	5.3	5.6	5.5	5.6	5.4	5.3	5.2	5.1	5.2	4.8	5.1	5	5	4.9	4.8	5	5	4.9	4.9	5	4.8	4.9	5.1	5	5	5.1	5.1	5.1	5.2	5.1	5.3	5.3	5.3	5.2	2010
A	3	06:28.5	M2X	11/7/2010	190	87	12.68406473	24.09972299		0.2	0.3	2.3	4.9	5.7	5.5	5.5	5.4	5.3	5.2	5.1	5.2	5	5.1	5.2	5.1	4.9	4.9	4.9	4.9	5.1	4.8	4.9	4.8	4.8	4.8	5	5	5.4	5.1	5	4.8	4.9	5	4.9	5	5.1	4.9	5	2010
A	3	06:28.5	M2X	11/7/2010	191	94	13.49049085	25.76683753		0.2	0.3	2.3	4.9	5.7	5.5	5.5	5.4	5.3	5.2	5.1	5.2	5	5.1	5.2	5.1	4.9	4.9	4.9	4.9	5.1	4.8	4.9	4.8	4.8	4.8	5	5	5.4	5.1	5	4.8	4.9	5	4.9	5	5.1	4.9	5	2010
A	4	06:31.1	M2X	11/7/2010	193	84	11.68442537	22.55094096		0.2	0.3	1.3	3.7	4.8	5.1	5	5.3	5.4	5.2	5.3	5.1	4.9	5.1	5	4.9	4.8	4.8	4.9	4.8	4.9	5	4.8	4.9	4.9	4.9	4.9	4.9	5	4.9	4.9	4.7	5.1	5.4	5.2	5.3	5.4	5.4	5.4	2010
A	4	06:31.1	M2X	11/7/2010	198	95	12.23849556	24.2322212		0.2	0.3	1.3	3.7	4.8	5.1	5	5.3	5.4	5.2	5.3	5.1	4.9	5.1	5	4.9	4.8	4.8	4.9	4.8	4.9	5	4.8	4.9	4.9	4.9	4.9	4.9	5	4.9	4.9	4.7	5.1	5.4	5.2	5.3	5.4	5.4	5.4	2010
A	5	06:31.6	M2X	11/7/2010	183	83	13.54331012	24.78425752		0.1	0.3	1.6	4.6	5.4	5.6	5.5	5.4	5.4	5.1	5.1	5.1	5.1	5	5	5	5	4.9	4.9	4.9	4.7	5.1	4.9	4.9	4.8	4.9	5	5	4.6	4.8	4.7	4.9	4.7	5	5.1	4.9	5.1	5.3	5.2	2010
A	5	06:31.6	M2X	11/7/2010	189	90	13.33082714	25.19526329		0.1	0.3	1.6	4.6	5.4	5.6	5.5	5.4	5.4	5.1	5.1	5.1	5.1	5	5	5	5	4.9	4.9	4.9	4.7	5.1	4.9	4.9	4.8	4.9	5	5	4.6	4.8	4.7	4.9	4.7	5	5.1	4.9	5.1	5.3	5.2	2010
A	6	06:33.9	M2X	11/7/2010	187	83	12.6926783	23.73530842		0.1	0.3	1.3	3.9	5	5.2	5.4	5.3	5	5	4.8	5.2	4.9	4.7	5.1	4.9	5	4.9	4.7	4.8	4.8	4.9	4.8	5	4.9	4.9	4.9	4.9	4.9	4.9	5	4.8	5	5	5	5	5	4.8	4.8	2010
A	6	06:33.9	M2X	11/7/2010	191	88	12.62939569	24.12214577		0.1	0.3	1.3	3.9	5	5.2	5.4	5.3	5	5	4.8	5.2	4.9	4.7	5.1	4.9	5	4.9	4.7	4.8	4.8	4.9	4.8	5	4.9	4.9	4.9	4.9	4.9	4.9	5	4.8	5	5	5	5	5	4.8	4.8	2010
B	1	06:26.3	M2X	11/7/2010	187	100	15.29238349	28.59675713	3	4.5	5.3	5.5	5.5	5.4	5.3	5.1	5.3	5.1	5.1	5	5.1	5.1	5	4.9	5.1	5.2	5.2	5.3	5.1	5	5.1	5	5	5.1	5	5.1	5	4.9	5	5	5.1	5.1	5.1	5.2	5.3	5.3	5.4	5.4	2010
B	1	06:26.3	M2X	11/7/2010	193	93	12.93632809	24.96711321	3	4.5	5.3	5.5	5.5	5.4	5.3	5.1	5.3	5.1	5.1	5	5.1	5.1	5	4.9	5.1	5.2	5.2	5.3	5.1	5	5.1	5	5	5.1	5	5.1	5	4.9	5	5	5.1	5.1	5.1	5.2	5.3	5.3	5.4	5.4	2010
B	2	06:26.5	M2X	11/7/2010	189	80	11.84962412	22.39578959	2	4.7	5.1	5.3	5.4	5.4	5.2	5.2	5.1	5.1	5.1	5	5.2	5.1	4.9	4.9	4.9	5.1	5.2	5.1	5.1	5	5.2	5	5	4.9	5.1	4.6	4.9	5.1	5	5	5.1	5.1	5	5.1	5.2	5.4	5.4	5.3	2010
B	2	06:26.5	M2X	11/7/2010	193	82	11.40622477	22.0140138	2	4.7	5.1	5.3	5.4	5.4	5.2	5.2	5.1	5.1	5.1	5	5.2	5.1	4.9	4.9	4.9	5.1	5.2	5.1	5.1	5	5.2	5	5	4.9	5.1	4.6	4.9	5.1	5	5	5.1	5.1	5	5.1	5.2	5.4	5.4	5.3	2010
B	3	06:30.4	M2X	11/7/2010	190	85	12.39247704	23.54570637	4	5.2	5.6	5.7	5.6	5.6	5.3	5.2	5.2	5.1	4.9	5.1	4.8	4.9	5.1	5.1	5	5.2	5.1	5.3	4.9	4.9	4.8	4.8	4.8	5.1	4.7	4.7	5.1	5.1	5	5	5	5	4.9	5.2	5	5.2	5.2	5.1	2010
B	3	06:30.4	M2X	11/7/2010	192	90	12.71565755	24.4140625	4	5.2	5.6	5.7	5.6	5.6	5.3	5.2	5.2	5.1	4.9	5.1	4.8	4.9	5.1	5.1	5	5.2	5.1	5.3	4.9	4.9	4.8	4.8	4.8	5.1	4.7	4.7	5.1	5.1	5	5	5	5	4.9	5.2	5	5.2	5.2	5.1	2010
B	4	06:31.3	M2X	11/7/2010	186	86	13.36471243	24.85836513	2	3.7	4.6	5.1	5.2	5.3	5.1	5.1	5.1	5	5.1	5	5	5.1	4.8	4.8	4.9	4.9	5	4.9	5.1	5	4.8	4.9	5.1	5.1	5	4.9	4.9	5	4.9	5	5	5.2	5.2	5.1	5.1	5.1	5.1	5	2010
B	4	06:31.3	M2X	11/7/2010	190	92	13.41303397	25.48476454	2	3.7	4.6	5.1	5.2	5.3	5.1	5.1	5.1	5	5.1	5	5	5.1	4.8	4.8	4.9	4.9	5	4.9	5.1	5	4.8	4.9	5.1	5.1	5	4.9	4.9	5	4.9	5	5	5.2	5.2	5.1	5.1	5.1	5.1	5	2010
B	5	06:33.1	M2X	11/7/2010	194	87	11.91554916	23.11616537	2	4.1	5.1	5.4	5.5	5.6	5.4	5.3	5.1	5.2	5	4.9	4.9	5	5	5	5	5	5	4.9	5.1	4.8	4.9	4.8	4.8	4.9	5	5	4.9	4.8	4.8	4.8	4.9	4.8	4.8	4.8	4.9	5.2	5.2	5.4	2010
B	5	06:33.1	M2X	11/7/2010	195	98	13.21667594	25.77251808	2	4.1	5.1	5.4	5.5	5.6	5.4	5.3	5.1	5.2	5	4.9	4.9	5	5	5	5	5	5	4.9	5.1	4.8	4.9	4.8	4.8	4.9	5	5	4.9	4.8	4.8	4.8	4.9	4.8	4.8	4.8	4.9	5.2	5.2	5.4	2010
B	6	06:33.4	M2X	11/7/2010					1.7	4.2	5.1	5.3	5.3	5.3	5.2	5.1	5.1	5	5	5	5	5	4.9	4.8	5	4.9	4.9	4.9	4.9	4.9	4.9	5	4.9	4.9	4.9	4.9	4.9	4.8	4.9	4.9	5	5	4.9	4.9	5	5.1	5.3	5.3	2010
B	6	06:33.4	M2X	11/7/2010					1.7	4.2	5.1	5.3	5.3	5.3	5.2	5.1	5.1	5	5	5	5	5	4.9	4.8	5	4.9	4.9	4.9	4.9	4.9	4.9	5	4.9	4.9	4.9	4.9	4.9	4.8	4.9	4.9	5	5	4.9	4.9	5	5.1	5.3	5.3	2010
A	1	05:46.8	M4-	9/6/2015	175	83	15.48688047	27.10204082	4.4	5.8	6.2	6.2	6.2	6.1	6	5.9	5.8	5.8	5.8	5.8	5.7	5.7	5.7	5.6	5.7	5.7	5.7	5.6	5.6	5.6	5.7	5.7	5.7	5.7	5.7	5.7	5.6	5.6	5.7	5.7	5.7	5.8	5.8	5.8	5.9	6	6	5.8	2015
A	1	05:46.8	M4-	9/6/2015	197	82	10.72544139	21.12911953	4.4	5.8	6.2	6.2	6.2	6.1	6	5.9	5.8	5.8	5.8	5.8	5.7	5.7	5.7	5.6	5.7	5.7	5.7	5.6	5.6	5.6	5.7	5.7	5.7	5.7	5.7	5.7	5.6	5.6	5.7	5.7	5.7	5.8	5.8	5.8	5.9	6	6	5.8	2015
A	1	05:46.8	M4-	9/6/2015	193	85	11.82352567	22.81940455	4.4	5.8	6.2	6.2	6.2	6.1	6	5.9	5.8	5.8	5.8	5.8	5.7	5.7	5.7	5.6	5.7	5.7	5.7	5.6	5.6	5.6	5.7	5.7	5.7	5.7	5.7	5.7	5.6	5.6	5.7	5.7	5.7	5.8	5.8	5.8	5.9	6	6	5.8	2015
A	1	05:46.8	M4-	9/6/2015	186	80	12.43229064	23.12406059	4.4	5.8	6.2	6.2	6.2	6.1	6	5.9	5.8	5.8	5.8	5.8	5.7	5.7	5.7	5.6	5.7	5.7	5.7	5.6	5.6	5.6	5.7	5.7	5.7	5.7	5.7	5.7	5.6	5.6	5.7	5.7	5.7	5.8	5.8	5.8	5.9	6	6	5.8	2015
A	2	05:48.7	M4-	9/6/2015	190	89	12.97565243	24.65373961	4.3	5.8	6.2	6.2	6.1	6	6	6	5.9	5.8	5.9	5.9	5.8	5.8	5.7	5.7	5.7	5.7	5.8	5.7	5.7	5.7	5.6	5.7	5.7	5.7	5.6	5.6	5.7	5.7	5.7	5.7	5.6	5.6	5.6	5.7	5.7	5.7	5.8	5.8	2015
A	2	05:48.7	M4-	9/6/2015	194	98	13.42211285	26.03889893	4.3	5.8	6.2	6.2	6.1	6	6	6	5.9	5.8	5.9	5.9	5.8	5.8	5.7	5.7	5.7	5.7	5.8	5.7	5.7	5.7	5.6	5.7	5.7	5.7	5.6	5.6	5.7	5.7	5.7	5.7	5.6	5.6	5.6	5.7	5.7	5.7	5.8	5.8	2015
A	2	05:48.7	M4-	9/6/2015	194	92	12.60035084	24.44468062	4.3	5.8	6.2	6.2	6.1	6	6	6	5.9	5.8	5.9	5.9	5.8	5.8	5.7	5.7	5.7	5.7	5.8	5.7	5.7	5.7	5.6	5.7	5.7	5.7	5.6	5.6	5.7	5.7	5.7	5.7	5.6	5.6	5.6	5.7	5.7	5.7	5.8	5.8	2015
A	2	05:48.7	M4-	9/6/2015	191	88	12.62939569	24.12214577	4.3	5.8	6.2	6.2	6.1	6	6	6	5.9	5.8	5.9	5.9	5.8	5.8	5.7	5.7	5.7	5.7	5.8	5.7	5.7	5.7	5.6	5.7	5.7	5.7	5.6	5.6	5.7	5.7	5.7	5.7	5.6	5.6	5.6	5.7	5.7	5.7	5.8	5.8	2015
A	3	05:49.0	M4-	9/6/2015	196	94	12.48416901	24.46897126	4.3	5.8	6.1	6	6	5.9	5.9	5.8	5.8	5.8	5.7	5.7	5.6	5.7	5.7	5.6	5.7	5.6	5.7	5.6	5.6	5.6	5.7	5.6	5.6	5.7	5.8	5.7	5.7	5.6	5.8	5.8	5.8	5.8	5.8	5.8	5.9	5.9	5.9	5.9	2015
A	3	05:49.0	M4-	9/6/2015	198	100	12.8826269	25.50760127	4.3	5.8	6.1	6	6	5.9	5.9	5.8	5.8	5.8	5.7	5.7	5.6	5.7	5.7	5.6	5.7	5.6	5.7	5.6	5.6	5.6	5.7	5.6	5.6	5.7	5.8	5.7	5.7	5.6	5.8	5.8	5.8	5.8	5.8	5.8	5.9	5.9	5.9	5.9	2015
A	3	05:49.0	M4-	9/6/2015	197	95	12.42581624	24.478858	4.3	5.8	6.1	6	6	5.9	5.9	5.8	5.8	5.8	5.7	5.7	5.6	5.7	5.7	5.6	5.7	5.6	5.7	5.6	5.6	5.6	5.7	5.6	5.6	5.7	5.8	5.7	5.7	5.6	5.8	5.8	5.8	5.8	5.8	5.8	5.9	5.9	5.9	5.9	2015
A	3	05:49.0	M4-	9/6/2015	193	93	12.93632809	24.96711321	4.3	5.8	6.1	6	6	5.9	5.9	5.8	5.8	5.8	5.7	5.7	5.6	5.7	5.7	5.6	5.7	5.6	5.7	5.6	5.6	5.6	5.7	5.6	5.6	5.7	5.8	5.7	5.7	5.6	5.8	5.8	5.8	5.8	5.8	5.8	5.9	5.9	5.9	5.9	2015
A	4	05:50.1	M4-	9/6/2015	191	92	13.20345913	25.21860695	4.3	5.8	6.2	6.2	6.2	6.1	6	5.9	5.8	5.8	5.7	5.7	5.7	5.7	5.6	5.7	5.6	5.7	5.6	5.7	5.6	5.7	5.6	5.6	5.6	5.6	5.6	5.6	5.6	5.7	5.7	5.7	5.7	5.8	5.8	5.7	5.7	5.8	5.8	5.8	2015
A	4	05:50.1	M4-	9/6/2015	205	100	11.60749264	23.7953599	4.3	5.8	6.2	6.2	6.2	6.1	6	5.9	5.8	5.8	5.7	5.7	5.7	5.7	5.6	5.7	5.6	5.7	5.6	5.7	5.6	5.7	5.6	5.6	5.6	5.6	5.6	5.6	5.6	5.7	5.7	5.7	5.7	5.8	5.8	5.7	5.7	5.8	5.8	5.8	2015
A	4	05:50.1	M4-	9/6/2015	204	101	11.89681947	24.26951173	4.3	5.8	6.2	6.2	6.2	6.1	6	5.9	5.8	5.8	5.7	5.7	5.7	5.7	5.6	5.7	5.6	5.7	5.6	5.7	5.6	5.7	5.6	5.6	5.6	5.6	5.6	5.6	5.6	5.7	5.7	5.7	5.7	5.8	5.8	5.7	5.7	5.8	5.8	5.8	2015
A	4	05:50.1	M4-	9/6/2015	198	95	12.23849556	24.2322212	4.3	5.8	6.2	6.2	6.2	6.1	6	5.9	5.8	5.8	5.7	5.7	5.7	5.7	5.6	5.7	5.6	5.7	5.6	5.7	5.6	5.7	5.6	5.6	5.6	5.6	5.6	5.6	5.6	5.7	5.7	5.7	5.7	5.8	5.8	5.7	5.7	5.8	5.8	5.8	2015
A	5	05:53.0	M4-	9/6/2015	190	91	13.26724012	25.20775623	4.3	5.8	6.1	6.1	6	5.9	5.9	5.8	5.8	5.8	5.7	5.8	5.7	5.6	5.6	5.6	5.6	5.6	5.6	5.5	5.5	5.6	5.6	5.6	5.6	5.6	5.7	5.6	5.7	5.7	5.6	5.6	5.6	5.7	5.7	5.7	5.7	5.8	5.8	5.8	2015
A	5	05:53.0	M4-	9/6/2015	199	90	11.42045167	22.72669882	4.3	5.8	6.1	6.1	6	5.9	5.9	5.8	5.8	5.8	5.7	5.8	5.7	5.6	5.6	5.6	5.6	5.6	5.6	5.5	5.5	5.6	5.6	5.6	5.6	5.6	5.7	5.6	5.7	5.7	5.6	5.6	5.6	5.7	5.7	5.7	5.7	5.8	5.8	5.8	2015
A	5	05:53.0	M4-	9/6/2015	195	86	11.59830746	22.61669954	4.3	5.8	6.1	6.1	6	5.9	5.9	5.8	5.8	5.8	5.7	5.8	5.7	5.6	5.6	5.6	5.6	5.6	5.6	5.5	5.5	5.6	5.6	5.6	5.6	5.6	5.7	5.6	5.7	5.7	5.6	5.6	5.6	5.7	5.7	5.7	5.7	5.8	5.8	5.8	2015
A	5	05:53.0	M4-	9/6/2015	191	94	13.49049085	25.76683753	4.3	5.8	6.1	6.1	6	5.9	5.9	5.8	5.8	5.8	5.7	5.8	5.7	5.6	5.6	5.6	5.6	5.6	5.6	5.5	5.5	5.6	5.6	5.6	5.6	5.6	5.7	5.6	5.7	5.7	5.6	5.6	5.6	5.7	5.7	5.7	5.7	5.8	5.8	5.8	2015
A	6	05:55.3	M4-	9/6/2015	185	77	12.16117505	22.49817385	4.3	5.8	6.2	6.2	6.1	6	5.9	5.9	5.8	5.8	5.8	5.7	5.7	5.7	5.6	5.6	5.6	5.6	5.6	5.5	5.6	5.6	5.5	5.5	5.6	5.6	5.5	5.5	5.6	5.5	5.5	5.5	5.5	5.5	5.5	5.5	5.6	5.6	5.6	5.5	2015
A	6	05:55.3	M4-	9/6/2015	200	98	12.25	24.5	4.3	5.8	6.2	6.2	6.1	6	5.9	5.9	5.8	5.8	5.8	5.7	5.7	5.7	5.6	5.6	5.6	5.6	5.6	5.5	5.6	5.6	5.5	5.5	5.6	5.6	5.5	5.5	5.6	5.5	5.5	5.5	5.5	5.5	5.5	5.5	5.6	5.6	5.6	5.5	2015
A	6	05:55.3	M4-	9/6/2015	198	107	13.78441078	27.29313335	4.3	5.8	6.2	6.2	6.1	6	5.9	5.9	5.8	5.8	5.8	5.7	5.7	5.7	5.6	5.6	5.6	5.6	5.6	5.5	5.6	5.6	5.5	5.5	5.6	5.6	5.5	5.5	5.6	5.5	5.5	5.5	5.5	5.5	5.5	5.5	5.6	5.6	5.6	5.5	2015
A	6	05:55.3	M4-	9/6/2015	188	86	12.94270056	24.33227705	4.3	5.8	6.2	6.2	6.1	6	5.9	5.9	5.8	5.8	5.8	5.7	5.7	5.7	5.6	5.6	5.6	5.6	5.6	5.5	5.6	5.6	5.5	5.5	5.6	5.6	5.5	5.5	5.6	5.5	5.5	5.5	5.5	5.5	5.5	5.5	5.6	5.6	5.6	5.5	2015
B	1	05:53.5	M4-	9/6/2015	193	86	11.96262597	23.08786813	4.5	5.8	6.1	6.1	6	5.9	5.8	5.9	5.8	5.8	5.7	5.7	5.6	5.6	5.5	5.6	5.5	5.6	5.5	5.6	5.5	5.6	5.6	5.6	5.6	5.6	5.6	5.6	5.7	5.7	5.7	5.6	5.6	5.7	5.7	5.8	5.8	5.9	5.8	5.8	2015
B	1	05:53.5	M4-	9/6/2015	196	88	11.68730716	22.90712203	4.5	5.8	6.1	6.1	6	5.9	5.8	5.9	5.8	5.8	5.7	5.7	5.6	5.6	5.5	5.6	5.5	5.6	5.5	5.6	5.5	5.6	5.6	5.6	5.6	5.6	5.6	5.6	5.7	5.7	5.7	5.6	5.6	5.7	5.7	5.8	5.8	5.9	5.8	5.8	2015
B	1	05:53.5	M4-	9/6/2015	195	86	11.59830746	22.61669954	4.5	5.8	6.1	6.1	6	5.9	5.8	5.9	5.8	5.8	5.7	5.7	5.6	5.6	5.5	5.6	5.5	5.6	5.5	5.6	5.5	5.6	5.6	5.6	5.6	5.6	5.6	5.6	5.7	5.7	5.7	5.6	5.6	5.7	5.7	5.8	5.8	5.9	5.8	5.8	2015
B	1	05:53.5	M4-	9/6/2015	193	93	12.93632809	24.96711321	4.5	5.8	6.1	6.1	6	5.9	5.8	5.9	5.8	5.8	5.7	5.7	5.6	5.6	5.5	5.6	5.5	5.6	5.5	5.6	5.5	5.6	5.6	5.6	5.6	5.6	5.6	5.6	5.7	5.7	5.7	5.6	5.6	5.7	5.7	5.8	5.8	5.9	5.8	5.8	2015
B	2	05:54.1	M4-	9/6/2015	194	87	11.91554916	23.11616537	4.4	5.8	6.1	6	6	5.9	5.9	5.9	5.8	5.7	5.7	5.7	5.6	5.5	5.5	5.6	5.5	5.5	5.5	5.6	5.5	5.5	5.4	5.6	5.6	5.6	5.5	5.5	5.5	5.6	5.7	5.8	5.7	5.8	5.8	5.8	5.7	5.8	5.7	5.8	2015
B	2	05:54.1	M4-	9/6/2015	198	101	13.01145317	25.76267728	4.4	5.8	6.1	6	6	5.9	5.9	5.9	5.8	5.7	5.7	5.7	5.6	5.5	5.5	5.6	5.5	5.5	5.5	5.6	5.5	5.5	5.4	5.6	5.6	5.6	5.5	5.5	5.5	5.6	5.7	5.8	5.7	5.8	5.8	5.8	5.7	5.8	5.7	5.8	2015
B	2	05:54.1	M4-	9/6/2015	196	88	11.68730716	22.90712203	4.4	5.8	6.1	6	6	5.9	5.9	5.9	5.8	5.7	5.7	5.7	5.6	5.5	5.5	5.6	5.5	5.5	5.5	5.6	5.5	5.5	5.4	5.6	5.6	5.6	5.5	5.5	5.5	5.6	5.7	5.8	5.7	5.8	5.8	5.8	5.7	5.8	5.7	5.8	2015
B	2	05:54.1	M4-	9/6/2015	195	93	12.54235574	24.45759369	4.4	5.8	6.1	6	6	5.9	5.9	5.9	5.8	5.7	5.7	5.7	5.6	5.5	5.5	5.6	5.5	5.5	5.5	5.6	5.5	5.5	5.4	5.6	5.6	5.6	5.5	5.5	5.5	5.6	5.7	5.8	5.7	5.8	5.8	5.8	5.7	5.8	5.7	5.8	2015
B	3	05:54.7	M4-	9/6/2015	181	82	13.82859724	25.029761	4.5	5.9	6.2	6.2	6.1	5.9	5.8	5.7	5.8	5.8	5.7	5.6	5.6	5.5	5.5	5.5	5.5	5.5	5.5	5.5	5.5	5.5	5.5	5.6	5.5	5.6	5.6	5.6	5.6	5.6	5.6	5.6	5.6	5.8	5.7	5.6	5.7	5.8	5.8	5.6	2015
B	3	05:54.7	M4-	9/6/2015	190	85	12.39247704	23.54570637	4.5	5.9	6.2	6.2	6.1	5.9	5.8	5.7	5.8	5.8	5.7	5.6	5.6	5.5	5.5	5.5	5.5	5.5	5.5	5.5	5.5	5.5	5.5	5.6	5.5	5.6	5.6	5.6	5.6	5.6	5.6	5.6	5.6	5.8	5.7	5.6	5.7	5.8	5.8	5.6	2015
B	3	05:54.7	M4-	9/6/2015	189	86	12.73834593	24.07547381	4.5	5.9	6.2	6.2	6.1	5.9	5.8	5.7	5.8	5.8	5.7	5.6	5.6	5.5	5.5	5.5	5.5	5.5	5.5	5.5	5.5	5.5	5.5	5.6	5.5	5.6	5.6	5.6	5.6	5.6	5.6	5.6	5.6	5.8	5.7	5.6	5.7	5.8	5.8	5.6	2015
B	3	05:54.7	M4-	9/6/2015	188	84	12.64170752	23.76641014	4.5	5.9	6.2	6.2	6.1	5.9	5.8	5.7	5.8	5.8	5.7	5.6	5.6	5.5	5.5	5.5	5.5	5.5	5.5	5.5	5.5	5.5	5.5	5.6	5.5	5.6	5.6	5.6	5.6	5.6	5.6	5.6	5.6	5.8	5.7	5.6	5.7	5.8	5.8	5.6	2015
B	4	05:55.2	M4-	9/6/2015	191	95	13.63400671	26.04095282	4.3	5.7	6	6	6	5.8	5.8	5.7	5.6	5.7	5.6	5.7	5.5	5.6	5.5	5.6	5.5	5.5	5.5	5.5	5.6	5.5	5.6	5.5	5.5	5.5	5.5	5.6	5.5	5.6	5.7	5.7	5.7	5.8	5.7	5.7	5.9	5.8	5.8	5.8	2015
B	4	05:55.2	M4-	9/6/2015	196	93	12.3513587	24.20866306	4.3	5.7	6	6	6	5.8	5.8	5.7	5.6	5.7	5.6	5.7	5.5	5.6	5.5	5.6	5.5	5.5	5.5	5.5	5.6	5.5	5.6	5.5	5.5	5.5	5.5	5.6	5.5	5.6	5.7	5.7	5.7	5.8	5.7	5.7	5.9	5.8	5.8	5.8	2015
B	4	05:55.2	M4-	9/6/2015	193	93	12.93632809	24.96711321	4.3	5.7	6	6	6	5.8	5.8	5.7	5.6	5.7	5.6	5.7	5.5	5.6	5.5	5.6	5.5	5.5	5.5	5.5	5.6	5.5	5.6	5.5	5.5	5.5	5.5	5.6	5.5	5.6	5.7	5.7	5.7	5.8	5.7	5.7	5.9	5.8	5.8	5.8	2015
B	4	05:55.2	M4-	9/6/2015					4.3	5.7	6	6	6	5.8	5.8	5.7	5.6	5.7	5.6	5.7	5.5	5.6	5.5	5.6	5.5	5.5	5.5	5.5	5.6	5.5	5.6	5.5	5.5	5.5	5.5	5.6	5.5	5.6	5.7	5.7	5.7	5.8	5.7	5.7	5.9	5.8	5.8	5.8	2015
B	5	05:55.3	M4-	9/6/2015	190	90	13.12144627	24.93074792	4.4	5.8	6.1	6.2	6.2	6	5.8	5.8	5.8	5.7	5.7	5.7	5.6	5.5	5.6	5.6	5.5	5.5	5.5	5.6	5.5	5.5	5.6	5.6	5.4	5.5	5.6	5.5	5.6	5.5	5.6	5.6	5.6	5.6	5.6	5.7	5.7	5.8	5.8	5.7	2015
B	5	05:55.3	M4-	9/6/2015	197	88	11.51022978	22.67515267	4.4	5.8	6.1	6.2	6.2	6	5.8	5.8	5.8	5.7	5.7	5.7	5.6	5.5	5.6	5.6	5.5	5.5	5.5	5.6	5.5	5.5	5.6	5.6	5.4	5.5	5.6	5.5	5.6	5.5	5.6	5.6	5.6	5.6	5.6	5.7	5.7	5.8	5.8	5.7	2015
B	5	05:55.3	M4-	9/6/2015	196	89	11.82011747	23.16743024	4.4	5.8	6.1	6.2	6.2	6	5.8	5.8	5.8	5.7	5.7	5.7	5.6	5.5	5.6	5.6	5.5	5.5	5.5	5.6	5.5	5.5	5.6	5.6	5.4	5.5	5.6	5.5	5.6	5.5	5.6	5.6	5.6	5.6	5.6	5.7	5.7	5.8	5.8	5.7	2015
B	5	05:55.3	M4-	9/6/2015	193	90	12.51902718	24.16172246	4.4	5.8	6.1	6.2	6.2	6	5.8	5.8	5.8	5.7	5.7	5.7	5.6	5.5	5.6	5.6	5.5	5.5	5.5	5.6	5.5	5.5	5.6	5.6	5.4	5.5	5.6	5.5	5.6	5.5	5.6	5.6	5.6	5.6	5.6	5.7	5.7	5.8	5.8	5.7	2015
B	6	05:57.4	M4-	9/6/2015	186	76	11.81067611	21.96785756	4.4	5.8	6	6	5.9	5.8	5.8	5.8	5.7	5.7	5.6	5.5	5.5	5.5	5.5	5.5	5.5	5.4	5.4	5.5	5.6	5.6	5.6	5.5	5.5	5.5	5.5	5.5	5.5	5.6	5.6	5.6	5.7	5.8	5.7	5.7	5.7	5.8	5.8	5.4	2015
B	6	05:57.4	M4-	9/6/2015	193	85	11.82352567	22.81940455	4.4	5.8	6	6	5.9	5.8	5.8	5.8	5.7	5.7	5.6	5.5	5.5	5.5	5.5	5.5	5.5	5.4	5.4	5.5	5.6	5.6	5.6	5.5	5.5	5.5	5.5	5.5	5.5	5.6	5.6	5.6	5.7	5.8	5.7	5.7	5.7	5.8	5.8	5.4	2015
B	6	05:57.4	M4-	9/6/2015	191	90	12.91642741	24.67037636	4.4	5.8	6	6	5.9	5.8	5.8	5.8	5.7	5.7	5.6	5.5	5.5	5.5	5.5	5.5	5.5	5.4	5.4	5.5	5.6	5.6	5.6	5.5	5.5	5.5	5.5	5.5	5.5	5.6	5.6	5.6	5.7	5.8	5.7	5.7	5.7	5.8	5.8	5.4	2015
B	6	05:57.4	M4-	9/6/2015	188	78	11.73872841	22.06880942	4.4	5.8	6	6	5.9	5.8	5.8	5.8	5.7	5.7	5.6	5.5	5.5	5.5	5.5	5.5	5.5	5.4	5.4	5.5	5.6	5.6	5.6	5.5	5.5	5.5	5.5	5.5	5.5	5.6	5.6	5.6	5.7	5.8	5.7	5.7	5.7	5.8	5.8	5.4	2015
A	1	05:40.2	M4-	8/30/2014	192	97	13.70465314	26.31293403	4.4	5.9	6.3	6.3	6.4	6.3	6.2	6.2	6	6.1	6	6	5.9	6	5.8	5.9	5.8	5.9	5.8	5.8	5.8	5.9	5.9	5.9	5.9	5.9	5.9	5.9	5.8	5.8	5.8	5.8	5.8	5.7	5.7	5.7	5.8	5.9	5.8	5.7	2014
A	1	05:40.2	M4-	8/30/2014	203	106	12.67120017	25.72253634	4.4	5.9	6.3	6.3	6.4	6.3	6.2	6.2	6	6.1	6	6	5.9	6	5.8	5.9	5.8	5.9	5.8	5.8	5.8	5.9	5.9	5.9	5.9	5.9	5.9	5.9	5.8	5.8	5.8	5.8	5.8	5.7	5.7	5.7	5.8	5.9	5.8	5.7	2014
A	1	05:40.2	M4-	8/30/2014	199	90	11.42045167	22.72669882	4.4	5.9	6.3	6.3	6.4	6.3	6.2	6.2	6	6.1	6	6	5.9	6	5.8	5.9	5.8	5.9	5.8	5.8	5.8	5.9	5.9	5.9	5.9	5.9	5.9	5.9	5.8	5.8	5.8	5.8	5.8	5.7	5.7	5.7	5.8	5.9	5.8	5.7	2014
A	1	05:40.2	M4-	8/30/2014	194				4.4	5.9	6.3	6.3	6.4	6.3	6.2	6.2	6	6.1	6	6	5.9	6	5.8	5.9	5.8	5.9	5.8	5.8	5.8	5.9	5.9	5.9	5.9	5.9	5.9	5.9	5.8	5.8	5.8	5.8	5.8	5.7	5.7	5.7	5.8	5.9	5.8	5.7	2014
A	2	05:42.9	M4-	8/30/2014	191	86	12.34236397	23.57391519	4.3	5.9	6.2	6.3	6.3	6.3	6.1	6	6.1	6.1	6	5.9	6	5.8	5.8	5.9	5.9	5.9	5.8	5.8	5.9	5.7	5.8	5.7	5.8	5.8	5.7	5.8	5.7	5.6	5.6	5.7	5.8	5.8	5.7	5.7	5.7	5.8	5.9	5.9	2014
A	2	05:42.9	M4-	8/30/2014	198	98	12.62497436	24.99744924	4.3	5.9	6.2	6.3	6.3	6.3	6.1	6	6.1	6.1	6	5.9	6	5.8	5.8	5.9	5.9	5.9	5.8	5.8	5.9	5.7	5.8	5.7	5.8	5.8	5.7	5.8	5.7	5.6	5.6	5.7	5.8	5.8	5.7	5.7	5.7	5.8	5.9	5.9	2014
A	2	05:42.9	M4-	8/30/2014	196	88	11.68730716	22.90712203	4.3	5.9	6.2	6.3	6.3	6.3	6.1	6	6.1	6.1	6	5.9	6	5.8	5.8	5.9	5.9	5.9	5.8	5.8	5.9	5.7	5.8	5.7	5.8	5.8	5.7	5.8	5.7	5.6	5.6	5.7	5.8	5.8	5.7	5.7	5.7	5.8	5.9	5.9	2014
A	2	05:42.9	M4-	8/30/2014	195	86	11.59830746	22.61669954	4.3	5.9	6.2	6.3	6.3	6.3	6.1	6	6.1	6.1	6	5.9	6	5.8	5.8	5.9	5.9	5.9	5.8	5.8	5.9	5.7	5.8	5.7	5.8	5.8	5.7	5.8	5.7	5.6	5.6	5.7	5.8	5.8	5.7	5.7	5.7	5.8	5.9	5.9	2014
A	3	05:43.5	M4-	8/30/2014	190	89	12.97565243	24.65373961	4.3	5.8	6.2	6.2	6.2	6.2	6.1	6	5.9	5.9	5.9	5.9	5.8	5.8	5.8	5.7	5.8	5.7	5.8	5.8	5.8	5.7	5.8	5.7	5.8	5.7	5.8	5.8	5.8	5.8	5.8	5.8	5.8	5.8	5.8	5.9	6	6.1	6	5.8	2014
A	3	05:43.5	M4-	8/30/2014	196	92	12.21854839	23.94835485	4.3	5.8	6.2	6.2	6.2	6.2	6.1	6	5.9	5.9	5.9	5.9	5.8	5.8	5.8	5.7	5.8	5.7	5.8	5.8	5.8	5.7	5.8	5.7	5.8	5.7	5.8	5.8	5.8	5.8	5.8	5.8	5.8	5.8	5.8	5.9	6	6.1	6	5.8	2014
A	3	05:43.5	M4-	8/30/2014	194	98	13.42211285	26.03889893	4.3	5.8	6.2	6.2	6.2	6.2	6.1	6	5.9	5.9	5.9	5.9	5.8	5.8	5.8	5.7	5.8	5.7	5.8	5.8	5.8	5.7	5.8	5.7	5.8	5.7	5.8	5.8	5.8	5.8	5.8	5.8	5.8	5.8	5.8	5.9	6	6.1	6	5.8	2014
A	3	05:43.5	M4-	8/30/2014	194	90	12.32643017	23.91327452	4.3	5.8	6.2	6.2	6.2	6.2	6.1	6	5.9	5.9	5.9	5.9	5.8	5.8	5.8	5.7	5.8	5.7	5.8	5.8	5.8	5.7	5.8	5.7	5.8	5.7	5.8	5.8	5.8	5.8	5.8	5.8	5.8	5.8	5.8	5.9	6	6.1	6	5.8	2014
A	4	05:45.5	M4-	8/30/2014	194	86	11.77858883	22.85046232	4.3	5.7	6.1	6.2	6.2	6.2	6.1	5.9	6	6	5.9	5.8	5.8	5.9	5.8	5.8	5.8	5.7	5.6	5.8	5.7	5.6	5.7	5.7	5.7	5.8	5.7	5.7	5.9	5.7	5.7	5.7	5.8	5.9	5.8	5.8	5.9	5.9	5.8	5.6	2014
A	4	05:45.5	M4-	8/30/2014	199	94	11.9280273	23.73677432	4.3	5.7	6.1	6.2	6.2	6.2	6.1	5.9	6	6	5.9	5.8	5.8	5.9	5.8	5.8	5.8	5.7	5.6	5.8	5.7	5.6	5.7	5.7	5.7	5.8	5.7	5.7	5.9	5.7	5.7	5.7	5.8	5.9	5.8	5.8	5.9	5.9	5.8	5.6	2014
A	4	05:45.5	M4-	8/30/2014	196	92	12.21854839	23.94835485	4.3	5.7	6.1	6.2	6.2	6.2	6.1	5.9	6	6	5.9	5.8	5.8	5.9	5.8	5.8	5.8	5.7	5.6	5.8	5.7	5.6	5.7	5.7	5.7	5.8	5.7	5.7	5.9	5.7	5.7	5.7	5.8	5.9	5.8	5.8	5.9	5.9	5.8	5.6	2014
A	4	05:45.5	M4-	8/30/2014	195	90	12.13776362	23.66863905	4.3	5.7	6.1	6.2	6.2	6.2	6.1	5.9	6	6	5.9	5.8	5.8	5.9	5.8	5.8	5.8	5.7	5.6	5.8	5.7	5.6	5.7	5.7	5.7	5.8	5.7	5.7	5.9	5.7	5.7	5.7	5.8	5.9	5.8	5.8	5.9	5.9	5.8	5.6	2014
A	5	05:53.4	M4-	8/30/2014	191	92	13.20345913	25.21860695	4.3	5.8	6.2	6.2	6.3	6.1	6.1	6	6	5.8	5.9	5.7	5.8	5.7	5.8	5.7	5.7	5.6	5.6	5.5	5.6	5.6	5.6	5.5	5.5	5.5	5.6	5.6	5.6	5.6	5.6	5.6	5.7	5.6	5.5	5.4	5.5	5.5	5.4	5.4	2014
A	5	05:53.4	M4-	8/30/2014	205	100	11.60749264	23.7953599	4.3	5.8	6.2	6.2	6.3	6.1	6.1	6	6	5.8	5.9	5.7	5.8	5.7	5.8	5.7	5.7	5.6	5.6	5.5	5.6	5.6	5.6	5.5	5.5	5.5	5.6	5.6	5.6	5.6	5.6	5.6	5.7	5.6	5.5	5.4	5.5	5.5	5.4	5.4	2014
A	5	05:53.4	M4-	8/30/2014	198	95	12.23849556	24.2322212	4.3	5.8	6.2	6.2	6.3	6.1	6.1	6	6	5.8	5.9	5.7	5.8	5.7	5.8	5.7	5.7	5.6	5.6	5.5	5.6	5.6	5.6	5.5	5.5	5.5	5.6	5.6	5.6	5.6	5.6	5.6	5.7	5.6	5.5	5.4	5.5	5.5	5.4	5.4	2014
A	5	05:53.4	M4-	8/30/2014	194	96	13.14819218	25.50749283	4.3	5.8	6.2	6.2	6.3	6.1	6.1	6	6	5.8	5.9	5.7	5.8	5.7	5.8	5.7	5.7	5.6	5.6	5.5	5.6	5.6	5.6	5.5	5.5	5.5	5.6	5.6	5.6	5.6	5.6	5.6	5.7	5.6	5.5	5.4	5.5	5.5	5.4	5.4	2014
A	6	05:58.6	M4-	8/30/2014	181	82	13.82859724	25.029761	4.3	5.9	6.1	6.2	6.2	6	6	5.9	5.9	5.7	5.8	5.8	5.7	5.7	5.6	5.7	5.7	5.6	5.6	5.6	5.5	5.6	5.6	5.5	5.4	5.4	5.5	5.5	5.4	5.4	5.3	5.4	5.4	5.3	5.3	5.3	5.4	5.4	5.3	5.2	2014
A	6	05:58.6	M4-	8/30/2014	190	85	12.39247704	23.54570637	4.3	5.9	6.1	6.2	6.2	6	6	5.9	5.9	5.7	5.8	5.8	5.7	5.7	5.6	5.7	5.7	5.6	5.6	5.6	5.5	5.6	5.6	5.5	5.4	5.4	5.5	5.5	5.4	5.4	5.3	5.4	5.4	5.3	5.3	5.3	5.4	5.4	5.3	5.2	2014
A	6	05:58.6	M4-	8/30/2014	189	86	12.73834593	24.07547381	4.3	5.9	6.1	6.2	6.2	6	6	5.9	5.9	5.7	5.8	5.8	5.7	5.7	5.6	5.7	5.7	5.6	5.6	5.6	5.5	5.6	5.6	5.5	5.4	5.4	5.5	5.5	5.4	5.4	5.3	5.4	5.4	5.3	5.3	5.3	5.4	5.4	5.3	5.2	2014
A	6	05:58.6	M4-	8/30/2014	188	84	12.64170752	23.76641014	4.3	5.9	6.1	6.2	6.2	6	6	5.9	5.9	5.7	5.8	5.8	5.7	5.7	5.6	5.7	5.7	5.6	5.6	5.6	5.5	5.6	5.6	5.5	5.4	5.4	5.5	5.5	5.4	5.4	5.3	5.4	5.4	5.3	5.3	5.3	5.4	5.4	5.3	5.2	2014
B	1	05:45.9	M4-	8/30/2014	185	85	13.42467376	24.83564646	4.3	5.8	6.2	6.2	6.1	6	6.1	6	5.9	5.8	5.8	5.7	5.8	5.8	5.7	5.7	5.7	5.8	5.7	5.7	5.8	5.8	5.5	5.6	5.7	5.5	5.5	5.6	5.6	5.6	5.7	5.7	5.8	5.7	5.7	5.9	6	6	5.9	5.9	2014
B	1	05:45.9	M4-	8/30/2014	197	82	10.72544139	21.12911953	4.3	5.8	6.2	6.2	6.1	6	6.1	6	5.9	5.8	5.8	5.7	5.8	5.8	5.7	5.7	5.7	5.8	5.7	5.7	5.8	5.8	5.5	5.6	5.7	5.5	5.5	5.6	5.6	5.6	5.7	5.7	5.8	5.7	5.7	5.9	6	6	5.9	5.9	2014
B	1	05:45.9	M4-	8/30/2014	193	85	11.82352567	22.81940455	4.3	5.8	6.2	6.2	6.1	6	6.1	6	5.9	5.8	5.8	5.7	5.8	5.8	5.7	5.7	5.7	5.8	5.7	5.7	5.8	5.8	5.5	5.6	5.7	5.5	5.5	5.6	5.6	5.6	5.7	5.7	5.8	5.7	5.7	5.9	6	6	5.9	5.9	2014
B	1	05:45.9	M4-	8/30/2014	190	85	12.39247704	23.54570637	4.3	5.8	6.2	6.2	6.1	6	6.1	6	5.9	5.8	5.8	5.7	5.8	5.8	5.7	5.7	5.7	5.8	5.7	5.7	5.8	5.8	5.5	5.6	5.7	5.5	5.5	5.6	5.6	5.6	5.7	5.7	5.8	5.7	5.7	5.9	6	6	5.9	5.9	2014
B	2	05:47.3	M4-	8/30/2014	190	85	12.39247704	23.54570637	4.3	5.9	6.2	6.3	6.1	6.1	6	6	5.9	5.8	5.8	5.8	5.8	5.7	5.7	5.7	5.7	5.7	5.7	5.6	5.7	5.6	5.7	5.7	5.7	5.6	5.6	5.6	5.6	5.7	5.7	5.7	5.8	5.7	5.6	5.8	5.9	5.9	5.9	6	2014
B	2	05:47.3	M4-	8/30/2014	198	91	11.72319048	23.21191715	4.3	5.9	6.2	6.3	6.1	6.1	6	6	5.9	5.8	5.8	5.8	5.8	5.7	5.7	5.7	5.7	5.7	5.7	5.6	5.7	5.6	5.7	5.7	5.7	5.6	5.6	5.6	5.6	5.7	5.7	5.7	5.8	5.7	5.6	5.8	5.9	5.9	5.9	6	2014
B	2	05:47.3	M4-	8/30/2014	195	88	11.86803554	23.1426693	4.3	5.9	6.2	6.3	6.1	6.1	6	6	5.9	5.8	5.8	5.8	5.8	5.7	5.7	5.7	5.7	5.7	5.7	5.6	5.7	5.6	5.7	5.7	5.7	5.6	5.6	5.6	5.6	5.7	5.7	5.7	5.8	5.7	5.6	5.8	5.9	5.9	5.9	6	2014
B	2	05:47.3	M4-	8/30/2014	190	86	12.53827088	23.82271468	4.3	5.9	6.2	6.3	6.1	6.1	6	6	5.9	5.8	5.8	5.8	5.8	5.7	5.7	5.7	5.7	5.7	5.7	5.6	5.7	5.6	5.7	5.7	5.7	5.6	5.6	5.6	5.6	5.7	5.7	5.7	5.8	5.7	5.6	5.8	5.9	5.9	5.9	6	2014
B	3	05:48.1	M4-	8/30/2014	189	98	14.51578955	27.43484225	4.3	5.8	6.2	6.2	6.3	6.1	6.1	6	6	6	6	5.8	5.7	5.7	5.8	5.8	5.6	5.6	5.7	5.8	5.7	5.6	5.7	5.8	5.8	5.6	5.6	5.6	5.7	5.6	5.6	5.6	5.6	5.6	5.7	5.8	5.9	5.9	5.8	5.8	2014
B	3	05:48.1	M4-	8/30/2014	196	83	11.02325562	21.60558101	4.3	5.8	6.2	6.2	6.3	6.1	6.1	6	6	6	6	5.8	5.7	5.7	5.8	5.8	5.6	5.6	5.7	5.8	5.7	5.6	5.7	5.8	5.8	5.6	5.6	5.6	5.7	5.6	5.6	5.6	5.6	5.6	5.7	5.8	5.9	5.9	5.8	5.8	2014
B	3	05:48.1	M4-	8/30/2014	195	85	11.46344342	22.35371466	4.3	5.8	6.2	6.2	6.3	6.1	6.1	6	6	6	6	5.8	5.7	5.7	5.8	5.8	5.6	5.6	5.7	5.8	5.7	5.6	5.7	5.8	5.8	5.6	5.6	5.6	5.7	5.6	5.6	5.6	5.6	5.6	5.7	5.8	5.9	5.9	5.8	5.8	2014
B	3	05:48.1	M4-	8/30/2014	192	88	12.43308738	23.87152778	4.3	5.8	6.2	6.2	6.3	6.1	6.1	6	6	6	6	5.8	5.7	5.7	5.8	5.8	5.6	5.6	5.7	5.8	5.7	5.6	5.7	5.8	5.8	5.6	5.6	5.6	5.7	5.6	5.6	5.6	5.6	5.6	5.7	5.8	5.9	5.9	5.8	5.8	2014
B	4	05:53.7	M4-	8/30/2014	191	95	13.63400671	26.04095282	4.3	5.9	6.1	6.2	6.1	6	5.9	5.8	5.7	5.6	5.6	5.7	5.6	5.6	5.6	5.7	5.7	5.8	5.7	5.6	5.6	5.6	5.5	5.6	5.6	5.6	5.6	5.7	5.6	5.5	5.6	5.6	5.6	5.6	5.5	5.4	5.5	5.7	5.8	5.8	2014
B	4	05:53.7	M4-	8/30/2014	196	93	12.3513587	24.20866306	4.3	5.9	6.1	6.2	6.1	6	5.9	5.8	5.7	5.6	5.6	5.7	5.6	5.6	5.6	5.7	5.7	5.8	5.7	5.6	5.6	5.6	5.5	5.6	5.6	5.6	5.6	5.7	5.6	5.5	5.6	5.6	5.6	5.6	5.5	5.4	5.5	5.7	5.8	5.8	2014
B	4	05:53.7	M4-	8/30/2014	193	70	9.737021142	18.7924508	4.3	5.9	6.1	6.2	6.1	6	5.9	5.8	5.7	5.6	5.6	5.7	5.6	5.6	5.6	5.7	5.7	5.8	5.7	5.6	5.6	5.6	5.5	5.6	5.6	5.6	5.6	5.7	5.6	5.5	5.6	5.6	5.6	5.6	5.5	5.4	5.5	5.7	5.8	5.8	2014
B	4	05:53.7	M4-	8/30/2014					4.3	5.9	6.1	6.2	6.1	6	5.9	5.8	5.7	5.6	5.6	5.7	5.6	5.6	5.6	5.7	5.7	5.8	5.7	5.6	5.6	5.6	5.5	5.6	5.6	5.6	5.6	5.7	5.6	5.5	5.6	5.6	5.6	5.6	5.5	5.4	5.5	5.7	5.8	5.8	2014
B	5	05:54.1	M4-	8/30/2014	193	90	12.51902718	24.16172246	4.3	5.8	6.3	6.2	6.1	6.1	6	6	5.9	5.8	5.8	5.7	5.7	5.7	5.6	5.6	5.5	5.6	5.5	5.7	5.6	5.5	5.5	5.5	5.5	5.4	5.4	5.4	5.4	5.4	5.6	5.6	5.7	5.7	5.7	5.6	5.5	5.5	5.6	5.6	2014
B	5	05:54.1	M4-	8/30/2014	202	105	12.73899569	25.7327713	4.3	5.8	6.3	6.2	6.1	6.1	6	6	5.9	5.8	5.8	5.7	5.7	5.7	5.6	5.6	5.5	5.6	5.5	5.7	5.6	5.5	5.5	5.5	5.5	5.4	5.4	5.4	5.4	5.4	5.6	5.6	5.7	5.7	5.7	5.6	5.5	5.5	5.6	5.6	2014
B	5	05:54.1	M4-	8/30/2014	196	89	11.82011747	23.16743024	4.3	5.8	6.3	6.2	6.1	6.1	6	6	5.9	5.8	5.8	5.7	5.7	5.7	5.6	5.6	5.5	5.6	5.5	5.7	5.6	5.5	5.5	5.5	5.5	5.4	5.4	5.4	5.4	5.4	5.6	5.6	5.7	5.7	5.7	5.6	5.5	5.5	5.6	5.6	2014
B	5	05:54.1	M4-	8/30/2014	195	100	13.48640402	26.29848784	4.3	5.8	6.3	6.2	6.1	6.1	6	6	5.9	5.8	5.8	5.7	5.7	5.7	5.6	5.6	5.5	5.6	5.5	5.7	5.6	5.5	5.5	5.5	5.5	5.4	5.4	5.4	5.4	5.4	5.6	5.6	5.7	5.7	5.7	5.6	5.5	5.5	5.6	5.6	2014
B	6	05:57.6	M4-	8/30/2014	189	99	14.66390985	27.71478962	4.4	5.7	6.2	6.1	6.1	6	6	5.8	5.7	5.7	5.6	5.6	5.7	5.6	5.6	5.6	5.5	5.5	5.5	5.6	5.6	5.6	5.5	5.6	5.5	5.4	5.4	5.5	5.4	5.4	5.5	5.5	5.6	5.6	5.5	5.5	5.7	5.7	5.7	5.5	2014
B	6	05:57.6	M4-	8/30/2014	194	93	12.73731117	24.71038368	4.4	5.7	6.2	6.1	6.1	6	6	5.8	5.7	5.7	5.6	5.6	5.7	5.6	5.6	5.6	5.5	5.5	5.5	5.6	5.6	5.6	5.5	5.6	5.5	5.4	5.4	5.5	5.4	5.4	5.5	5.5	5.6	5.6	5.5	5.5	5.7	5.7	5.7	5.5	2014
B	6	05:57.6	M4-	8/30/2014	193	94	13.07542839	25.23557679	4.4	5.7	6.2	6.1	6.1	6	6	5.8	5.7	5.7	5.6	5.6	5.7	5.6	5.6	5.6	5.5	5.5	5.5	5.6	5.6	5.6	5.5	5.6	5.5	5.4	5.4	5.5	5.4	5.4	5.5	5.5	5.6	5.6	5.5	5.5	5.7	5.7	5.7	5.5	2014
B	6	05:57.6	M4-	8/30/2014	190	89	12.97565243	24.65373961	4.4	5.7	6.2	6.1	6.1	6	6	5.8	5.7	5.7	5.6	5.6	5.7	5.6	5.6	5.6	5.5	5.5	5.5	5.6	5.6	5.6	5.5	5.6	5.5	5.4	5.4	5.5	5.4	5.4	5.5	5.5	5.6	5.6	5.5	5.5	5.7	5.7	5.7	5.5	2014
A	1	06:14.0	M4-	8/31/2013	195	90	12.13776362	23.66863905	3.7	5.3	5.7	5.7	5.5	5.5	5.5	5.4	5.4	5.3	5.2	5.2	5.1	5.2	5.2	5.1	5.1	5.2	5.1	5.1	5.3	5.2	5.2	5.2	5.2	5.1	5.2	5.3	5.3	5.3	5.3	5.3	5.4	5.4	5.4	5.4	5.6	5.6	5.6	5.6	2013
A	1	06:14.0	M4-	8/31/2013	199	94	11.9280273	23.73677432	3.7	5.3	5.7	5.7	5.5	5.5	5.5	5.4	5.4	5.3	5.2	5.2	5.1	5.2	5.2	5.1	5.1	5.2	5.1	5.1	5.3	5.2	5.2	5.2	5.2	5.1	5.2	5.3	5.3	5.3	5.3	5.3	5.4	5.4	5.4	5.4	5.6	5.6	5.6	5.6	2013
A	1	06:14.0	M4-	8/31/2013	197	97	12.68741237	24.99420238	3.7	5.3	5.7	5.7	5.5	5.5	5.5	5.4	5.4	5.3	5.2	5.2	5.1	5.2	5.2	5.1	5.1	5.2	5.1	5.1	5.3	5.2	5.2	5.2	5.2	5.1	5.2	5.3	5.3	5.3	5.3	5.3	5.4	5.4	5.4	5.4	5.6	5.6	5.6	5.6	2013
A	1	06:14.0	M4-	8/31/2013	196	92	12.21854839	23.94835485	3.7	5.3	5.7	5.7	5.5	5.5	5.5	5.4	5.4	5.3	5.2	5.2	5.1	5.2	5.2	5.1	5.1	5.2	5.1	5.1	5.3	5.2	5.2	5.2	5.2	5.1	5.2	5.3	5.3	5.3	5.3	5.3	5.4	5.4	5.4	5.4	5.6	5.6	5.6	5.6	2013
A	2	06:14.6	M4-	8/31/2013	190	89	12.97565243	24.65373961	3.9	5.4	5.8	5.8	5.7	5.6	5.5	5.5	5.5	5.5	5.4	5.4	5.4	5.3	5.2	5.2	5.3	5.3	5.2	5.3	5.2	5.2	5.2	5.1	5.1	5.1	5.1	5.2	5.2	5.2	5.3	5.4	5.4	5.4	5.3	5.3	5.3	5.4	5.4	5.4	2013
A	2	06:14.6	M4-	8/31/2013	194	98	13.42211285	26.03889893	3.9	5.4	5.8	5.8	5.7	5.6	5.5	5.5	5.5	5.5	5.4	5.4	5.4	5.3	5.2	5.2	5.3	5.3	5.2	5.3	5.2	5.2	5.2	5.1	5.1	5.1	5.1	5.2	5.2	5.2	5.3	5.4	5.4	5.4	5.3	5.3	5.3	5.4	5.4	5.4	2013
A	2	06:14.6	M4-	8/31/2013	194	90	12.32643017	23.91327452	3.9	5.4	5.8	5.8	5.7	5.6	5.5	5.5	5.5	5.5	5.4	5.4	5.4	5.3	5.2	5.2	5.3	5.3	5.2	5.3	5.2	5.2	5.2	5.1	5.1	5.1	5.1	5.2	5.2	5.2	5.3	5.4	5.4	5.4	5.3	5.3	5.3	5.4	5.4	5.4	2013
A	2	06:14.6	M4-	8/31/2013	191	88	12.62939569	24.12214577	3.9	5.4	5.8	5.8	5.7	5.6	5.5	5.5	5.5	5.5	5.4	5.4	5.4	5.3	5.2	5.2	5.3	5.3	5.2	5.3	5.2	5.2	5.2	5.1	5.1	5.1	5.1	5.2	5.2	5.2	5.3	5.4	5.4	5.4	5.3	5.3	5.3	5.4	5.4	5.4	2013
A	3	06:15.5	M4-	8/31/2013	191	86	12.34236397	23.57391519	3.9	5.4	5.8	5.8	5.6	5.6	5.5	5.5	5.5	5.4	5.5	5.4	5.3	5.3	5.3	5.3	5.3	5.3	5.2	5.3	5.2	5.3	5.2	5.1	5.2	5.2	5.2	5.2	5.2	5.3	5.3	5.4	5.4	5.4	5.5	5.4	5.5	5.7	5.7	5.6	2013
A	3	06:15.5	M4-	8/31/2013	198	98	12.62497436	24.99744924	3.9	5.4	5.8	5.8	5.6	5.6	5.5	5.5	5.5	5.4	5.5	5.4	5.3	5.3	5.3	5.3	5.3	5.3	5.2	5.3	5.2	5.3	5.2	5.1	5.2	5.2	5.2	5.2	5.2	5.3	5.3	5.4	5.4	5.4	5.5	5.4	5.5	5.7	5.7	5.6	2013
A	3	06:15.5	M4-	8/31/2013	196	88	11.68730716	22.90712203	3.9	5.4	5.8	5.8	5.6	5.6	5.5	5.5	5.5	5.4	5.5	5.4	5.3	5.3	5.3	5.3	5.3	5.3	5.2	5.3	5.2	5.3	5.2	5.1	5.2	5.2	5.2	5.2	5.2	5.3	5.3	5.4	5.4	5.4	5.5	5.4	5.5	5.7	5.7	5.6	2013
A	3	06:15.5	M4-	8/31/2013	195	86	11.59830746	22.61669954	3.9	5.4	5.8	5.8	5.6	5.6	5.5	5.5	5.5	5.4	5.5	5.4	5.3	5.3	5.3	5.3	5.3	5.3	5.2	5.3	5.2	5.3	5.2	5.1	5.2	5.2	5.2	5.2	5.2	5.3	5.3	5.4	5.4	5.4	5.5	5.4	5.5	5.7	5.7	5.6	2013
A	4	06:16.7	M4-	8/31/2013	190	85	12.39247704	23.54570637	4.1	5.6	5.9	5.8	5.7	5.6	5.5	5.4	5.3	5.4	5.3	5.2	5.2	5.2	5.1	5.2	5.2	5.1	5.1	5.2	5.2	5.2	5.2	5.2	5.2	5.2	5.2	5.1	5.2	5.1	5.2	5.3	5.4	5.4	5.4	5.5	5.6	5.6	5.5	5.3	2013
A	4	06:16.7	M4-	8/31/2013	201	88	10.83663635	21.78163907	4.1	5.6	5.9	5.8	5.7	5.6	5.5	5.4	5.3	5.4	5.3	5.2	5.2	5.2	5.1	5.2	5.2	5.1	5.1	5.2	5.2	5.2	5.2	5.2	5.2	5.2	5.2	5.1	5.2	5.1	5.2	5.3	5.4	5.4	5.4	5.5	5.6	5.6	5.5	5.3	2013
A	4	06:16.7	M4-	8/31/2013	197	82	10.72544139	21.12911953	4.1	5.6	5.9	5.8	5.7	5.6	5.5	5.4	5.3	5.4	5.3	5.2	5.2	5.2	5.1	5.2	5.2	5.1	5.1	5.2	5.2	5.2	5.2	5.2	5.2	5.2	5.2	5.1	5.2	5.1	5.2	5.3	5.4	5.4	5.4	5.5	5.6	5.6	5.5	5.3	2013
A	4	06:16.7	M4-	8/31/2013	193	85	11.82352567	22.81940455	4.1	5.6	5.9	5.8	5.7	5.6	5.5	5.4	5.3	5.4	5.3	5.2	5.2	5.2	5.1	5.2	5.2	5.1	5.1	5.2	5.2	5.2	5.2	5.2	5.2	5.2	5.2	5.1	5.2	5.1	5.2	5.3	5.4	5.4	5.4	5.5	5.6	5.6	5.5	5.3	2013
A	5	06:22.7	M4-	8/31/2013	192	90	12.71565755	24.4140625	4.1	5.5	5.7	5.7	5.5	5.4	5.4	5.3	5.3	5.3	5.3	5.3	5.2	5.1	5.1	5.1	5	5.1	5	4.9	5	5	5.1	5.1	5	4.9	5	5	5	5	5	5.2	5.3	5.3	5.2	5.3	5.4	5.5	5.3	5.4	2013
A	5	06:22.7	M4-	8/31/2013	196	94	12.48416901	24.46897126	4.1	5.5	5.7	5.7	5.5	5.4	5.4	5.3	5.3	5.3	5.3	5.3	5.2	5.1	5.1	5.1	5	5.1	5	4.9	5	5	5.1	5.1	5	4.9	5	5	5	5	5	5.2	5.3	5.3	5.2	5.3	5.4	5.5	5.3	5.4	2013
A	5	06:22.7	M4-	8/31/2013	194				4.1	5.5	5.7	5.7	5.5	5.4	5.4	5.3	5.3	5.3	5.3	5.3	5.2	5.1	5.1	5.1	5	5.1	5	4.9	5	5	5.1	5.1	5	4.9	5	5	5	5	5	5.2	5.3	5.3	5.2	5.3	5.4	5.5	5.3	5.4	2013
A	5	06:22.7	M4-	8/31/2013	193	93	12.93632809	24.96711321	4.1	5.5	5.7	5.7	5.5	5.4	5.4	5.3	5.3	5.3	5.3	5.3	5.2	5.1	5.1	5.1	5	5.1	5	4.9	5	5	5.1	5.1	5	4.9	5	5	5	5	5	5.2	5.3	5.3	5.2	5.3	5.4	5.5	5.3	5.4	2013
A	6	06:23.0	M4-	8/31/2013	184	86	13.80527246	25.40170132	4.1	5.5	5.7	5.6	5.5	5.5	5.5	5.4	5.3	5.3	5.1	5.2	5.2	5.2	5.1	5	5	5	5	5.1	5.1	5.1	5.1	5.1	5.1	5.1	5.1	5.1	5	5.1	5.1	5.1	5.3	5.3	5.2	5.2	5.4	5.4	5.4	5.2	2013
A	6	06:23.0	M4-	8/31/2013	200	93	11.625	23.25	4.1	5.5	5.7	5.6	5.5	5.5	5.5	5.4	5.3	5.3	5.1	5.2	5.2	5.2	5.1	5	5	5	5	5.1	5.1	5.1	5.1	5.1	5.1	5.1	5.1	5.1	5	5.1	5.1	5.1	5.3	5.3	5.2	5.2	5.4	5.4	5.4	5.2	2013
A	6	06:23.0	M4-	8/31/2013	193	99	13.7709299	26.57789471	4.1	5.5	5.7	5.6	5.5	5.5	5.5	5.4	5.3	5.3	5.1	5.2	5.2	5.2	5.1	5	5	5	5	5.1	5.1	5.1	5.1	5.1	5.1	5.1	5.1	5.1	5	5.1	5.1	5.1	5.3	5.3	5.2	5.2	5.4	5.4	5.4	5.2	2013
A	6	06:23.0	M4-	8/31/2013	192	91	12.85694264	24.68532986	4.1	5.5	5.7	5.6	5.5	5.5	5.5	5.4	5.3	5.3	5.1	5.2	5.2	5.2	5.1	5	5	5	5	5.1	5.1	5.1	5.1	5.1	5.1	5.1	5.1	5.1	5	5.1	5.1	5.1	5.3	5.3	5.2	5.2	5.4	5.4	5.4	5.2	2013
B	1	06:15.6	M4-	8/31/2013	195	93	12.54235574	24.45759369	4.1	5.6	5.8	5.8	5.7	5.7	5.6	5.5	5.5	5.5	5.4	5.4	5.3	5.2	5.2	5.2	5.2	5.2	5.3	5.3	5.3	5.3	5.2	5.2	5.3	5.3	5.3	5.2	5.2	5.3	5.4	5.3	5.3	5.4	5.4	5.4	5.4	5.4	5.4	5.4	2013
B	1	06:15.6	M4-	8/31/2013	198	101	13.01145317	25.76267728	4.1	5.6	5.8	5.8	5.7	5.7	5.6	5.5	5.5	5.5	5.4	5.4	5.3	5.2	5.2	5.2	5.2	5.2	5.3	5.3	5.3	5.3	5.2	5.2	5.3	5.3	5.3	5.2	5.2	5.3	5.4	5.3	5.3	5.4	5.4	5.4	5.4	5.4	5.4	5.4	2013
B	1	06:15.6	M4-	8/31/2013	198	98	12.62497436	24.99744924	4.1	5.6	5.8	5.8	5.7	5.7	5.6	5.5	5.5	5.5	5.4	5.4	5.3	5.2	5.2	5.2	5.2	5.2	5.3	5.3	5.3	5.3	5.2	5.2	5.3	5.3	5.3	5.2	5.2	5.3	5.4	5.3	5.3	5.4	5.4	5.4	5.4	5.4	5.4	5.4	2013
B	1	06:15.6	M4-	8/31/2013	197	96	12.55661431	24.73653019	4.1	5.6	5.8	5.8	5.7	5.7	5.6	5.5	5.5	5.5	5.4	5.4	5.3	5.2	5.2	5.2	5.2	5.2	5.3	5.3	5.3	5.3	5.2	5.2	5.3	5.3	5.3	5.2	5.2	5.3	5.4	5.3	5.3	5.4	5.4	5.4	5.4	5.4	5.4	5.4	2013
B	2	06:17.3	M4-	8/31/2013	187	71	10.85759228	20.30369756	4.1	5.5	5.9	5.9	5.7	5.6	5.6	5.5	5.5	5.3	5.3	5.3	5.3	5.2	5.2	5.1	5.1	5.3	5.2	5.1	5.1	5.2	5.2	5	5.1	5.2	5.1	5.1	5.3	5.4	5.2	5.3	5.3	5.4	5.3	5.4	5.5	5.6	5.6	5.5	2013
B	2	06:17.3	M4-	8/31/2013	193	77	10.71072326	20.67169588	4.1	5.5	5.9	5.9	5.7	5.6	5.6	5.5	5.5	5.3	5.3	5.3	5.3	5.2	5.2	5.1	5.1	5.3	5.2	5.1	5.1	5.2	5.2	5	5.1	5.2	5.1	5.1	5.3	5.4	5.2	5.3	5.3	5.4	5.3	5.4	5.5	5.6	5.6	5.5	2013
B	2	06:17.3	M4-	8/31/2013	191	90	12.91642741	24.67037636	4.1	5.5	5.9	5.9	5.7	5.6	5.6	5.5	5.5	5.3	5.3	5.3	5.3	5.2	5.2	5.1	5.1	5.3	5.2	5.1	5.1	5.2	5.2	5	5.1	5.2	5.1	5.1	5.3	5.4	5.2	5.3	5.3	5.4	5.3	5.4	5.5	5.6	5.6	5.5	2013
B	2	06:17.3	M4-	8/31/2013	188	78	11.73872841	22.06880942	4.1	5.5	5.9	5.9	5.7	5.6	5.6	5.5	5.5	5.3	5.3	5.3	5.3	5.2	5.2	5.1	5.1	5.3	5.2	5.1	5.1	5.2	5.2	5	5.1	5.2	5.1	5.1	5.3	5.4	5.2	5.3	5.3	5.4	5.3	5.4	5.5	5.6	5.6	5.5	2013
B	3	06:18.0	M4-	8/31/2013	187	84	12.84560213	24.02127599	4.1	5.5	5.9	5.8	5.7	5.6	5.5	5.5	5.4	5.4	5.3	5.3	5.3	5.2	5.2	5.2	5.2	5.1	5.1	5.1	5.2	5.2	5.1	5.2	5.1	5.1	5.1	5.1	5.2	5.2	5.1	5.1	5.2	5.3	5.2	5.2	5.3	5.3	5.3	5.1	2013
B	3	06:18.0	M4-	8/31/2013	198	100	12.8826269	25.50760127	4.1	5.5	5.9	5.8	5.7	5.6	5.5	5.5	5.4	5.4	5.3	5.3	5.3	5.2	5.2	5.2	5.2	5.1	5.1	5.1	5.2	5.2	5.1	5.2	5.1	5.1	5.1	5.1	5.2	5.2	5.1	5.1	5.2	5.3	5.2	5.2	5.3	5.3	5.3	5.1	2013
B	3	06:18.0	M4-	8/31/2013	187	90	13.76314514	25.73708141	4.1	5.5	5.9	5.8	5.7	5.6	5.5	5.5	5.4	5.4	5.3	5.3	5.3	5.2	5.2	5.2	5.2	5.1	5.1	5.1	5.2	5.2	5.1	5.2	5.1	5.1	5.1	5.1	5.2	5.2	5.1	5.1	5.2	5.3	5.2	5.2	5.3	5.3	5.3	5.1	2013
B	3	06:18.0	M4-	8/31/2013		80			4.1	5.5	5.9	5.8	5.7	5.6	5.5	5.5	5.4	5.4	5.3	5.3	5.3	5.2	5.2	5.2	5.2	5.1	5.1	5.1	5.2	5.2	5.1	5.2	5.1	5.1	5.1	5.1	5.2	5.2	5.1	5.1	5.2	5.3	5.2	5.2	5.3	5.3	5.3	5.1	2013
B	4	06:22.2	M4-	8/31/2013	190	90	13.12144627	24.93074792	4.1	5.6	6	6.1	5.9	5.9	5.6	5.4	5.5	5.4	5.2	5.2	5.1	5.2	5.2	5.1	5.1	5	5.1	5	5.1	5.1	5.1	5	5	4.9	4.9	4.9	4.9	4.9	5	4.9	4.9	4.9	4.9	5	5.1	5.1	5.2	5	2013
B	4	06:22.2	M4-	8/31/2013	202	105	12.73899569	25.7327713	4.1	5.6	6	6.1	5.9	5.9	5.6	5.4	5.5	5.4	5.2	5.2	5.1	5.2	5.2	5.1	5.1	5	5.1	5	5.1	5.1	5.1	5	5	4.9	4.9	4.9	4.9	4.9	5	4.9	4.9	4.9	4.9	5	5.1	5.1	5.2	5	2013
B	4	06:22.2	M4-	8/31/2013	197	88	11.51022978	22.67515267	4.1	5.6	6	6.1	5.9	5.9	5.6	5.4	5.5	5.4	5.2	5.2	5.1	5.2	5.2	5.1	5.1	5	5.1	5	5.1	5.1	5.1	5	5	4.9	4.9	4.9	4.9	4.9	5	4.9	4.9	4.9	4.9	5	5.1	5.1	5.2	5	2013
B	4	06:22.2	M4-	8/31/2013	195	100	13.48640402	26.29848784	4.1	5.6	6	6.1	5.9	5.9	5.6	5.4	5.5	5.4	5.2	5.2	5.1	5.2	5.2	5.1	5.1	5	5.1	5	5.1	5.1	5.1	5	5	4.9	4.9	4.9	4.9	4.9	5	4.9	4.9	4.9	4.9	5	5.1	5.1	5.2	5	2013
B	5	06:22.3	M4-	8/31/2013	192	88	12.43308738	23.87152778	4.2	5.5	5.7	5.7	5.6	5.5	5.3	5.3	5.4	5.3	5.2	5.2	5.2	5.3	5.3	5.2	5.2	5.2	5.2	5.1	5.1	5.1	5.1	5.1	5.1	5.1	5.1	5	5	5	5.1	5.2	5.1	5.1	5.1	5.1	5.2	5.2	5.2	5.2	2013
B	5	06:22.3	M4-	8/31/2013	196	83	11.02325562	21.60558101	4.2	5.5	5.7	5.7	5.6	5.5	5.3	5.3	5.4	5.3	5.2	5.2	5.2	5.3	5.3	5.2	5.2	5.2	5.2	5.1	5.1	5.1	5.1	5.1	5.1	5.1	5.1	5	5	5	5.1	5.2	5.1	5.1	5.1	5.1	5.2	5.2	5.2	5.2	2013
B	5	06:22.3	M4-	8/31/2013	195	85	11.46344342	22.35371466	4.2	5.5	5.7	5.7	5.6	5.5	5.3	5.3	5.4	5.3	5.2	5.2	5.2	5.3	5.3	5.2	5.2	5.2	5.2	5.1	5.1	5.1	5.1	5.1	5.1	5.1	5.1	5	5	5	5.1	5.2	5.1	5.1	5.1	5.1	5.2	5.2	5.2	5.2	2013
B	5	06:22.3	M4-	8/31/2013	192	68	9.607385706	18.44618056	4.2	5.5	5.7	5.7	5.6	5.5	5.3	5.3	5.4	5.3	5.2	5.2	5.2	5.3	5.3	5.2	5.2	5.2	5.2	5.1	5.1	5.1	5.1	5.1	5.1	5.1	5.1	5	5	5	5.1	5.2	5.1	5.1	5.1	5.1	5.2	5.2	5.2	5.2	2013
B	6	06:26.6	M4-	8/31/2013	190	85	12.39247704	23.54570637	4.3	5.6	5.8	5.8	5.6	5.5	5.5	5.4	5.4	5.3	5.3	5.2	5.2	5.2	5.1	5.2	5.2	5.1	5.1	5.1	5.1	5	5	5	5	5.1	5	5	5	4.9	4.9	5	4.9	4.9	5.1	5.1	5.2	5.1	5.2	5.2	2013
B	6	06:26.6	M4-	8/31/2013	195	86	11.59830746	22.61669954	4.3	5.6	5.8	5.8	5.6	5.5	5.5	5.4	5.4	5.3	5.3	5.2	5.2	5.2	5.1	5.2	5.2	5.1	5.1	5.1	5.1	5	5	5	5	5.1	5	5	5	4.9	4.9	5	4.9	4.9	5.1	5.1	5.2	5.1	5.2	5.2	2013
B	6	06:26.6	M4-	8/31/2013	193	88	12.24082658	23.6247953	4.3	5.6	5.8	5.8	5.6	5.5	5.5	5.4	5.4	5.3	5.3	5.2	5.2	5.2	5.1	5.2	5.2	5.1	5.1	5.1	5.1	5	5	5	5	5.1	5	5	5	4.9	4.9	5	4.9	4.9	5.1	5.1	5.2	5.1	5.2	5.2	2013
B	6	06:26.6	M4-	8/31/2013	190	91	13.26724012	25.20775623	4.3	5.6	5.8	5.8	5.6	5.5	5.5	5.4	5.4	5.3	5.3	5.2	5.2	5.2	5.1	5.2	5.2	5.1	5.1	5.1	5.1	5	5	5	5	5.1	5	5	5	4.9	4.9	5	4.9	4.9	5.1	5.1	5.2	5.1	5.2	5.2	2013
A	1	05:55.2	M4-	9/4/2011	193	93	12.93632809	24.96711321
A	1	05:55.2	M4-	9/4/2011	199	104	13.19696637	26.26196308	3.7	4.7	4.8	4.7	4.6	4.5	4.5	4.4	4.3	4.3	4.3	4.3	4.2	4.3	4.2	4.3	4.3	4.2	4.2	4.3	4.2	4.3	4.2	4.2	4.2	4.2	4.2	4.3	4.4	4.3	4.3	4.4	4.3	4.5	4.4	4.4	4.6	4.6	4.7	4.7	2011
A	1	05:55.2	M4-	9/4/2011	199	90	11.42045167	22.72669882	3.7	4.7	4.8	4.7	4.6	4.5	4.5	4.4	4.3	4.3	4.3	4.3	4.2	4.3	4.2	4.3	4.3	4.2	4.2	4.3	4.2	4.3	4.2	4.2	4.2	4.2	4.2	4.3	4.4	4.3	4.3	4.4	4.3	4.5	4.4	4.4	4.6	4.6	4.7	4.7	2011
A	1	05:55.2	M4-	9/4/2011	195	97	13.0818119	25.5095332	3.7	4.7	4.8	4.7	4.6	4.5	4.5	4.4	4.3	4.3	4.3	4.3	4.2	4.3	4.2	4.3	4.3	4.2	4.2	4.3	4.2	4.3	4.2	4.2	4.2	4.2	4.2	4.3	4.4	4.3	4.3	4.4	4.3	4.5	4.4	4.4	4.6	4.6	4.7	4.7	2011
A	2	05:57.2	M4-	9/4/2011	181	82	13.82859724	25.029761	4.6	5.6	5.9	5.9	5.4	5.4	5.4	5.4	5.5	5.3	5.4	5.2	5.4	5.6	5.5	5.6	5.6	5.3	5.4	5.2	5.4	5.6	5.5	5.5	5.7	5.9	6	6	5.8	5.3	5.7	5.6	5.3	5.6	5.8	6.2	6.2	6.5	6.1	6.2	2011
A	2	05:57.2	M4-	9/4/2011	192	83	11.72666196	22.51519097	4.6	5.6	5.9	5.9	5.4	5.4	5.4	5.4	5.5	5.3	5.4	5.2	5.4	5.6	5.5	5.6	5.6	5.3	5.4	5.2	5.4	5.6	5.5	5.5	5.7	5.9	6	6	5.8	5.3	5.7	5.6	5.3	5.6	5.8	6.2	6.2	6.5	6.1	6.2	2011
A	2	05:57.2	M4-	9/4/2011	190	85	12.39247704	23.54570637	4.6	5.6	5.9	5.9	5.4	5.4	5.4	5.4	5.5	5.3	5.4	5.2	5.4	5.6	5.5	5.6	5.6	5.3	5.4	5.2	5.4	5.6	5.5	5.5	5.7	5.9	6	6	5.8	5.3	5.7	5.6	5.3	5.6	5.8	6.2	6.2	6.5	6.1	6.2	2011
A	2	05:57.2	M4-	9/4/2011	188	84	12.64170752	23.76641014	4.6	5.6	5.9	5.9	5.4	5.4	5.4	5.4	5.5	5.3	5.4	5.2	5.4	5.6	5.5	5.6	5.6	5.3	5.4	5.2	5.4	5.6	5.5	5.5	5.7	5.9	6	6	5.8	5.3	5.7	5.6	5.3	5.6	5.8	6.2	6.2	6.5	6.1	6.2	2011
A	3	05:58.4	M4-	9/4/2011	194	98	13.42211285	26.03889893	4.6	5.8	6.1	6	5.9	5.8	5.7	5.8	5.7	5.6	5.6	5.6	5.5	5.4	5.4	5.4	5.4	5.5	5.4	5.5	5.5	5.6	5.5	5.5	5.4	5.5	5.5	5.4	5.4	5.5	5.5	5.5	5.5	5.6	5.6	5.7	5.8	5.8	5.9	5.9	2011
A	3	05:58.4	M4-	9/4/2011	198	98	12.62497436	24.99744924	4.6	5.8	6.1	6	5.9	5.8	5.7	5.8	5.7	5.6	5.6	5.6	5.5	5.4	5.4	5.4	5.4	5.5	5.4	5.5	5.5	5.6	5.5	5.5	5.4	5.5	5.5	5.4	5.4	5.5	5.5	5.5	5.5	5.6	5.6	5.7	5.8	5.8	5.9	5.9	2011
A	3	05:58.4	M4-	9/4/2011	198	90	11.59436421	22.95684114	4.6	5.8	6.1	6	5.9	5.8	5.7	5.8	5.7	5.6	5.6	5.6	5.5	5.4	5.4	5.4	5.4	5.5	5.4	5.5	5.5	5.6	5.5	5.5	5.4	5.5	5.5	5.4	5.4	5.5	5.5	5.5	5.5	5.6	5.6	5.7	5.8	5.8	5.9	5.9	2011
A	3	05:58.4	M4-	9/4/2011	196	90	11.95292778	23.42773844	4.6	5.8	6.1	6	5.9	5.8	5.7	5.8	5.7	5.6	5.6	5.6	5.5	5.4	5.4	5.4	5.4	5.5	5.4	5.5	5.5	5.6	5.5	5.5	5.4	5.5	5.5	5.4	5.4	5.5	5.5	5.5	5.5	5.6	5.6	5.7	5.8	5.8	5.9	5.9	2011
A	4	06:01.4	M4-	9/4/2011	193	86	11.96262597	23.08786813	4.4	5.6	6	5.9	5.8	5.7	5.7	5.6	5.5	5.5	5.5	5.3	5.4	5.4	5.4	5.4	5.4	5.4	5.3	5.3	5.4	5.4	5.3	5.4	5.4	5.4	5.4	5.5	5.4	5.5	5.5	5.7	5.6	5.7	5.7	5.6	5.7	5.8	5.9	5.9	2011
A	4	06:01.4	M4-	9/4/2011	206	105	12.01123428	24.74314261	4.4	5.6	6	5.9	5.8	5.7	5.7	5.6	5.5	5.5	5.5	5.3	5.4	5.4	5.4	5.4	5.4	5.4	5.3	5.3	5.4	5.4	5.3	5.4	5.4	5.4	5.4	5.5	5.4	5.5	5.5	5.7	5.6	5.7	5.7	5.6	5.7	5.8	5.9	5.9	2011
A	4	06:01.4	M4-	9/4/2011	196	93	12.3513587	24.20866306	4.4	5.6	6	5.9	5.8	5.7	5.7	5.6	5.5	5.5	5.5	5.3	5.4	5.4	5.4	5.4	5.4	5.4	5.3	5.3	5.4	5.4	5.3	5.4	5.4	5.4	5.4	5.5	5.4	5.5	5.5	5.7	5.6	5.7	5.7	5.6	5.7	5.8	5.9	5.9	2011
A	4	06:01.4	M4-	9/4/2011	193	97	13.4927293	26.04096754	4.4	5.6	6	5.9	5.8	5.7	5.7	5.6	5.5	5.5	5.5	5.3	5.4	5.4	5.4	5.4	5.4	5.4	5.3	5.3	5.4	5.4	5.3	5.4	5.4	5.4	5.4	5.5	5.4	5.5	5.5	5.7	5.6	5.7	5.7	5.6	5.7	5.8	5.9	5.9	2011
A	5	06:01.8	M4-	9/4/2011	188	85	12.79220404	24.04934359	4.4	5.7	6	6	5.9	5.8	5.7	5.6	5.5	5.5	5.4	5.4	5.4	5.4	5.4	5.4	5.3	5.3	5.4	5.3	5.3	5.3	5.3	5.3	5.4	5.4	5.3	5.3	5.5	5.3	5.4	5.5	5.5	5.7	5.8	5.9	5.9	5.8	5.9	5.8	2011
A	5	06:01.8	M4-	9/4/2011	190	85	12.39247704	23.54570637	4.4	5.7	6	6	5.9	5.8	5.7	5.6	5.5	5.5	5.4	5.4	5.4	5.4	5.4	5.4	5.3	5.3	5.4	5.3	5.3	5.3	5.3	5.3	5.4	5.4	5.3	5.3	5.5	5.3	5.4	5.5	5.5	5.7	5.8	5.9	5.9	5.8	5.9	5.8	2011
A	5	06:01.8	M4-	9/4/2011	189	89	13.18270684	24.91531592	4.4	5.7	6	6	5.9	5.8	5.7	5.6	5.5	5.5	5.4	5.4	5.4	5.4	5.4	5.4	5.3	5.3	5.4	5.3	5.3	5.3	5.3	5.3	5.4	5.4	5.3	5.3	5.5	5.3	5.4	5.5	5.5	5.7	5.8	5.9	5.9	5.8	5.9	5.8	2011
A	5	06:01.8	M4-	9/4/2011	189	85	12.59022563	23.79552644	4.4	5.7	6	6	5.9	5.8	5.7	5.6	5.5	5.5	5.4	5.4	5.4	5.4	5.4	5.4	5.3	5.3	5.4	5.3	5.3	5.3	5.3	5.3	5.4	5.4	5.3	5.3	5.5	5.3	5.4	5.5	5.5	5.7	5.8	5.9	5.9	5.8	5.9	5.8	2011
A	6	06:11.8	M4-	9/4/2011	193	98	13.6318296	26.30943113	4.5	5.7	6	5.9	5.8	5.6	5.6	5.5	5.5	5.4	5.3	5.2	5.3	5.3	5.3	5.2	5.2	5.3	5.3	5.2	5.2	5.3	5.3	5.3	5.3	5.3	5.3	5.3	5.3	5.3	5.4	5.4	5.4	5.4	5.5	5.4	5.4	5.3	5.3	5.3	2011
A	6	06:11.8	M4-	9/4/2011	199	95	12.05492121	23.9892932	4.5	5.7	6	5.9	5.8	5.6	5.6	5.5	5.5	5.4	5.3	5.2	5.3	5.3	5.3	5.2	5.2	5.3	5.3	5.2	5.2	5.3	5.3	5.3	5.3	5.3	5.3	5.3	5.3	5.3	5.4	5.4	5.4	5.4	5.5	5.4	5.4	5.3	5.3	5.3	2011
A	6	06:11.8	M4-	9/4/2011	197	97	12.68741237	24.99420238	4.5	5.7	6	5.9	5.8	5.6	5.6	5.5	5.5	5.4	5.3	5.2	5.3	5.3	5.3	5.2	5.2	5.3	5.3	5.2	5.2	5.3	5.3	5.3	5.3	5.3	5.3	5.3	5.3	5.3	5.4	5.4	5.4	5.4	5.5	5.4	5.4	5.3	5.3	5.3	2011
A	6	06:11.8	M4-	9/4/2011	196	93	12.3513587	24.20866306	4.5	5.7	6	5.9	5.8	5.6	5.6	5.5	5.5	5.4	5.3	5.2	5.3	5.3	5.3	5.2	5.2	5.3	5.3	5.2	5.2	5.3	5.3	5.3	5.3	5.3	5.3	5.3	5.3	5.3	5.4	5.4	5.4	5.4	5.5	5.4	5.4	5.3	5.3	5.3	2011
B	1	05:58.5	M4-	9/4/2011	195	96	12.94694786	25.24654832	4.4	5.6	6	6	5.9	5.8	5.7	5.7	5.6	5.5	5.5	5.5	5.5	5.4	5.5	5.4	5.3	5.4	5.4	5.4	5.5	5.5	5.4	5.5	5.5	5.4	5.4	5.5	5.5	5.4	5.4	5.6	5.6	5.6	5.6	5.6	5.6	5.6	5.6	5.5	2011
B	1	05:58.5	M4-	9/4/2011	198	95	12.23849556	24.2322212	4.4	5.6	6	6	5.9	5.8	5.7	5.7	5.6	5.5	5.5	5.5	5.5	5.4	5.5	5.4	5.3	5.4	5.4	5.4	5.5	5.5	5.4	5.5	5.5	5.4	5.4	5.5	5.5	5.4	5.4	5.6	5.6	5.6	5.6	5.6	5.6	5.6	5.6	5.5	2011
B	1	05:58.5	M4-	9/4/2011	196	100	13.28103086	26.03082049	4.4	5.6	6	6	5.9	5.8	5.7	5.7	5.6	5.5	5.5	5.5	5.5	5.4	5.5	5.4	5.3	5.4	5.4	5.4	5.5	5.5	5.4	5.5	5.5	5.4	5.4	5.5	5.5	5.4	5.4	5.6	5.6	5.6	5.6	5.6	5.6	5.6	5.6	5.5	2011
B	1	05:58.5	M4-	9/4/2011	191	85	12.19884811	23.2997999	4.4	5.6	6	6	5.9	5.8	5.7	5.7	5.6	5.5	5.5	5.5	5.5	5.4	5.5	5.4	5.3	5.4	5.4	5.4	5.5	5.5	5.4	5.5	5.5	5.4	5.4	5.5	5.5	5.4	5.4	5.6	5.6	5.6	5.6	5.6	5.6	5.6	5.6	5.5	2011
B	2	05:58.8	M4-	9/4/2011	186	89	13.83092333	25.7255174	4.4	5.7	6.1	6	6	5.9	5.7	5.7	5.6	6.3	5.7	5.5	5.5	5.4	5.4	5.4	5.3	5.3	5.4	5.3	5.4	5.4	5.3	5.4	5.4	5.4	5.4	5.4	5.3	5.4	5.4	5.4	5.4	5.5	5.6	5.6	5.7	5.7	5.7	5.7	2011
B	2	05:58.8	M4-	9/4/2011	194	93	12.73731117	24.71038368	4.4	5.7	6.1	6	6	5.9	5.7	5.7	5.6	6.3	5.7	5.5	5.5	5.4	5.4	5.4	5.3	5.3	5.4	5.3	5.4	5.4	5.3	5.4	5.4	5.4	5.4	5.4	5.3	5.4	5.4	5.4	5.4	5.5	5.6	5.6	5.7	5.7	5.7	5.7	2011
B	2	05:58.8	M4-	9/4/2011	189	96	14.21954895	26.87494751	4.4	5.7	6.1	6	6	5.9	5.7	5.7	5.6	6.3	5.7	5.5	5.5	5.4	5.4	5.4	5.3	5.3	5.4	5.3	5.4	5.4	5.3	5.4	5.4	5.4	5.4	5.4	5.3	5.4	5.4	5.4	5.4	5.5	5.6	5.6	5.7	5.7	5.7	5.7	2011
B	2	05:58.8	M4-	9/4/2011	188	90	13.54468663	25.46401086	4.4	5.7	6.1	6	6	5.9	5.7	5.7	5.6	6.3	5.7	5.5	5.5	5.4	5.4	5.4	5.3	5.3	5.4	5.3	5.4	5.4	5.3	5.4	5.4	5.4	5.4	5.4	5.3	5.4	5.4	5.4	5.4	5.5	5.6	5.6	5.7	5.7	5.7	5.7	2011
B	3	05:58.8	M4-	9/4/2011	195	93	12.54235574	24.45759369	4.1	5.6	5.9	5.8	5.8	5.7	5.7	5.5	5.6	5.5	5.4	5.7	5.4	5.4	5.4	5.4	5.4	5.4	5.3	5.4	5.4	5.4	5.4	5.5	5.5	5.5	5.6	5.6	5.5	5.4	5.6	5.7	5.7	5.7	5.7	5.7	5.8	5.8	5.8	5.8	2011
B	3	05:58.8	M4-	9/4/2011	198	101	13.01145317	25.76267728	4.1	5.6	5.9	5.8	5.8	5.7	5.7	5.5	5.6	5.5	5.4	5.7	5.4	5.4	5.4	5.4	5.4	5.4	5.3	5.4	5.4	5.4	5.4	5.5	5.5	5.5	5.6	5.6	5.5	5.4	5.6	5.7	5.7	5.7	5.7	5.7	5.8	5.8	5.8	5.8	2011
B	3	05:58.8	M4-	9/4/2011	198	98	12.62497436	24.99744924	4.1	5.6	5.9	5.8	5.8	5.7	5.7	5.5	5.6	5.5	5.4	5.7	5.4	5.4	5.4	5.4	5.4	5.4	5.3	5.4	5.4	5.4	5.4	5.5	5.5	5.5	5.6	5.6	5.5	5.4	5.6	5.7	5.7	5.7	5.7	5.7	5.8	5.8	5.8	5.8	2011
B	3	05:58.8	M4-	9/4/2011	197	96	12.55661431	24.73653019	4.1	5.6	5.9	5.8	5.8	5.7	5.7	5.5	5.6	5.5	5.4	5.7	5.4	5.4	5.4	5.4	5.4	5.4	5.3	5.4	5.4	5.4	5.4	5.5	5.5	5.5	5.6	5.6	5.5	5.4	5.6	5.7	5.7	5.7	5.7	5.7	5.8	5.8	5.8	5.8	2011
B	4	05:59.4	M4-	9/4/2011	182	78	12.93839598	23.54788069	4	5.4	5.8	5.8	5.7	5.6	5.5	5.5	5.4	5.4	5.4	5.4	5.3	5.4	5.4	5.3	5.4	5.4	5.4	5.4	5.4	5.4	5.4	5.5	5.5	5.7	5.5	5.4	5.4	5.5	5.5	5.6	5.6	5.6	5.6	5.7	5.8	5.7	5.7	5.6	2011
B	4	05:59.4	M4-	9/4/2011	198	93	11.98084302	23.72206918	4	5.4	5.8	5.8	5.7	5.6	5.5	5.5	5.4	5.4	5.4	5.4	5.3	5.4	5.4	5.3	5.4	5.4	5.4	5.4	5.4	5.4	5.4	5.5	5.5	5.7	5.5	5.4	5.4	5.5	5.5	5.6	5.6	5.6	5.6	5.7	5.8	5.7	5.7	5.6	2011
B	4	05:59.4	M4-	9/4/2011	190	85	12.39247704	23.54570637	4	5.4	5.8	5.8	5.7	5.6	5.5	5.5	5.4	5.4	5.4	5.4	5.3	5.4	5.4	5.3	5.4	5.4	5.4	5.4	5.4	5.4	5.4	5.5	5.5	5.7	5.5	5.4	5.4	5.5	5.5	5.6	5.6	5.6	5.6	5.7	5.8	5.7	5.7	5.6	2011
B	4	05:59.4	M4-	9/4/2011	187	93	14.22191665	26.59498413	4	5.4	5.8	5.8	5.7	5.6	5.5	5.5	5.4	5.4	5.4	5.4	5.3	5.4	5.4	5.3	5.4	5.4	5.4	5.4	5.4	5.4	5.4	5.5	5.5	5.7	5.5	5.4	5.4	5.5	5.5	5.6	5.6	5.6	5.6	5.7	5.8	5.7	5.7	5.6	2011
B	5	06:00.2	M4-	9/4/2011	191	83	11.91181639	22.75156931	4.3	5.6	5.8	5.9	5.8	5.7	5.7	5.6	5.5	5.6	5.5	5.4	5.4	5.4	5.5	5.4	5.4	5.4	5.4	5.4	5.4	5.4	5.4	5.5	5.4	5.4	5.4	5.5	5.5	5.4	5.5	5.5	5.5	5.4	5.5	5.5	5.5	5.6	5.6	5.5	2011
B	5	06:00.2	M4-	9/4/2011	196	83	11.02325562	21.60558101	4.3	5.6	5.8	5.9	5.8	5.7	5.7	5.6	5.5	5.6	5.5	5.4	5.4	5.4	5.5	5.4	5.4	5.4	5.4	5.4	5.4	5.4	5.4	5.5	5.4	5.4	5.4	5.5	5.5	5.4	5.5	5.5	5.5	5.4	5.5	5.5	5.5	5.6	5.6	5.5	2011
B	5	06:00.2	M4-	9/4/2011	195	85	11.46344342	22.35371466	4.3	5.6	5.8	5.9	5.8	5.7	5.7	5.6	5.5	5.6	5.5	5.4	5.4	5.4	5.5	5.4	5.4	5.4	5.4	5.4	5.4	5.4	5.4	5.5	5.4	5.4	5.4	5.5	5.5	5.4	5.5	5.5	5.5	5.4	5.5	5.5	5.5	5.6	5.6	5.5	2011
B	5	06:00.2	M4-	9/4/2011	192	88	12.43308738	23.87152778	4.3	5.6	5.8	5.9	5.8	5.7	5.7	5.6	5.5	5.6	5.5	5.4	5.4	5.4	5.5	5.4	5.4	5.4	5.4	5.4	5.4	5.4	5.4	5.5	5.4	5.4	5.4	5.5	5.5	5.4	5.5	5.5	5.5	5.4	5.5	5.5	5.5	5.6	5.6	5.5	2011
B	6	06:02.6	M4-	9/4/2011	185	83	13.10879908	24.25127831	4.5	5.7	6.1	6.1	5.9	5.8	5.8	5.7	5.6	5.6	5.6	6	5.7	5.6	5.4	5.5	5.5	5.4	5.3	5.4	5.4	5.3	5.3	5.4	5.4	5.3	5.4	5.4	5.4	5.4	5.4	5.4	5.5	5.5	5.5	5.4	5.5	5.4	5.3	5.2	2011
B	6	06:02.6	M4-	9/4/2011	197	90	11.77182591	23.19049705	4.5	5.7	6.1	6.1	5.9	5.8	5.8	5.7	5.6	5.6	5.6	6	5.7	5.6	5.4	5.5	5.5	5.4	5.3	5.4	5.4	5.3	5.3	5.4	5.4	5.3	5.4	5.4	5.4	5.4	5.4	5.4	5.5	5.5	5.5	5.4	5.5	5.4	5.3	5.2	2011
B	6	06:02.6	M4-	9/4/2011	193	99	13.7709299	26.57789471	4.5	5.7	6.1	6.1	5.9	5.8	5.8	5.7	5.6	5.6	5.6	6	5.7	5.6	5.4	5.5	5.5	5.4	5.3	5.4	5.4	5.3	5.3	5.4	5.4	5.3	5.4	5.4	5.4	5.4	5.4	5.4	5.5	5.5	5.5	5.4	5.5	5.4	5.3	5.2	2011
B	6	06:02.6	M4-	9/4/2011	187	82	12.53975446	23.44934084	4.5	5.7	6.1	6.1	5.9	5.8	5.8	5.7	5.6	5.6	5.6	6	5.7	5.6	5.4	5.5	5.5	5.4	5.3	5.4	5.4	5.3	5.3	5.4	5.4	5.3	5.4	5.4	5.4	5.4	5.4	5.4	5.5	5.5	5.5	5.4	5.5	5.4	5.3	5.2	2011
A	1	06:45.4	M4-	11/5/2010	187	85	12.99852597	24.30724356	4.3	5.2	5.5	5.1	4.8	4.9	4.6	4.6	5	4.7	4.7	5	4.8	4.9	4.9	4.9	4.7	4.7	4.4	4.5	4.6	4.6	4.6	4.7	4.7	4.7	4.7	4.5	4.7	4.8	5.2	4.9	5.1	5	5	5.2	5.3	5.3	5.5	5.3	2010
A	1	06:45.4	M4-	11/5/2010	195	87	11.7331715	22.87968442	4.3	5.2	5.5	5.1	4.8	4.9	4.6	4.6	5	4.7	4.7	5	4.8	4.9	4.9	4.9	4.7	4.7	4.4	4.5	4.6	4.6	4.6	4.7	4.7	4.7	4.7	4.5	4.7	4.8	5.2	4.9	5.1	5	5	5.2	5.3	5.3	5.5	5.3	2010
A	1	06:45.4	M4-	11/5/2010	194	92	12.60035084	24.44468062	4.3	5.2	5.5	5.1	4.8	4.9	4.6	4.6	5	4.7	4.7	5	4.8	4.9	4.9	4.9	4.7	4.7	4.4	4.5	4.6	4.6	4.6	4.7	4.7	4.7	4.7	4.5	4.7	4.8	5.2	4.9	5.1	5	5	5.2	5.3	5.3	5.5	5.3	2010
A	1	06:45.4	M4-	11/5/2010	193	91	12.65812748	24.43018605	4.3	5.2	5.5	5.1	4.8	4.9	4.6	4.6	5	4.7	4.7	5	4.8	4.9	4.9	4.9	4.7	4.7	4.4	4.5	4.6	4.6	4.6	4.7	4.7	4.7	4.7	4.5	4.7	4.8	5.2	4.9	5.1	5	5	5.2	5.3	5.3	5.5	5.3	2010
A	2	06:47.1	M4-	11/5/2010	181	82	13.82859724	25.029761	3.1	5	5.1	5	5	4.7	4.5	4.5	4.9	4.7	4.8	4.8	4.9	4.7	4.8	4.9	4.6	4.6	4.5	4.6	4.5	4.7	4.5	4.7	4.8	4.7	4.7	4.5	4.7	4.9	5.3	4.9	5.1	5.2	5.3	5.1	5.4	5.3	5.5	5.4	2010
A	2	06:47.1	M4-	11/5/2010	192	83	11.72666196	22.51519097	3.1	5	5.1	5	5	4.7	4.5	4.5	4.9	4.7	4.8	4.8	4.9	4.7	4.8	4.9	4.6	4.6	4.5	4.6	4.5	4.7	4.5	4.7	4.8	4.7	4.7	4.5	4.7	4.9	5.3	4.9	5.1	5.2	5.3	5.1	5.4	5.3	5.5	5.4	2010
A	2	06:47.1	M4-	11/5/2010	184	68	10.91579683	20.08506616	3.1	5	5.1	5	5	4.7	4.5	4.5	4.9	4.7	4.8	4.8	4.9	4.7	4.8	4.9	4.6	4.6	4.5	4.6	4.5	4.7	4.5	4.7	4.8	4.7	4.7	4.5	4.7	4.9	5.3	4.9	5.1	5.2	5.3	5.1	5.4	5.3	5.5	5.4	2010
A	2	06:47.1	M4-	11/5/2010	184	68	10.91579683	20.08506616	3.1	5	5.1	5	5	4.7	4.5	4.5	4.9	4.7	4.8	4.8	4.9	4.7	4.8	4.9	4.6	4.6	4.5	4.6	4.5	4.7	4.5	4.7	4.8	4.7	4.7	4.5	4.7	4.9	5.3	4.9	5.1	5.2	5.3	5.1	5.4	5.3	5.5	5.4	2010
A	3	06:48.4	M4-	11/5/2010	188	90	13.54468663	25.46401086	4.6	5.4	5.2	5.1	4.9	5	4.9	4.8	4.9	4.7	4.7	4.8	4.9	4.7	4.8	4.8	4.6	4.3	4.7	4.6	4.6	4.6	4.6	4.7	4.7	4.8	4.7	4.6	5	4.8	4.8	4.9	4.7	4.9	5.1	5.2	5.3	5.5	5.6	5.7	2010
A	3	06:48.4	M4-	11/5/2010	191	88	12.62939569	24.12214577	4.6	5.4	5.2	5.1	4.9	5	4.9	4.8	4.9	4.7	4.7	4.8	4.9	4.7	4.8	4.8	4.6	4.3	4.7	4.6	4.6	4.6	4.6	4.7	4.7	4.8	4.7	4.6	5	4.8	4.8	4.9	4.7	4.9	5.1	5.2	5.3	5.5	5.6	5.7	2010
A	3	06:48.4	M4-	11/5/2010					4.6	5.4	5.2	5.1	4.9	5	4.9	4.8	4.9	4.7	4.7	4.8	4.9	4.7	4.8	4.8	4.6	4.3	4.7	4.6	4.6	4.6	4.6	4.7	4.7	4.8	4.7	4.6	5	4.8	4.8	4.9	4.7	4.9	5.1	5.2	5.3	5.5	5.6	5.7	2010
A	3	06:48.4	M4-	11/5/2010					4.6	5.4	5.2	5.1	4.9	5	4.9	4.8	4.9	4.7	4.7	4.8	4.9	4.7	4.8	4.8	4.6	4.3	4.7	4.6	4.6	4.6	4.6	4.7	4.7	4.8	4.7	4.6	5	4.8	4.8	4.9	4.7	4.9	5.1	5.2	5.3	5.5	5.6	5.7	2010
A	4	06:49.0	M4-	11/5/2010	193	93	12.93632809	24.96711321	4.9	5.6	5.4	5.2	5.2	4.9	4.9	4.7	5	4.9	4.8	4.5	4.9	4.8	4.9	4.8	4.4	4.7	4.5	4.4	4.5	4.6	4.6	4.7	4.7	4.4	4.5	4.5	4.5	4.8	4.8	4.8	4.9	5	5	4.9	4.9	5.1	5	5.3	2010
A	4	06:49.0	M4-	11/5/2010	199	104	13.19696637	26.26196308	4.9	5.6	5.4	5.2	5.2	4.9	4.9	4.7	5	4.9	4.8	4.5	4.9	4.8	4.9	4.8	4.4	4.7	4.5	4.4	4.5	4.6	4.6	4.7	4.7	4.4	4.5	4.5	4.5	4.8	4.8	4.8	4.9	5	5	4.9	4.9	5.1	5	5.3	2010
A	4	06:49.0	M4-	11/5/2010	199	90	11.42045167	22.72669882	4.9	5.6	5.4	5.2	5.2	4.9	4.9	4.7	5	4.9	4.8	4.5	4.9	4.8	4.9	4.8	4.4	4.7	4.5	4.4	4.5	4.6	4.6	4.7	4.7	4.4	4.5	4.5	4.5	4.8	4.8	4.8	4.9	5	5	4.9	4.9	5.1	5	5.3	2010
A	4	06:49.0	M4-	11/5/2010	195	97	13.0818119	25.5095332	4.9	5.6	5.4	5.2	5.2	4.9	4.9	4.7	5	4.9	4.8	4.5	4.9	4.8	4.9	4.8	4.4	4.7	4.5	4.4	4.5	4.6	4.6	4.7	4.7	4.4	4.5	4.5	4.5	4.8	4.8	4.8	4.9	5	5	4.9	4.9	5.1	5	5.3	2010
A	5	06:55.9	M4-	11/5/2010	193	97	13.4927293	26.04096754	3.5	4.8	4.9	4.9	4.9	4.6	4.7	4.7	4.5	4.6	4.7	4.9	4.9	4.7	4.7	4.6	4.6	4.7	4.3	4.5	4.6	4.6	4.6	4.8	4.7	4.7	4.5	4.8	4.8	4.5	4.7	4.8	4.8	4.8	4.9	4.9	5.1	5.2	5.3	5.2	2010
A	5	06:55.9	M4-	11/5/2010	198	88	11.33671167	22.44668911	3.5	4.8	4.9	4.9	4.9	4.6	4.7	4.7	4.5	4.6	4.7	4.9	4.9	4.7	4.7	4.6	4.6	4.7	4.3	4.5	4.6	4.6	4.6	4.8	4.7	4.7	4.5	4.8	4.8	4.5	4.7	4.8	4.8	4.8	4.9	4.9	5.1	5.2	5.3	5.2	2010
A	5	06:55.9	M4-	11/5/2010	195	86	11.59830746	22.61669954	3.5	4.8	4.9	4.9	4.9	4.6	4.7	4.7	4.5	4.6	4.7	4.9	4.9	4.7	4.7	4.6	4.6	4.7	4.3	4.5	4.6	4.6	4.6	4.8	4.7	4.7	4.5	4.8	4.8	4.5	4.7	4.8	4.8	4.8	4.9	4.9	5.1	5.2	5.3	5.2	2010
A	5	06:55.9	M4-	11/5/2010	193	90	12.51902718	24.16172246	3.5	4.8	4.9	4.9	4.9	4.6	4.7	4.7	4.5	4.6	4.7	4.9	4.9	4.7	4.7	4.6	4.6	4.7	4.3	4.5	4.6	4.6	4.6	4.8	4.7	4.7	4.5	4.8	4.8	4.5	4.7	4.8	4.8	4.8	4.9	4.9	5.1	5.2	5.3	5.2	2010
A	6	07:01.6	M4-	11/5/2010	182	78	12.93839598	23.54788069	3.3	4.9	5	4.7	4.6	4.6	4.3	4.5	4.6	4.5	4.5	4.8	4.8	4.9	4.8	4.7	4.6	4.5	4.3	4.3	4.6	4.5	4.5	4.6	4.7	4.6	4.6	4.4	4.7	4.8	4.9	5.1	4.8	4.9	4.7	4.8	5.1	5.1	5.1	5.2	2010
A	6	07:01.6	M4-	11/5/2010	198	93	11.98084302	23.72206918	3.3	4.9	5	4.7	4.6	4.6	4.3	4.5	4.6	4.5	4.5	4.8	4.8	4.9	4.8	4.7	4.6	4.5	4.3	4.3	4.6	4.5	4.5	4.6	4.7	4.6	4.6	4.4	4.7	4.8	4.9	5.1	4.8	4.9	4.7	4.8	5.1	5.1	5.1	5.2	2010
A	6	07:01.6	M4-	11/5/2010	193	90	12.51902718	24.16172246	3.3	4.9	5	4.7	4.6	4.6	4.3	4.5	4.6	4.5	4.5	4.8	4.8	4.9	4.8	4.7	4.6	4.5	4.3	4.3	4.6	4.5	4.5	4.6	4.7	4.6	4.6	4.4	4.7	4.8	4.9	5.1	4.8	4.9	4.7	4.8	5.1	5.1	5.1	5.2	2010
A	6	07:01.6	M4-	11/5/2010	190	85	12.39247704	23.54570637	3.3	4.9	5	4.7	4.6	4.6	4.3	4.5	4.6	4.5	4.5	4.8	4.8	4.9	4.8	4.7	4.6	4.5	4.3	4.3	4.6	4.5	4.5	4.6	4.7	4.6	4.6	4.4	4.7	4.8	4.9	5.1	4.8	4.9	4.7	4.8	5.1	5.1	5.1	5.2	2010
B	1	06:17.5	M4-	11/5/2010	190	95	13.85041551	26.31578947	3	4.5	5.2	5.4	5.3	5.3	5.3	5.4	5.2	5.3	5.3	5	5.2	5	5	5.2	5.3	5.2	5.1	5.1	5.2	5.2	5.1	5.3	5	5	4.9	4.8	5	5.3	5.4	5.2	5.2	5.2	5.4	5.4	5.6	5.7	5.9	6	2010
B	1	06:17.5	M4-	11/5/2010	201	98	12.0680723	24.25682533	3	4.5	5.2	5.4	5.3	5.3	5.3	5.4	5.2	5.3	5.3	5	5.2	5	5	5.2	5.3	5.2	5.1	5.1	5.2	5.2	5.1	5.3	5	5	4.9	4.8	5	5.3	5.4	5.2	5.2	5.2	5.4	5.4	5.6	5.7	5.9	6	2010
B	1	06:17.5	M4-	11/5/2010	196	92	12.21854839	23.94835485	3	4.5	5.2	5.4	5.3	5.3	5.3	5.4	5.2	5.3	5.3	5	5.2	5	5	5.2	5.3	5.2	5.1	5.1	5.2	5.2	5.1	5.3	5	5	4.9	4.8	5	5.3	5.4	5.2	5.2	5.2	5.4	5.4	5.6	5.7	5.9	6	2010
B	1	06:17.5	M4-	11/5/2010	192	95	13.42208297	25.77039931	3	4.5	5.2	5.4	5.3	5.3	5.3	5.4	5.2	5.3	5.3	5	5.2	5	5	5.2	5.3	5.2	5.1	5.1	5.2	5.2	5.1	5.3	5	5	4.9	4.8	5	5.3	5.4	5.2	5.2	5.2	5.4	5.4	5.6	5.7	5.9	6	2010
B	2	06:18.1	M4-	11/5/2010	188	85	12.79220404	24.04934359	3.2	4.4	5.3	5.4	5.6	5.6	5.5	5.3	5.2	5.3	5.2	5.1	5.2	5.3	5.2	5.3	5.2	5.1	5.3	5.1	5.2	5.2	5	5	4.8	5	5.1	5	5	5	5.1	5	5.1	5.1	5.3	5.6	5.9	5.9	5.7	5.6	2010
B	2	06:18.1	M4-	11/5/2010	196	93	12.3513587	24.20866306	3.2	4.4	5.3	5.4	5.6	5.6	5.5	5.3	5.2	5.3	5.2	5.1	5.2	5.3	5.2	5.3	5.2	5.1	5.3	5.1	5.2	5.2	5	5	4.8	5	5.1	5	5	5	5.1	5	5.1	5.1	5.3	5.6	5.9	5.9	5.7	5.6	2010
B	2	06:18.1	M4-	11/5/2010	190	92	13.41303397	25.48476454	3.2	4.4	5.3	5.4	5.6	5.6	5.5	5.3	5.2	5.3	5.2	5.1	5.2	5.3	5.2	5.3	5.2	5.1	5.3	5.1	5.2	5.2	5	5	4.8	5	5.1	5	5	5	5.1	5	5.1	5.1	5.3	5.6	5.9	5.9	5.7	5.6	2010
B	2	06:18.1	M4-	11/5/2010	190	86	12.53827088	23.82271468	3.2	4.4	5.3	5.4	5.6	5.6	5.5	5.3	5.2	5.3	5.2	5.1	5.2	5.3	5.2	5.3	5.2	5.1	5.3	5.1	5.2	5.2	5	5	4.8	5	5.1	5	5	5	5.1	5	5.1	5.1	5.3	5.6	5.9	5.9	5.7	5.6	2010
B	3	06:20.3	M4-	11/5/2010	200	98	12.25	24.5	3.3	4.9	5.4	5.4	5.3	5.3	5.3	5.3	5.3	5.2	5.2	5.2	5.2	5.2	5.3	5.4	5.2	5.3	5.2	5.3	5.3	5.3	4.9	5	4.9	5.1	5	5.1	5.1	5.2	5	4.9	4.9	5.1	5.3	5.4	5.6	5.7	5.6	5.6	2010
B	3	06:20.3	M4-	11/5/2010					3.3	4.9	5.4	5.4	5.3	5.3	5.3	5.3	5.3	5.2	5.2	5.2	5.2	5.2	5.3	5.4	5.2	5.3	5.2	5.3	5.3	5.3	4.9	5	4.9	5.1	5	5.1	5.1	5.2	5	4.9	4.9	5.1	5.3	5.4	5.6	5.7	5.6	5.6	2010
B	3	06:20.3	M4-	11/5/2010					3.3	4.9	5.4	5.4	5.3	5.3	5.3	5.3	5.3	5.2	5.2	5.2	5.2	5.2	5.3	5.4	5.2	5.3	5.2	5.3	5.3	5.3	4.9	5	4.9	5.1	5	5.1	5.1	5.2	5	4.9	4.9	5.1	5.3	5.4	5.6	5.7	5.6	5.6	2010
B	3	06:20.3	M4-	11/5/2010					3.3	4.9	5.4	5.4	5.3	5.3	5.3	5.3	5.3	5.2	5.2	5.2	5.2	5.2	5.3	5.4	5.2	5.3	5.2	5.3	5.3	5.3	4.9	5	4.9	5.1	5	5.1	5.1	5.2	5	4.9	4.9	5.1	5.3	5.4	5.6	5.7	5.6	5.6	2010
B	4	06:20.6	M4-	11/5/2010	185	73	11.5294257	21.32943755	3.5	4.7	5.3	5.3	5.3	5.3	5.5	5.5	5.4	5.4	5.6	5.2	4.9	5.4	5.1	5	5.1	5.2	5.1	5.4	5.2	5.3	5.2	5.1	4.8	5	4.9	4.9	4.9	4.8	5	4.9	5.1	5.2	5.3	5.5	5.7				2010
B	4	06:20.6	M4-	11/5/2010	193	77	10.71072326	20.67169588	3.5	4.7	5.3	5.3	5.3	5.3	5.5	5.5	5.4	5.4	5.6	5.2	4.9	5.4	5.1	5	5.1	5.2	5.1	5.4	5.2	5.3	5.2	5.1	4.8	5	4.9	4.9	4.9	4.8	5	4.9	5.1	5.2	5.3	5.5	5.7				2010
B	4	06:20.6	M4-	11/5/2010	191	90	12.91642741	24.67037636	3.5	4.7	5.3	5.3	5.3	5.3	5.5	5.5	5.4	5.4	5.6	5.2	4.9	5.4	5.1	5	5.1	5.2	5.1	5.4	5.2	5.3	5.2	5.1	4.8	5	4.9	4.9	4.9	4.8	5	4.9	5.1	5.2	5.3	5.5	5.7				2010
B	4	06:20.6	M4-	11/5/2010	190	77	11.22612626	21.32963989	3.5	4.7	5.3	5.3	5.3	5.3	5.5	5.5	5.4	5.4	5.6	5.2	4.9	5.4	5.1	5	5.1	5.2	5.1	5.4	5.2	5.3	5.2	5.1	4.8	5	4.9	4.9	4.9	4.8	5	4.9	5.1	5.2	5.3	5.5	5.7				2010
B	5	06:20.9	M4-	11/5/2010	194	85	11.64162849	22.58475927		0.2	0.4	0.5	0.6	0.7	0.8	1	1.2	2.3	4.4	4.9	5	5.1	5.2	5.2	5.1	5	5.1	5.2	5.2	5.2	5.1	5.1	5.1	5.1	5.1	5	5	5.2	5.2	5	5.2	5.3	5.3	5.4	5.5	5.5	5.6	5.4	2010
B	5	06:20.9	M4-	11/5/2010	199	94	11.9280273	23.73677432		0.2	0.4	0.5	0.6	0.7	0.8	1	1.2	2.3	4.4	4.9	5	5.1	5.2	5.2	5.1	5	5.1	5.2	5.2	5.2	5.1	5.1	5.1	5.1	5.1	5	5	5.2	5.2	5	5.2	5.3	5.3	5.4	5.5	5.5	5.6	5.4	2010
B	5	06:20.9	M4-	11/5/2010	198	88	11.33671167	22.44668911		0.2	0.4	0.5	0.6	0.7	0.8	1	1.2	2.3	4.4	4.9	5	5.1	5.2	5.2	5.1	5	5.1	5.2	5.2	5.2	5.1	5.1	5.1	5.1	5.1	5	5	5.2	5.2	5	5.2	5.3	5.3	5.4	5.5	5.5	5.6	5.4	2010
B	5	06:20.9	M4-	11/5/2010	195	90	12.13776362	23.66863905		0.2	0.4	0.5	0.6	0.7	0.8	1	1.2	2.3	4.4	4.9	5	5.1	5.2	5.2	5.1	5	5.1	5.2	5.2	5.2	5.1	5.1	5.1	5.1	5.1	5	5	5.2	5.2	5	5.2	5.3	5.3	5.4	5.5	5.5	5.6	5.4	2010
B	6	06:26.3	M4-	11/5/2010	185	90	14.21436045	26.29656684	3.9	5.1	5.4	5.4	5.3	5.3	5.2	5.1	5.1	5.2	5.1	5	5	5	5.1	5.2	5.1	5.1	5.1	5	5	5.1	5	4.9	5	5.1	5.1	5	4.9	5.1	5.1	5.1	5.2	5.4	5.4	5.2	5.3	5.3	5.2	5.1	2010
B	6	06:26.3	M4-	11/5/2010	200	83	10.375	20.75	3.9	5.1	5.4	5.4	5.3	5.3	5.2	5.1	5.1	5.2	5.1	5	5	5	5.1	5.2	5.1	5.1	5.1	5	5	5.1	5	4.9	5	5.1	5.1	5	4.9	5.1	5.1	5.1	5.2	5.4	5.4	5.2	5.3	5.3	5.2	5.1	2010
B	6	06:26.3	M4-	11/5/2010	193	92	12.79722779	24.69864963	3.9	5.1	5.4	5.4	5.3	5.3	5.2	5.1	5.1	5.2	5.1	5	5	5	5.1	5.2	5.1	5.1	5.1	5	5	5.1	5	4.9	5	5.1	5.1	5	4.9	5.1	5.1	5.1	5.2	5.4	5.4	5.2	5.3	5.3	5.2	5.1	2010
B	6	06:26.3	M4-	11/5/2010	191	87	12.48587983	23.84803048	3.9	5.1	5.4	5.4	5.3	5.3	5.2	5.1	5.1	5.2	5.1	5	5	5	5.1	5.2	5.1	5.1	5.1	5	5	5.1	5	4.9	5	5.1	5.1	5	4.9	5.1	5.1	5.1	5.2	5.4	5.4	5.2	5.3	5.3	5.2	5.1	2010
A	1	05:53.2	M4x	9/6/2015	193	90	12.51902718	24.16172246	4.4	5.7	6	6	5.9	5.9	5.8	5.7	5.7	5.6	5.5	5.5	5.5	5.6	5.6	5.5	5.5	5.6	5.7	5.6	5.5	5.5	5.6	5.6	5.5	5.5	5.6	5.6	5.6	5.6	5.7	5.7	5.8	5.7	5.8	5.9	5.9	6	5.9	5.8	2015
A	1	05:53.2	M4x	9/6/2015	199	90	11.42045167	22.72669882	4.4	5.7	6	6	5.9	5.9	5.8	5.7	5.7	5.6	5.5	5.5	5.5	5.6	5.6	5.5	5.5	5.6	5.7	5.6	5.5	5.5	5.6	5.6	5.5	5.5	5.6	5.6	5.6	5.6	5.7	5.7	5.8	5.7	5.8	5.9	5.9	6	5.9	5.8	2015
A	1	05:53.2	M4x	9/6/2015	194	87	11.91554916	23.11616537	4.4	5.7	6	6	5.9	5.9	5.8	5.7	5.7	5.6	5.5	5.5	5.5	5.6	5.6	5.5	5.5	5.6	5.7	5.6	5.5	5.5	5.6	5.6	5.5	5.5	5.6	5.6	5.6	5.6	5.7	5.7	5.8	5.7	5.8	5.9	5.9	6	5.9	5.8	2015
A	1	05:53.2	M4x	9/6/2015	190	98	14.28779705	27.1468144	4.4	5.7	6	6	5.9	5.9	5.8	5.7	5.7	5.6	5.5	5.5	5.5	5.6	5.6	5.5	5.5	5.6	5.7	5.6	5.5	5.5	5.6	5.6	5.5	5.5	5.6	5.6	5.6	5.6	5.7	5.7	5.8	5.7	5.8	5.9	5.9	6	5.9	5.8	2015
A	2	05:54.8	M4x	9/6/2015	189	77	11.40526322	21.55594748	3.8	5.4	5.8	5.9	5.8	5.8	5.7	5.7	5.6	5.7	5.6	5.6	5.5	5.6	5.5	5.6	5.6	5.5	5.6	5.5	5.5	5.6	5.6	5.6	5.5	5.6	5.6	5.6	5.7	5.7	5.6	5.6	5.6	5.6	5.6	5.7	5.7	5.9	5.9	5.9	2015
A	2	05:54.8	M4x	9/6/2015	191	95	13.63400671	26.04095282	3.8	5.4	5.8	5.9	5.8	5.8	5.7	5.7	5.6	5.7	5.6	5.6	5.5	5.6	5.5	5.6	5.6	5.5	5.6	5.5	5.5	5.6	5.6	5.6	5.5	5.6	5.6	5.6	5.7	5.7	5.6	5.6	5.6	5.6	5.6	5.7	5.7	5.9	5.9	5.9	2015
A	2	05:54.8	M4x	9/6/2015	191	91	13.05994327	24.94449165	3.8	5.4	5.8	5.9	5.8	5.8	5.7	5.7	5.6	5.7	5.6	5.6	5.5	5.6	5.5	5.6	5.6	5.5	5.6	5.5	5.5	5.6	5.6	5.6	5.5	5.6	5.6	5.6	5.7	5.7	5.6	5.6	5.6	5.6	5.6	5.7	5.7	5.9	5.9	5.9	2015
A	2	05:54.8	M4x	9/6/2015	191	90	12.91642741	24.67037636	3.8	5.4	5.8	5.9	5.8	5.8	5.7	5.7	5.6	5.7	5.6	5.6	5.5	5.6	5.5	5.6	5.6	5.5	5.6	5.5	5.5	5.6	5.6	5.6	5.5	5.6	5.6	5.6	5.7	5.7	5.6	5.6	5.6	5.6	5.6	5.7	5.7	5.9	5.9	5.9	2015
A	3	05:56.3	M4x	9/6/2015	185	95	15.00404714	27.75748722	4.3	5.6	6	5.9	5.9	5.8	5.8	5.7	5.6	5.6	5.5	5.6	5.5	5.6	5.5	5.6	5.5	5.5	5.5	5.5	5.5	5.5	5.5	5.4	5.5	5.5	5.5	5.5	5.6	5.6	5.6	5.7	5.7	5.7	5.8	5.8	5.9	5.9	5.9	5.9	2015
A	3	05:56.3	M4x	9/6/2015	197	99	12.9490085	25.50954675	4.3	5.6	6	5.9	5.9	5.8	5.8	5.7	5.6	5.6	5.5	5.6	5.5	5.6	5.5	5.6	5.5	5.5	5.5	5.5	5.5	5.5	5.5	5.4	5.5	5.5	5.5	5.5	5.6	5.6	5.6	5.7	5.7	5.7	5.8	5.8	5.9	5.9	5.9	5.9	2015
A	3	05:56.3	M4x	9/6/2015	193	82	11.40622477	22.0140138	4.3	5.6	6	5.9	5.9	5.8	5.8	5.7	5.6	5.6	5.5	5.6	5.5	5.6	5.5	5.6	5.5	5.5	5.5	5.5	5.5	5.5	5.5	5.4	5.5	5.5	5.5	5.5	5.6	5.6	5.6	5.7	5.7	5.7	5.8	5.8	5.9	5.9	5.9	5.9	2015
A	3	05:56.3	M4x	9/6/2015	189	90	13.33082714	25.19526329	4.3	5.6	6	5.9	5.9	5.8	5.8	5.7	5.6	5.6	5.5	5.6	5.5	5.6	5.5	5.6	5.5	5.5	5.5	5.5	5.5	5.5	5.5	5.4	5.5	5.5	5.5	5.5	5.6	5.6	5.6	5.7	5.7	5.7	5.8	5.8	5.9	5.9	5.9	5.9	2015
A	4	05:57.8	M4x	9/6/2015	186	70	10.87825431	20.23355301	4.4	5.7	6	5.9	5.8	5.8	5.7	5.7	5.6	5.5	5.5	5.4	5.4	5.4	5.4	5.4	5.4	5.5	5.4	5.4	5.4	5.4	5.5	5.5	5.5	5.5	5.6	5.6	5.6	5.7	5.7	5.7	5.7	5.7	5.7	5.8	5.8	5.9	5.8	5.8	2015
A	4	05:57.8	M4x	9/6/2015	198	102	13.14027944	26.01775329	4.4	5.7	6	5.9	5.8	5.8	5.7	5.7	5.6	5.5	5.5	5.4	5.4	5.4	5.4	5.4	5.4	5.5	5.4	5.4	5.4	5.4	5.5	5.5	5.5	5.5	5.6	5.6	5.6	5.7	5.7	5.7	5.7	5.7	5.7	5.8	5.8	5.9	5.8	5.8	2015
A	4	05:57.8	M4x	9/6/2015	198	100	12.8826269	25.50760127	4.4	5.7	6	5.9	5.8	5.8	5.7	5.7	5.6	5.5	5.5	5.4	5.4	5.4	5.4	5.4	5.4	5.5	5.4	5.4	5.4	5.4	5.5	5.5	5.5	5.5	5.6	5.6	5.6	5.7	5.7	5.7	5.7	5.7	5.7	5.8	5.8	5.9	5.8	5.8	2015
A	4	05:57.8	M4x	9/6/2015	193				4.4	5.7	6	5.9	5.8	5.8	5.7	5.7	5.6	5.5	5.5	5.4	5.4	5.4	5.4	5.4	5.4	5.5	5.4	5.4	5.4	5.4	5.5	5.5	5.5	5.5	5.6	5.6	5.6	5.7	5.7	5.7	5.7	5.7	5.7	5.8	5.8	5.9	5.8	5.8	2015
A	5	05:58.3	M4x	9/6/2015	191	84	12.05533225	23.0256846	4.3	5.6	6	6	5.9	5.9	5.7	5.7	5.7	5.6	5.6	5.6	5.5	5.6	5.5	5.6	5.5	5.5	5.5	5.5	5.5	5.5	5.5	5.5	5.5	5.5	5.5	5.5	5.5	5.6	5.5	5.6	5.6	5.6	5.7	5.7	5.7	5.7	5.7	5.7	2015
A	5	05:58.3	M4x	9/6/2015	193	83	11.54532507	22.28247738	4.3	5.6	6	6	5.9	5.9	5.7	5.7	5.7	5.6	5.6	5.6	5.5	5.6	5.5	5.6	5.5	5.5	5.5	5.5	5.5	5.5	5.5	5.5	5.5	5.5	5.5	5.5	5.5	5.6	5.5	5.6	5.6	5.6	5.7	5.7	5.7	5.7	5.7	5.7	2015
A	5	05:58.3	M4x	9/6/2015	192	86	12.15051722	23.32899306	4.3	5.6	6	6	5.9	5.9	5.7	5.7	5.7	5.6	5.6	5.6	5.5	5.6	5.5	5.6	5.5	5.5	5.5	5.5	5.5	5.5	5.5	5.5	5.5	5.5	5.5	5.5	5.5	5.6	5.5	5.6	5.6	5.6	5.7	5.7	5.7	5.7	5.7	5.7	2015
A	5	05:58.3	M4x	9/6/2015	191	88	12.62939569	24.12214577	4.3	5.6	6	6	5.9	5.9	5.7	5.7	5.7	5.6	5.6	5.6	5.5	5.6	5.5	5.6	5.5	5.5	5.5	5.5	5.5	5.5	5.5	5.5	5.5	5.5	5.5	5.5	5.5	5.6	5.5	5.6	5.6	5.6	5.7	5.7	5.7	5.7	5.7	5.7	2015
A	6	05:58.7	M4x	9/6/2015	186	80	12.43229064	23.12406059	4.3	5.6	5.9	5.9	5.8	5.7	5.7	5.7	5.5	5.5	5.5	5.4	5.5	5.5	5.4	5.5	5.5	5.4	5.4	5.5	5.4	5.5	5.6	5.4	5.5	5.5	5.5	5.6	5.5	5.5	5.5	5.6	5.5	5.7	5.7	5.8	6	5.9	6	6	2015
A	6	05:58.7	M4x	9/6/2015	200	80	10	20	4.3	5.6	5.9	5.9	5.8	5.7	5.7	5.7	5.5	5.5	5.5	5.4	5.5	5.5	5.4	5.5	5.5	5.4	5.4	5.5	5.4	5.5	5.6	5.4	5.5	5.5	5.5	5.6	5.5	5.5	5.5	5.6	5.5	5.7	5.7	5.8	6	5.9	6	6	2015
A	6	05:58.7	M4x	9/6/2015	192	92	12.99822772	24.95659722	4.3	5.6	5.9	5.9	5.8	5.7	5.7	5.7	5.5	5.5	5.5	5.4	5.5	5.5	5.4	5.5	5.5	5.4	5.4	5.5	5.4	5.5	5.6	5.4	5.5	5.5	5.5	5.6	5.5	5.5	5.5	5.6	5.5	5.7	5.7	5.8	6	5.9	6	6	2015
A	6	05:58.7	M4x	9/6/2015	187	86	13.1514498	24.59321113	4.3	5.6	5.9	5.9	5.8	5.7	5.7	5.7	5.5	5.5	5.5	5.4	5.5	5.5	5.4	5.5	5.5	5.4	5.4	5.5	5.4	5.5	5.6	5.4	5.5	5.5	5.5	5.6	5.5	5.5	5.5	5.6	5.5	5.7	5.7	5.8	6	5.9	6	6	2015
B	1	05:43.8	M4x	9/6/2015	190	84	12.24668319	23.26869806	4.4	5.9	6.2	6.3	6.2	6.1	6.1	6	5.9	5.8	5.9	5.8	5.8	5.9	5.7	5.8	5.7	5.8	5.8	5.8	5.8	5.8	5.7	5.7	5.8	5.7	5.7	5.8	5.7	5.7	5.8	5.7	5.8	5.8	5.7	5.8	5.9	6	5.9	6	2015
B	1	05:43.8	M4x	9/6/2015	199	85	10.78598213	21.46410444	4.4	5.9	6.2	6.3	6.2	6.1	6.1	6	5.9	5.8	5.9	5.8	5.8	5.9	5.7	5.8	5.7	5.8	5.8	5.8	5.8	5.8	5.7	5.7	5.8	5.7	5.7	5.8	5.7	5.7	5.8	5.7	5.8	5.8	5.7	5.8	5.9	6	5.9	6	2015
B	1	05:43.8	M4x	9/6/2015	197	92	12.03342204	23.70584143	4.4	5.9	6.2	6.3	6.2	6.1	6.1	6	5.9	5.8	5.9	5.8	5.8	5.9	5.7	5.8	5.7	5.8	5.8	5.8	5.8	5.8	5.7	5.7	5.8	5.7	5.7	5.8	5.7	5.7	5.8	5.7	5.8	5.8	5.7	5.8	5.9	6	5.9	6	2015
B	1	05:43.8	M4x	9/6/2015	190	89	12.97565243	24.65373961	4.4	5.9	6.2	6.3	6.2	6.1	6.1	6	5.9	5.8	5.9	5.8	5.8	5.9	5.7	5.8	5.7	5.8	5.8	5.8	5.8	5.8	5.7	5.7	5.8	5.7	5.7	5.8	5.7	5.7	5.8	5.7	5.8	5.8	5.7	5.8	5.9	6	5.9	6	2015
B	2	05:44.3	M4x	9/6/2015	193	85	11.82352567	22.81940455	4.5	6.1	6.5	6.4	6.4	6.3	6.2	6.1	6	5.9	5.8	5.8	5.8	5.7	5.7	5.7	5.7	5.7	5.7	5.7	5.6	5.6	5.6	5.6	5.6	5.6	5.5	5.6	5.6	5.6	5.5	5.6	5.8	5.8	5.9	5.9	6	6	6	6	2015
B	2	05:44.3	M4x	9/6/2015	196	93	12.3513587	24.20866306	4.5	6.1	6.5	6.4	6.4	6.3	6.2	6.1	6	5.9	5.8	5.8	5.8	5.7	5.7	5.7	5.7	5.7	5.7	5.7	5.6	5.6	5.6	5.6	5.6	5.6	5.5	5.6	5.6	5.6	5.5	5.6	5.8	5.8	5.9	5.9	6	6	6	6	2015
B	2	05:44.3	M4x	9/6/2015	195	100	13.48640402	26.29848784	4.5	6.1	6.5	6.4	6.4	6.3	6.2	6.1	6	5.9	5.8	5.8	5.8	5.7	5.7	5.7	5.7	5.7	5.7	5.7	5.6	5.6	5.6	5.6	5.6	5.6	5.5	5.6	5.6	5.6	5.5	5.6	5.8	5.8	5.9	5.9	6	6	6	6	2015
B	2	05:44.3	M4x	9/6/2015	195	96	12.94694786	25.24654832	4.5	6.1	6.5	6.4	6.4	6.3	6.2	6.1	6	5.9	5.8	5.8	5.8	5.7	5.7	5.7	5.7	5.7	5.7	5.7	5.6	5.6	5.6	5.6	5.6	5.6	5.5	5.6	5.6	5.6	5.5	5.6	5.8	5.8	5.9	5.9	6	6	6	6	2015
B	3	05:44.3	M4x	9/6/2015	184	89	14.28685173	26.28780718	4.3	5.7	6	6.1	6	6	6	5.9	5.8	5.9	5.8	5.9	5.8	5.9	5.8	5.8	5.8	5.7	5.8	5.7	5.8	5.7	5.8	5.7	5.7	5.7	5.6	5.7	5.7	5.7	5.7	5.7	5.8	5.8	5.8	5.9	6	6.1	6.1	6	2015
B	3	05:44.3	M4x	9/6/2015	200	99	12.375	24.75	4.3	5.7	6	6.1	6	6	6	5.9	5.8	5.9	5.8	5.9	5.8	5.9	5.8	5.8	5.8	5.7	5.8	5.7	5.8	5.7	5.8	5.7	5.7	5.7	5.6	5.7	5.7	5.7	5.7	5.7	5.8	5.8	5.8	5.9	6	6.1	6.1	6	2015
B	3	05:44.3	M4x	9/6/2015	188	90	13.54468663	25.46401086	4.3	5.7	6	6.1	6	6	6	5.9	5.8	5.9	5.8	5.9	5.8	5.9	5.8	5.8	5.8	5.7	5.8	5.7	5.8	5.7	5.8	5.7	5.7	5.7	5.6	5.7	5.7	5.7	5.7	5.7	5.8	5.8	5.8	5.9	6	6.1	6.1	6	2015
B	3	05:44.3	M4x	9/6/2015	186	85	13.2093088	24.56931437	4.3	5.7	6	6.1	6	6	6	5.9	5.8	5.9	5.8	5.9	5.8	5.9	5.8	5.8	5.8	5.7	5.8	5.7	5.8	5.7	5.8	5.7	5.7	5.7	5.6	5.7	5.7	5.7	5.7	5.7	5.8	5.8	5.8	5.9	6	6.1	6.1	6	2015
B	4	05:49.1	M4x	9/6/2015	190	85	12.39247704	23.54570637	4.4	5.9	6.4	6.4	6.3	6.1	6	6	5.8	5.9	5.7	5.7	5.8	5.7	5.7	5.6	5.7	5.6	5.6	5.7	5.7	5.7	5.7	5.7	5.7	5.6	5.6	5.6	5.6	5.6	5.7	5.8	5.8	5.8	5.7	5.7	5.7	5.7	5.7	5.6	2015
B	4	05:49.1	M4x	9/6/2015	198	93	11.98084302	23.72206918	4.4	5.9	6.4	6.4	6.3	6.1	6	6	5.8	5.9	5.7	5.7	5.8	5.7	5.7	5.6	5.7	5.6	5.6	5.7	5.7	5.7	5.7	5.7	5.7	5.6	5.6	5.6	5.6	5.6	5.7	5.8	5.8	5.8	5.7	5.7	5.7	5.7	5.7	5.6	2015
B	4	05:49.1	M4x	9/6/2015	196	94	12.48416901	24.46897126	4.4	5.9	6.4	6.4	6.3	6.1	6	6	5.8	5.9	5.7	5.7	5.8	5.7	5.7	5.6	5.7	5.6	5.6	5.7	5.7	5.7	5.7	5.7	5.7	5.6	5.6	5.6	5.6	5.6	5.7	5.8	5.8	5.8	5.7	5.7	5.7	5.7	5.7	5.6	2015
B	4	05:49.1	M4x	9/6/2015	191	86	12.34236397	23.57391519	4.4	5.9	6.4	6.4	6.3	6.1	6	6	5.8	5.9	5.7	5.7	5.8	5.7	5.7	5.6	5.7	5.6	5.6	5.7	5.7	5.7	5.7	5.7	5.7	5.6	5.6	5.6	5.6	5.6	5.7	5.8	5.8	5.8	5.7	5.7	5.7	5.7	5.7	5.6	2015
B	5	05:49.9	M4x	9/6/2015	190	87	12.68406473	24.09972299	4.4	5.9	6.4	6.4	6.3	6.3	6.2	6	6	5.9	5.9	5.8	5.8	5.9	5.8	5.7	5.7	5.7	5.6	5.7	5.6	5.6	5.6	5.6	5.6	5.6	5.5	5.6	5.6	5.6	5.6	5.6	5.6	5.6	5.5	5.5	5.5	5.5	5.4	5.3	2015
B	5	05:49.9	M4x	9/6/2015	195	96	12.94694786	25.24654832	4.4	5.9	6.4	6.4	6.3	6.3	6.2	6	6	5.9	5.9	5.8	5.8	5.9	5.8	5.7	5.7	5.7	5.6	5.7	5.6	5.6	5.6	5.6	5.6	5.6	5.5	5.6	5.6	5.6	5.6	5.6	5.6	5.6	5.5	5.5	5.5	5.5	5.4	5.3	2015
B	5	05:49.9	M4x	9/6/2015	194	96	13.14819218	25.50749283	4.4	5.9	6.4	6.4	6.3	6.3	6.2	6	6	5.9	5.9	5.8	5.8	5.9	5.8	5.7	5.7	5.7	5.6	5.7	5.6	5.6	5.6	5.6	5.6	5.6	5.5	5.6	5.6	5.6	5.6	5.6	5.6	5.6	5.5	5.5	5.5	5.5	5.4	5.3	2015
B	5	05:49.9	M4x	9/6/2015	192	90	12.71565755	24.4140625	4.4	5.9	6.4	6.4	6.3	6.3	6.2	6	6	5.9	5.9	5.8	5.8	5.9	5.8	5.7	5.7	5.7	5.6	5.7	5.6	5.6	5.6	5.6	5.6	5.6	5.5	5.6	5.6	5.6	5.6	5.6	5.6	5.6	5.5	5.5	5.5	5.5	5.4	5.3	2015
B	6	05:52.8	M4x	9/6/2015	188	88	13.24369359	24.89814396	4.4	5.8	6.2	6.2	6.1	6	5.9	5.9	5.8	5.8	5.8	5.8	5.8	5.8	5.8	5.7	5.7	5.7	5.7	5.7	5.6	5.6	5.6	5.7	5.6	5.6	5.6	5.6	5.6	5.7	5.6	5.6	5.6	5.5	5.6	5.6	5.5	5.5	5.6	5.6	2015
B	6	05:52.8	M4x	9/6/2015	191	93	13.34697499	25.49272224	4.4	5.8	6.2	6.2	6.1	6	5.9	5.9	5.8	5.8	5.8	5.8	5.8	5.8	5.8	5.7	5.7	5.7	5.7	5.7	5.6	5.6	5.6	5.7	5.6	5.6	5.6	5.6	5.6	5.7	5.6	5.6	5.6	5.5	5.6	5.6	5.5	5.5	5.6	5.6	2015
B	6	05:52.8	M4x	9/6/2015	191	91	13.05994327	24.94449165	4.4	5.8	6.2	6.2	6.1	6	5.9	5.9	5.8	5.8	5.8	5.8	5.8	5.8	5.8	5.7	5.7	5.7	5.7	5.7	5.6	5.6	5.6	5.7	5.6	5.6	5.6	5.6	5.6	5.7	5.6	5.6	5.6	5.5	5.6	5.6	5.5	5.5	5.6	5.6	2015
B	6	05:52.8	M4x	9/6/2015	190	86	12.53827088	23.82271468	4.4	5.8	6.2	6.2	6.1	6	5.9	5.9	5.8	5.8	5.8	5.8	5.8	5.8	5.8	5.7	5.7	5.7	5.7	5.7	5.6	5.6	5.6	5.7	5.6	5.6	5.6	5.6	5.6	5.7	5.6	5.6	5.6	5.5	5.6	5.6	5.5	5.5	5.6	5.6	2015
A	1	05:32.3	M4x	8/30/2014	193	85	11.82352567	22.81940455	4.4	5.9	6.4	6.6	6.4	6.3	6.3	6.2	6.1	6.1	6	6	5.9	5.9	5.8	5.9	5.8	5.8	5.9	6	5.9	6	5.9	5.9	5.9	6	6.1	6.1	6	6	6	6	6	6	6	6.1	6.2	6.1	6.1	6.2	2014
A	1	05:32.3	M4x	8/30/2014	196	93	12.3513587	24.20866306	4.4	5.9	6.4	6.6	6.4	6.3	6.3	6.2	6.1	6.1	6	6	5.9	5.9	5.8	5.9	5.8	5.8	5.9	6	5.9	6	5.9	5.9	5.9	6	6.1	6.1	6	6	6	6	6	6	6	6.1	6.2	6.1	6.1	6.2	2014
A	1	05:32.3	M4x	8/30/2014	195	100	13.48640402	26.29848784	4.4	5.9	6.4	6.6	6.4	6.3	6.3	6.2	6.1	6.1	6	6	5.9	5.9	5.8	5.9	5.8	5.8	5.9	6	5.9	6	5.9	5.9	5.9	6	6.1	6.1	6	6	6	6	6	6	6	6.1	6.2	6.1	6.1	6.2	2014
A	1	05:32.3	M4x	8/30/2014	195	96	12.94694786	25.24654832	4.4	5.9	6.4	6.6	6.4	6.3	6.3	6.2	6.1	6.1	6	6	5.9	5.9	5.8	5.9	5.8	5.8	5.9	6	5.9	6	5.9	5.9	5.9	6	6.1	6.1	6	6	6	6	6	6	6	6.1	6.2	6.1	6.1	6.2	2014
A	2	05:32.3	M4x	8/30/2014	186	70	10.87825431	20.23355301	4.2	5.9	6.3	6.5	6.3	6.2	6.2	6.2	6.1	6.1	6	6	6	5.9	5.9	5.9	5.9	5.9	5.9	5.9	6	5.9	5.9	6	6	6	6	6	5.9	6	6	6	6	6	6.1	6.1	6.2	6.2	6.3	6.3	2014
A	2	05:32.3	M4x	8/30/2014	198	102	13.14027944	26.01775329	4.2	5.9	6.3	6.5	6.3	6.2	6.2	6.2	6.1	6.1	6	6	6	5.9	5.9	5.9	5.9	5.9	5.9	5.9	6	5.9	5.9	6	6	6	6	6	5.9	6	6	6	6	6	6.1	6.1	6.2	6.2	6.3	6.3	2014
A	2	05:32.3	M4x	8/30/2014	198	100	12.8826269	25.50760127	4.2	5.9	6.3	6.5	6.3	6.2	6.2	6.2	6.1	6.1	6	6	6	5.9	5.9	5.9	5.9	5.9	5.9	5.9	6	5.9	5.9	6	6	6	6	6	5.9	6	6	6	6	6	6.1	6.1	6.2	6.2	6.3	6.3	2014
A	2	05:32.3	M4x	8/30/2014	193				4.2	5.9	6.3	6.5	6.3	6.2	6.2	6.2	6.1	6.1	6	6	6	5.9	5.9	5.9	5.9	5.9	5.9	5.9	6	5.9	5.9	6	6	6	6	6	5.9	6	6	6	6	6	6.1	6.1	6.2	6.2	6.3	6.3	2014
A	3	05:37.0	M4x	8/30/2014	198	95	12.23849556	24.2322212	4.4	5.8	6.3	6.3	6.2	6.2	6.1	6.1	6	6	6	6	5.9	5.8	5.9	5.9	5.8	5.8	5.9	5.8	5.8	6	6	5.9	5.9	5.9	5.8	5.9	5.9	5.8	5.9	6	6	6	6	6	6.1	6.1	6.2	6.1	2014
A	3	05:37.0	M4x	8/30/2014	199	90	11.42045167	22.72669882	4.4	5.8	6.3	6.3	6.2	6.2	6.1	6.1	6	6	6	6	5.9	5.8	5.9	5.9	5.8	5.8	5.9	5.8	5.8	6	6	5.9	5.9	5.9	5.8	5.9	5.9	5.8	5.9	6	6	6	6	6	6.1	6.1	6.2	6.1	2014
A	3	05:37.0	M4x	8/30/2014	194	98	13.42211285	26.03889893	4.4	5.8	6.3	6.3	6.2	6.2	6.1	6.1	6	6	6	6	5.9	5.8	5.9	5.9	5.8	5.8	5.9	5.8	5.8	6	6	5.9	5.9	5.9	5.8	5.9	5.9	5.8	5.9	6	6	6	6	6	6.1	6.1	6.2	6.1	2014
A	3	05:37.0	M4x	8/30/2014	190	98	14.28779705	27.1468144	4.4	5.8	6.3	6.3	6.2	6.2	6.1	6.1	6	6	6	6	5.9	5.8	5.9	5.9	5.8	5.8	5.9	5.8	5.8	6	6	5.9	5.9	5.9	5.8	5.9	5.9	5.8	5.9	6	6	6	6	6	6.1	6.1	6.2	6.1	2014
A	4	05:37.4	M4x	8/30/2014					4.3	5.9	6.2	6.3	6.1	6.2	6	6.1	6	5.9	6	5.9	5.9	5.9	6	5.9	5.9	5.8	5.8	5.9	5.9	5.9	5.8	5.8	5.8	5.9	5.8	5.7	5.8	5.7	5.8	6	5.9	5.9	5.9	6	6.2	6.2	6.2	6.2	2014
A	4	05:37.4	M4x	8/30/2014					4.3	5.9	6.2	6.3	6.1	6.2	6	6.1	6	5.9	6	5.9	5.9	5.9	6	5.9	5.9	5.8	5.8	5.9	5.9	5.9	5.8	5.8	5.8	5.9	5.8	5.7	5.8	5.7	5.8	6	5.9	5.9	5.9	6	6.2	6.2	6.2	6.2	2014
A	4	05:37.4	M4x	8/30/2014					4.3	5.9	6.2	6.3	6.1	6.2	6	6.1	6	5.9	6	5.9	5.9	5.9	6	5.9	5.9	5.8	5.8	5.9	5.9	5.9	5.8	5.8	5.8	5.9	5.8	5.7	5.8	5.7	5.8	6	5.9	5.9	5.9	6	6.2	6.2	6.2	6.2	2014
A	4	05:37.4	M4x	8/30/2014					4.3	5.9	6.2	6.3	6.1	6.2	6	6.1	6	5.9	6	5.9	5.9	5.9	6	5.9	5.9	5.8	5.8	5.9	5.9	5.9	5.8	5.8	5.8	5.9	5.8	5.7	5.8	5.7	5.8	6	5.9	5.9	5.9	6	6.2	6.2	6.2	6.2	2014
A	5	05:40.9	M4x	8/30/2014	189	90	13.33082714	25.19526329	4.3	5.7	6.2	6.2	6.1	6.1	6.2	6.1	6	6	6	6	6	6	5.9	5.8	5.9	5.8	5.9	6	5.9	5.8	5.8	5.8	5.9	5.8	5.8	5.9	5.9	5.9	5.9	5.9	5.8	5.8	5.7	5.9	5.9	5.9	5.7	5.6	2014
A	5	05:40.9	M4x	8/30/2014	198	101	13.01145317	25.76267728	4.3	5.7	6.2	6.2	6.1	6.1	6.2	6.1	6	6	6	6	6	6	5.9	5.8	5.9	5.8	5.9	6	5.9	5.8	5.8	5.8	5.9	5.8	5.8	5.9	5.9	5.9	5.9	5.9	5.8	5.8	5.7	5.9	5.9	5.9	5.7	5.6	2014
A	5	05:40.9	M4x	8/30/2014	193	82	11.40622477	22.0140138	4.3	5.7	6.2	6.2	6.1	6.1	6.2	6.1	6	6	6	6	6	6	5.9	5.8	5.9	5.8	5.9	6	5.9	5.8	5.8	5.8	5.9	5.8	5.8	5.9	5.9	5.9	5.9	5.9	5.8	5.8	5.7	5.9	5.9	5.9	5.7	5.6	2014
A	5	05:40.9	M4x	8/30/2014					4.3	5.7	6.2	6.2	6.1	6.1	6.2	6.1	6	6	6	6	6	6	5.9	5.8	5.9	5.8	5.9	6	5.9	5.8	5.8	5.8	5.9	5.8	5.8	5.9	5.9	5.9	5.9	5.9	5.8	5.8	5.7	5.9	5.9	5.9	5.7	5.6	2014
A	6	05:46.6	M4x	8/30/2014	191	84	12.05533225	23.0256846	4.3	5.9	6.2	6.3	6.2	6.1	6.1	6	6	6.1	5.9	5.9	5.9	5.8	5.8	5.8	5.7	5.7	5.7	5.7	5.8	5.7	5.7	5.8	5.6	5.6	5.7	5.6	5.5	5.6	5.5	5.6	5.6	5.6	5.6	5.6	5.7	5.8	5.9	5.9	2014
A	6	05:46.6	M4x	8/30/2014	196	94	12.48416901	24.46897126	4.3	5.9	6.2	6.3	6.2	6.1	6.1	6	6	6.1	5.9	5.9	5.9	5.8	5.8	5.8	5.7	5.7	5.7	5.7	5.8	5.7	5.7	5.8	5.6	5.6	5.7	5.6	5.5	5.6	5.5	5.6	5.6	5.6	5.6	5.6	5.7	5.8	5.9	5.9	2014
A	6	05:46.6	M4x	8/30/2014	193	83	11.54532507	22.28247738	4.3	5.9	6.2	6.3	6.2	6.1	6.1	6	6	6.1	5.9	5.9	5.9	5.8	5.8	5.8	5.7	5.7	5.7	5.7	5.8	5.7	5.7	5.8	5.6	5.6	5.7	5.6	5.5	5.6	5.5	5.6	5.6	5.6	5.6	5.6	5.7	5.8	5.9	5.9	2014
A	6	05:46.6	M4x	8/30/2014	191	88	12.62939569	24.12214577	4.3	5.9	6.2	6.3	6.2	6.1	6.1	6	6	6.1	5.9	5.9	5.9	5.8	5.8	5.8	5.7	5.7	5.7	5.7	5.8	5.7	5.7	5.8	5.6	5.6	5.7	5.6	5.5	5.6	5.5	5.6	5.6	5.6	5.6	5.6	5.7	5.8	5.9	5.9	2014
B	1	05:40.3	M4x	8/30/2014	189	90	13.33082714	25.19526329	4.3	5.8	6.2	6.3	6.3	6.3	6.3	6.1	6.1	6.1	6	5.9	5.9	5.9	5.8	5.9	5.8	5.8	5.8	5.8	5.8	5.8	5.9	5.8	5.8	5.8	5.8	5.8	5.7	5.8	5.8	5.8	5.9	5.8	5.9	5.8	5.9	5.9	5.9	5.9	2014
B	1	05:40.3	M4x	8/30/2014	195	96	12.94694786	25.24654832	4.3	5.8	6.2	6.3	6.3	6.3	6.3	6.1	6.1	6.1	6	5.9	5.9	5.9	5.8	5.9	5.8	5.8	5.8	5.8	5.8	5.8	5.9	5.8	5.8	5.8	5.8	5.8	5.7	5.8	5.8	5.8	5.9	5.8	5.9	5.8	5.9	5.9	5.9	5.9	2014
B	1	05:40.3	M4x	8/30/2014	192	90	12.71565755	24.4140625	4.3	5.8	6.2	6.3	6.3	6.3	6.3	6.1	6.1	6.1	6	5.9	5.9	5.9	5.8	5.9	5.8	5.8	5.8	5.8	5.8	5.8	5.9	5.8	5.8	5.8	5.8	5.8	5.7	5.8	5.8	5.8	5.9	5.8	5.9	5.8	5.9	5.9	5.9	5.9	2014
B	1	05:40.3	M4x	8/30/2014	190	92	13.41303397	25.48476454	4.3	5.8	6.2	6.3	6.3	6.3	6.3	6.1	6.1	6.1	6	5.9	5.9	5.9	5.8	5.9	5.8	5.8	5.8	5.8	5.8	5.8	5.9	5.8	5.8	5.8	5.8	5.8	5.7	5.8	5.8	5.8	5.9	5.8	5.9	5.8	5.9	5.9	5.9	5.9	2014
B	2	05:40.9	M4x	8/30/2014	175	80	14.9271137	26.12244898	4.3	5.8	6.2	6.4	6.3	6.2	6.1	6.1	6.1	6	5.9	6	5.9	5.8	5.8	5.9	5.8	5.8	5.8	5.7	5.8	5.9	5.8	5.8	5.8	5.7	5.8	5.8	5.8	5.8	5.8	5.9	5.8	5.8	5.7	5.9	5.9	5.9	5.9	5.9	2014
B	2	05:40.9	M4x	8/30/2014	193	93	12.93632809	24.96711321	4.3	5.8	6.2	6.4	6.3	6.2	6.1	6.1	6.1	6	5.9	6	5.9	5.8	5.8	5.9	5.8	5.8	5.8	5.7	5.8	5.9	5.8	5.8	5.8	5.7	5.8	5.8	5.8	5.8	5.8	5.9	5.8	5.8	5.7	5.9	5.9	5.9	5.9	5.9	2014
B	2	05:40.9	M4x	8/30/2014	183	82	13.38013771	24.48565201	4.3	5.8	6.2	6.4	6.3	6.2	6.1	6.1	6.1	6	5.9	6	5.9	5.8	5.8	5.9	5.8	5.8	5.8	5.7	5.8	5.9	5.8	5.8	5.8	5.7	5.8	5.8	5.8	5.8	5.8	5.9	5.8	5.8	5.7	5.9	5.9	5.9	5.9	5.9	2014
B	2	05:40.9	M4x	8/30/2014	178	84	14.89427195	26.51180407	4.3	5.8	6.2	6.4	6.3	6.2	6.1	6.1	6.1	6	5.9	6	5.9	5.8	5.8	5.9	5.8	5.8	5.8	5.7	5.8	5.9	5.8	5.8	5.8	5.7	5.8	5.8	5.8	5.8	5.8	5.9	5.8	5.8	5.7	5.9	5.9	5.9	5.9	5.9	2014
B	3	05:41.2	M4x	8/30/2014	181	85	14.33452152	25.94548396	4.4	5.8	6.2	6.2	6.2	6.1	6.1	6.1	6	6	6	5.9	5.9	5.9	5.9	5.9	5.8	5.8	5.7	5.7	5.8	5.8	5.8	5.8	5.8	5.7	5.7	5.8	5.9	5.8	5.9	5.9	5.8	5.8	5.9	5.9	6	5.9	5.9	5.8	2014
B	3	05:41.2	M4x	8/30/2014	193	91	12.65812748	24.43018605	4.4	5.8	6.2	6.2	6.2	6.1	6.1	6.1	6	6	6	5.9	5.9	5.9	5.9	5.9	5.8	5.8	5.7	5.7	5.8	5.8	5.8	5.8	5.8	5.7	5.7	5.8	5.9	5.8	5.9	5.9	5.8	5.8	5.9	5.9	6	5.9	5.9	5.8	2014
B	3	05:41.2	M4x	8/30/2014	192	80	11.30280671	21.70138889	4.4	5.8	6.2	6.2	6.2	6.1	6.1	6.1	6	6	6	5.9	5.9	5.9	5.9	5.9	5.8	5.8	5.7	5.7	5.8	5.8	5.8	5.8	5.8	5.7	5.7	5.8	5.9	5.8	5.9	5.9	5.8	5.8	5.9	5.9	6	5.9	5.9	5.8	2014
B	3	05:41.2	M4x	8/30/2014	190	80	11.6635078	22.16066482	4.4	5.8	6.2	6.2	6.2	6.1	6.1	6.1	6	6	6	5.9	5.9	5.9	5.9	5.9	5.8	5.8	5.7	5.7	5.8	5.8	5.8	5.8	5.8	5.7	5.7	5.8	5.9	5.8	5.9	5.9	5.8	5.8	5.9	5.9	6	5.9	5.9	5.8	2014
B	4	05:41.6	M4x	8/30/2014	190	84	12.24668319	23.26869806	4.3	5.8	6.3	6.3	6.2	6.2	6.2	6.1	6	6	6	6	5.9	5.9	5.9	5.9	5.8	5.7	5.8	5.8	5.8	5.8	5.8	5.8	5.7	5.7	5.8	5.8	5.8	5.8	5.8	5.9	5.8	5.8	5.8	5.9	6	5.9	5.9	5.9	2014
B	4	05:41.6	M4x	8/30/2014	199	85	10.78598213	21.46410444	4.3	5.8	6.3	6.3	6.2	6.2	6.2	6.1	6	6	6	6	5.9	5.9	5.9	5.9	5.8	5.7	5.8	5.8	5.8	5.8	5.8	5.8	5.7	5.7	5.8	5.8	5.8	5.8	5.8	5.9	5.8	5.8	5.8	5.9	6	5.9	5.9	5.9	2014
B	4	05:41.6	M4x	8/30/2014	190	89	12.97565243	24.65373961	4.3	5.8	6.3	6.3	6.2	6.2	6.2	6.1	6	6	6	6	5.9	5.9	5.9	5.9	5.8	5.7	5.8	5.8	5.8	5.8	5.8	5.8	5.7	5.7	5.8	5.8	5.8	5.8	5.8	5.9	5.8	5.8	5.8	5.9	6	5.9	5.9	5.9	2014
B	4	05:41.6	M4x	8/30/2014	190	89	12.97565243	24.65373961	4.3	5.8	6.3	6.3	6.2	6.2	6.2	6.1	6	6	6	6	5.9	5.9	5.9	5.9	5.8	5.7	5.8	5.8	5.8	5.8	5.8	5.8	5.7	5.7	5.8	5.8	5.8	5.8	5.8	5.9	5.8	5.8	5.8	5.9	6	5.9	5.9	5.9	2014
B	5	05:42.2	M4x	8/30/2014	193	90	12.51902718	24.16172246	4.4	5.9	6.3	6.3	6.3	6.3	6.2	6.1	6.1	6	6	5.9	5.9	6	5.8	5.7	5.7	5.7	5.8	5.9	5.8	5.7	5.7	5.8	5.8	5.7	5.7	5.7	5.7	5.8	5.8	5.7	5.7	5.7	5.8	5.8	6	6.1	6.1	5.9	2014
B	5	05:42.2	M4x	8/30/2014	200	85	10.625	21.25	4.4	5.9	6.3	6.3	6.3	6.3	6.2	6.1	6.1	6	6	5.9	5.9	6	5.8	5.7	5.7	5.7	5.8	5.9	5.8	5.7	5.7	5.8	5.8	5.7	5.7	5.7	5.7	5.8	5.8	5.7	5.7	5.7	5.8	5.8	6	6.1	6.1	5.9	2014
B	5	05:42.2	M4x	8/30/2014	195	95	12.81208382	24.98356345	4.4	5.9	6.3	6.3	6.3	6.3	6.2	6.1	6.1	6	6	5.9	5.9	6	5.8	5.7	5.7	5.7	5.8	5.9	5.8	5.7	5.7	5.8	5.8	5.7	5.7	5.7	5.7	5.8	5.8	5.7	5.7	5.7	5.8	5.8	6	6.1	6.1	5.9	2014
B	5	05:42.2	M4x	8/30/2014	194	95	13.01123184	25.24178978	4.4	5.9	6.3	6.3	6.3	6.3	6.2	6.1	6.1	6	6	5.9	5.9	6	5.8	5.7	5.7	5.7	5.8	5.9	5.8	5.7	5.7	5.8	5.8	5.7	5.7	5.7	5.7	5.8	5.8	5.7	5.7	5.7	5.8	5.8	6	6.1	6.1	5.9	2014
B	6	05:46.8	M4x	8/30/2014	179	76	13.25117835	23.71960925	4.3	5.8	6.1	6.2	6.1	6.1	6	6	5.9	5.8	5.7	5.7	5.8	5.7	5.7	5.7	5.7	5.8	5.7	5.8	5.8	5.8	5.7	5.7	5.7	5.8	5.6	5.7	5.7	5.7	5.8	5.8	5.7	5.8	5.7	5.7	5.8	5.9	5.8	5.7	2014
B	6	05:46.8	M4x	8/30/2014	188	90	13.54468663	25.46401086	4.3	5.8	6.1	6.2	6.1	6.1	6	6	5.9	5.8	5.7	5.7	5.8	5.7	5.7	5.7	5.7	5.8	5.7	5.8	5.8	5.8	5.7	5.7	5.7	5.8	5.6	5.7	5.7	5.7	5.8	5.8	5.7	5.8	5.7	5.7	5.8	5.9	5.8	5.7	2014
B	6	05:46.8	M4x	8/30/2014	186	89	13.83092333	25.7255174	4.3	5.8	6.1	6.2	6.1	6.1	6	6	5.9	5.8	5.7	5.7	5.8	5.7	5.7	5.7	5.7	5.8	5.7	5.8	5.8	5.8	5.7	5.7	5.7	5.8	5.6	5.7	5.7	5.7	5.8	5.8	5.7	5.8	5.7	5.7	5.8	5.9	5.8	5.7	2014
B	6	05:46.8	M4x	8/30/2014	186	85	13.2093088	24.56931437	4.3	5.8	6.1	6.2	6.1	6.1	6	6	5.9	5.8	5.7	5.7	5.8	5.7	5.7	5.7	5.7	5.8	5.7	5.8	5.8	5.8	5.7	5.7	5.7	5.8	5.6	5.7	5.7	5.7	5.8	5.8	5.7	5.8	5.7	5.7	5.8	5.9	5.8	5.7	2014
A	1	05:53.6	M4x	8/31/2013	184	82	13.16316676	24.22022684	4.3	5.6	5.8	5.8	5.6	5.5	5.5	5.4	5.4	5.3	5.3	5.2	5.2	5.2	5.1	5.2	5.2	5.1	5.1	5.1	5.1	5	5	5	5	5.1	5	5	5	4.9	4.9	5	4.9	4.9	5.1	5.1	5.2	5.1	5.2	5.2	2013
A	1	05:53.6	M4x	8/31/2013	187	95	14.52776432	27.16691927	4.3	5.6	5.8	5.8	5.6	5.5	5.5	5.4	5.4	5.3	5.3	5.2	5.2	5.2	5.1	5.2	5.2	5.1	5.1	5.1	5.1	5	5	5	5	5.1	5	5	5	4.9	4.9	5	4.9	4.9	5.1	5.1	5.2	5.1	5.2	5.2	2013
A	1	05:53.6	M4x	8/31/2013	186	100	15.5403633	28.90507573	4.3	5.6	5.8	5.8	5.6	5.5	5.5	5.4	5.4	5.3	5.3	5.2	5.2	5.2	5.1	5.2	5.2	5.1	5.1	5.1	5.1	5	5	5	5	5.1	5	5	5	4.9	4.9	5	4.9	4.9	5.1	5.1	5.2	5.1	5.2	5.2	2013
A	1	05:53.6	M4x	8/31/2013	185	91	14.37229779	26.58875091	4.3	5.6	5.8	5.8	5.6	5.5	5.5	5.4	5.4	5.3	5.3	5.2	5.2	5.2	5.1	5.2	5.2	5.1	5.1	5.1	5.1	5	5	5	5	5.1	5	5	5	4.9	4.9	5	4.9	4.9	5.1	5.1	5.2	5.1	5.2	5.2	2013
A	2	05:54.4	M4x	8/31/2013	190	76	11.08033241	21.05263158	4	5.6	6	5.9	5.9	5.8	5.7	5.7	5.7	5.6	5.6	5.6	5.6	5.5	5.5	5.5	5.6	5.6	5.5	5.4	5.4	5.5	5.5	5.4	5.4	5.5	5.4	5.4	5.5	5.5	5.6	5.5	5.7	5.6	5.7	5.7	5.8	5.9	5.9	6	2013
A	2	05:54.4	M4x	8/31/2013	194	98	13.42211285	26.03889893	4	5.6	6	5.9	5.9	5.8	5.7	5.7	5.7	5.6	5.6	5.6	5.6	5.5	5.5	5.5	5.6	5.6	5.5	5.4	5.4	5.5	5.5	5.4	5.4	5.5	5.4	5.4	5.5	5.5	5.6	5.5	5.7	5.6	5.7	5.7	5.8	5.9	5.9	6	2013
A	2	05:54.4	M4x	8/31/2013	194	87	11.91554916	23.11616537	4	5.6	6	5.9	5.9	5.8	5.7	5.7	5.7	5.6	5.6	5.6	5.6	5.5	5.5	5.5	5.6	5.6	5.5	5.4	5.4	5.5	5.5	5.4	5.4	5.5	5.4	5.4	5.5	5.5	5.6	5.5	5.7	5.6	5.7	5.7	5.8	5.9	5.9	6	2013
A	2	05:54.4	M4x	8/31/2013	190	98	14.28779705	27.1468144	4	5.6	6	5.9	5.9	5.8	5.7	5.7	5.7	5.6	5.6	5.6	5.6	5.5	5.5	5.5	5.6	5.6	5.5	5.4	5.4	5.5	5.5	5.4	5.4	5.5	5.4	5.4	5.5	5.5	5.6	5.5	5.7	5.6	5.7	5.7	5.8	5.9	5.9	6	2013
A	3	05:54.8	M4x	8/31/2013	186	70	10.87825431	20.23355301	4.1	5.5	5.9	5.9	5.9	5.8	5.7	5.7	5.6	5.7	5.6	5.6	5.5	5.5	5.5	5.4	5.5	5.5	5.5	5.4	5.5	5.5	5.5	5.5	5.6	5.5	5.5	5.6	5.6	5.6	5.6	5.7	5.6	5.6	5.7	5.6	5.8	5.8	5.8	5.9	2013
A	3	05:54.8	M4x	8/31/2013	198	102	13.14027944	26.01775329	4.1	5.5	5.9	5.9	5.9	5.8	5.7	5.7	5.6	5.7	5.6	5.6	5.5	5.5	5.5	5.4	5.5	5.5	5.5	5.4	5.5	5.5	5.5	5.5	5.6	5.5	5.5	5.6	5.6	5.6	5.6	5.7	5.6	5.6	5.7	5.6	5.8	5.8	5.8	5.9	2013
A	3	05:54.8	M4x	8/31/2013	198	100	12.8826269	25.50760127	4.1	5.5	5.9	5.9	5.9	5.8	5.7	5.7	5.6	5.7	5.6	5.6	5.5	5.5	5.5	5.4	5.5	5.5	5.5	5.4	5.5	5.5	5.5	5.5	5.6	5.5	5.5	5.6	5.6	5.6	5.6	5.7	5.6	5.6	5.7	5.6	5.8	5.8	5.8	5.9	2013
A	3	05:54.8	M4x	8/31/2013	193				4.1	5.5	5.9	5.9	5.9	5.8	5.7	5.7	5.6	5.7	5.6	5.6	5.5	5.5	5.5	5.4	5.5	5.5	5.5	5.4	5.5	5.5	5.5	5.5	5.6	5.5	5.5	5.6	5.6	5.6	5.6	5.7	5.6	5.6	5.7	5.6	5.8	5.8	5.8	5.9	2013
A	4	05:55.4	M4x	8/31/2013	193	85	11.82352567	22.81940455	4.2	5.7	6	6.1	5.9	5.8	5.7	5.8	5.6	5.6	5.6	5.5	5.5	5.4	5.4	5.4	5.4	5.4	5.5	5.5	5.4	5.5	5.3	5.4	5.4	5.3	5.5	5.5	5.6	5.6	5.7	5.7	5.8	5.8	5.8	5.9	6	6	5.9	5.7	2013
A	4	05:55.4	M4x	8/31/2013	196	93	12.3513587	24.20866306	4.2	5.7	6	6.1	5.9	5.8	5.7	5.8	5.6	5.6	5.6	5.5	5.5	5.4	5.4	5.4	5.4	5.4	5.5	5.5	5.4	5.5	5.3	5.4	5.4	5.3	5.5	5.5	5.6	5.6	5.7	5.7	5.8	5.8	5.8	5.9	6	6	5.9	5.7	2013
A	4	05:55.4	M4x	8/31/2013	195	100	13.48640402	26.29848784	4.2	5.7	6	6.1	5.9	5.8	5.7	5.8	5.6	5.6	5.6	5.5	5.5	5.4	5.4	5.4	5.4	5.4	5.5	5.5	5.4	5.5	5.3	5.4	5.4	5.3	5.5	5.5	5.6	5.6	5.7	5.7	5.8	5.8	5.8	5.9	6	6	5.9	5.7	2013
A	4	05:55.4	M4x	8/31/2013	195	96	12.94694786	25.24654832	4.2	5.7	6	6.1	5.9	5.8	5.7	5.8	5.6	5.6	5.6	5.5	5.5	5.4	5.4	5.4	5.4	5.4	5.5	5.5	5.4	5.5	5.3	5.4	5.4	5.3	5.5	5.5	5.6	5.6	5.7	5.7	5.8	5.8	5.8	5.9	6	6	5.9	5.7	2013
A	5	06:01.4	M4x	8/31/2013	189	90	13.33082714	25.19526329	4.1	5.5	5.9	5.9	5.9	5.7	5.7	5.6	5.6	5.7	5.6	5.6	5.6	5.5	5.6	5.5	5.5	5.4	5.4	5.4	5.4	5.3	5.4	5.3	5.3	5.4	5.4	5.5	5.4	5.4	5.5	5.4	5.5	5.4	5.4	5.4	5.4	5.4	5.4	5.5	2013
A	5	06:01.4	M4x	8/31/2013	198	101	13.01145317	25.76267728	4.1	5.5	5.9	5.9	5.9	5.7	5.7	5.6	5.6	5.7	5.6	5.6	5.6	5.5	5.6	5.5	5.5	5.4	5.4	5.4	5.4	5.3	5.4	5.3	5.3	5.4	5.4	5.5	5.4	5.4	5.5	5.4	5.5	5.4	5.4	5.4	5.4	5.4	5.4	5.5	2013
A	5	06:01.4	M4x	8/31/2013	193	82	11.40622477	22.0140138	4.1	5.5	5.9	5.9	5.9	5.7	5.7	5.6	5.6	5.7	5.6	5.6	5.6	5.5	5.6	5.5	5.5	5.4	5.4	5.4	5.4	5.3	5.4	5.3	5.3	5.4	5.4	5.5	5.4	5.4	5.5	5.4	5.5	5.4	5.4	5.4	5.4	5.4	5.4	5.5	2013
A	5	06:01.4	M4x	8/31/2013					4.1	5.5	5.9	5.9	5.9	5.7	5.7	5.6	5.6	5.7	5.6	5.6	5.6	5.5	5.6	5.5	5.5	5.4	5.4	5.4	5.4	5.3	5.4	5.3	5.3	5.4	5.4	5.5	5.4	5.4	5.5	5.4	5.5	5.4	5.4	5.4	5.4	5.4	5.4	5.5	2013
A	6	06:01.9	M4x	8/31/2013	191	88	12.62939569	24.12214577	4	5.5	6	6	5.9	5.9	5.7	5.7	5.6	5.6	5.5	5.6	5.5	5.4	5.4	5.4	5.5	5.4	5.4	5.4	5.3	5.4	5.4	5.4	5.3	5.3	5.4	5.4	5.3	5.3	5.4	5.4	5.5	5.3	5.3	5.4	5.5	5.6	5.6	5.7	2013
A	6	06:01.9	M4x	8/31/2013	196	94	12.48416901	24.46897126	4	5.5	6	6	5.9	5.9	5.7	5.7	5.6	5.6	5.5	5.6	5.5	5.4	5.4	5.4	5.5	5.4	5.4	5.4	5.3	5.4	5.4	5.4	5.3	5.3	5.4	5.4	5.3	5.3	5.4	5.4	5.5	5.3	5.3	5.4	5.5	5.6	5.6	5.7	2013
A	6	06:01.9	M4x	8/31/2013	193	83	11.54532507	22.28247738	4	5.5	6	6	5.9	5.9	5.7	5.7	5.6	5.6	5.5	5.6	5.5	5.4	5.4	5.4	5.5	5.4	5.4	5.4	5.3	5.4	5.4	5.4	5.3	5.3	5.4	5.4	5.3	5.3	5.4	5.4	5.5	5.3	5.3	5.4	5.5	5.6	5.6	5.7	2013
A	6	06:01.9	M4x	8/31/2013	192	86	12.15051722	23.32899306	4	5.5	6	6	5.9	5.9	5.7	5.7	5.6	5.6	5.5	5.6	5.5	5.4	5.4	5.4	5.5	5.4	5.4	5.4	5.3	5.4	5.4	5.4	5.3	5.3	5.4	5.4	5.3	5.3	5.4	5.4	5.5	5.3	5.3	5.4	5.5	5.6	5.6	5.7	2013
B	1	06:08.5	M4x	8/31/2013	188	78	11.73872841	22.06880942	4.3	5.6	5.9	5.8	5.7	5.6	5.6	5.6	5.5	5.5	5.5	5.4	5.4	5.3	5.3	5.3	5.3	5.3	5.4	5.4	5.3	5.4	5.3	5.3	5.4	5.4	5.3	5.3	5.3	5.3	5.3	5.3	5.3	5.3	5.4	5.4	5.5	5.5	5.5	5.3	2013
B	1	06:08.5	M4x	8/31/2013	196	94	12.48416901	24.46897126	4.3	5.6	5.9	5.8	5.7	5.6	5.6	5.6	5.5	5.5	5.5	5.4	5.4	5.3	5.3	5.3	5.3	5.3	5.4	5.4	5.3	5.4	5.3	5.3	5.4	5.4	5.3	5.3	5.3	5.3	5.3	5.3	5.3	5.3	5.4	5.4	5.5	5.5	5.5	5.3	2013
B	1	06:08.5	M4x	8/31/2013	191	89	12.77291155	24.39626107	4.3	5.6	5.9	5.8	5.7	5.6	5.6	5.6	5.5	5.5	5.5	5.4	5.4	5.3	5.3	5.3	5.3	5.3	5.4	5.4	5.3	5.4	5.3	5.3	5.4	5.4	5.3	5.3	5.3	5.3	5.3	5.3	5.3	5.3	5.4	5.4	5.5	5.5	5.5	5.3	2013
B	1	06:08.5	M4x	8/31/2013	189	91	13.47894744	25.47521066	4.3	5.6	5.9	5.8	5.7	5.6	5.6	5.6	5.5	5.5	5.5	5.4	5.4	5.3	5.3	5.3	5.3	5.3	5.4	5.4	5.3	5.4	5.3	5.3	5.4	5.4	5.3	5.3	5.3	5.3	5.3	5.3	5.3	5.3	5.4	5.4	5.5	5.5	5.5	5.3	2013
B	2	06:11.6	M4x	8/31/2013	187	75	11.46928762	21.44756785	4.2	5.5	5.6	5.7	5.6	5.5	5.5	5.4	5.4	5.4	5.4	5.3	5.3	5.3	5.3	5.2	5.3	5.2	5.2	5.2	5.2	5.3	5.2	5.3	5.3	5.3	5.3	5.3	5.3	5.3	5.4	5.3	5.3	5.3	5.3	5.4	5.4	5.5	5.5	5.5	2013
B	2	06:11.6	M4x	8/31/2013	200	98	12.25	24.5	4.2	5.5	5.6	5.7	5.6	5.5	5.5	5.4	5.4	5.4	5.4	5.3	5.3	5.3	5.3	5.2	5.3	5.2	5.2	5.2	5.2	5.3	5.2	5.3	5.3	5.3	5.3	5.3	5.3	5.3	5.4	5.3	5.3	5.3	5.3	5.4	5.4	5.5	5.5	5.5	2013
B	2	06:11.6	M4x	8/31/2013	198	90	11.59436421	22.95684114	4.2	5.5	5.6	5.7	5.6	5.5	5.5	5.4	5.4	5.4	5.4	5.3	5.3	5.3	5.3	5.2	5.3	5.2	5.2	5.2	5.2	5.3	5.2	5.3	5.3	5.3	5.3	5.3	5.3	5.3	5.4	5.3	5.3	5.3	5.3	5.4	5.4	5.5	5.5	5.5	2013
B	2	06:11.6	M4x	8/31/2013	196	93	12.3513587	24.20866306	4.2	5.5	5.6	5.7	5.6	5.5	5.5	5.4	5.4	5.4	5.4	5.3	5.3	5.3	5.3	5.2	5.3	5.2	5.2	5.2	5.2	5.3	5.2	5.3	5.3	5.3	5.3	5.3	5.3	5.3	5.4	5.3	5.3	5.3	5.3	5.4	5.4	5.5	5.5	5.5	2013
B	3	06:12.4	M4x	8/31/2013	182	73	12.10901163	22.03840116	4.4	5.7	5.9	5.8	5.7	5.6	5.5	5.6	5.5	5.4	5.3	5.3	5.4	5.3	5.2	5.2	5.2	5.1	5.1	5.2	5.2	5.2	5.2	5.2	5.2	5.2	5.1	5.2	5.2	5.3	5.3	5.3	5.3	5.4	5.4	5.5	5.5	5.6	5.6	5.5	2013
B	3	06:12.4	M4x	8/31/2013	193	84	11.68442537	22.55094096	4.4	5.7	5.9	5.8	5.7	5.6	5.5	5.6	5.5	5.4	5.3	5.3	5.4	5.3	5.2	5.2	5.2	5.1	5.1	5.2	5.2	5.2	5.2	5.2	5.2	5.2	5.1	5.2	5.2	5.3	5.3	5.3	5.3	5.4	5.4	5.5	5.5	5.6	5.6	5.5	2013
B	3	06:12.4	M4x	8/31/2013	185	78	12.31911239	22.79035793	4.4	5.7	5.9	5.8	5.7	5.6	5.5	5.6	5.5	5.4	5.3	5.3	5.4	5.3	5.2	5.2	5.2	5.1	5.1	5.2	5.2	5.2	5.2	5.2	5.2	5.2	5.1	5.2	5.2	5.3	5.3	5.3	5.3	5.4	5.4	5.5	5.5	5.6	5.6	5.5	2013
B	3	06:12.4	M4x	8/31/2013	182	78	12.93839598	23.54788069	4.4	5.7	5.9	5.8	5.7	5.6	5.5	5.6	5.5	5.4	5.3	5.3	5.4	5.3	5.2	5.2	5.2	5.1	5.1	5.2	5.2	5.2	5.2	5.2	5.2	5.2	5.1	5.2	5.2	5.3	5.3	5.3	5.3	5.4	5.4	5.5	5.5	5.6	5.6	5.5	2013
B	4	06:13.7	M4x	8/31/2013	193	90	12.51902718	24.16172246	4.4	5.6	5.8	5.8	5.7	5.6	5.6	5.7	5.5	5.4	5.5	5.4	5.3	5.3	5.2	5.3	5.3	5.2	5.2	5.2	5.3	5.2	5.2	5.2	5.3	5.3	5.2	5.3	5.3	5.4	5.3	5.3	5.4	5.4	5.4	5.5	5.5	5.5	5.5	5.5	2013
B	4	06:13.7	M4x	8/31/2013	200	85	10.625	21.25	4.4	5.6	5.8	5.8	5.7	5.6	5.6	5.7	5.5	5.4	5.5	5.4	5.3	5.3	5.2	5.3	5.3	5.2	5.2	5.2	5.3	5.2	5.2	5.2	5.3	5.3	5.2	5.3	5.3	5.4	5.3	5.3	5.4	5.4	5.4	5.5	5.5	5.5	5.5	5.5	2013
B	4	06:13.7	M4x	8/31/2013	196	84	11.15606592	21.86588921	4.4	5.6	5.8	5.8	5.7	5.6	5.6	5.7	5.5	5.4	5.5	5.4	5.3	5.3	5.2	5.3	5.3	5.2	5.2	5.2	5.3	5.2	5.2	5.2	5.3	5.3	5.2	5.3	5.3	5.4	5.3	5.3	5.4	5.4	5.4	5.5	5.5	5.5	5.5	5.5	2013
B	4	06:13.7	M4x	8/31/2013	195	95	12.81208382	24.98356345	4.4	5.6	5.8	5.8	5.7	5.6	5.6	5.7	5.5	5.4	5.5	5.4	5.3	5.3	5.2	5.3	5.3	5.2	5.2	5.2	5.3	5.2	5.2	5.2	5.3	5.3	5.2	5.3	5.3	5.4	5.3	5.3	5.4	5.4	5.4	5.5	5.5	5.5	5.5	5.5	2013
B	5	06:14.9	M4x	8/31/2013	187	95	14.52776432	27.16691927	4.2	5.5	5.7	5.7	5.7	5.5	5.5	5.5	5.4	5.4	5.3	5.4	5.3	5.2	5.2	5.1	5.2	5.1	5.2	5.2	5.2	5.2	5.2	5.3	5.2	5.2	5.2	5.2	5.2	5.2	5.3	5.2	5.2	5.3	5.3	5.3	5.3	5.3	5.3	5.3	2013
B	5	06:14.9	M4x	8/31/2013	197	97	12.68741237	24.99420238	4.2	5.5	5.7	5.7	5.7	5.5	5.5	5.5	5.4	5.4	5.3	5.4	5.3	5.2	5.2	5.1	5.2	5.1	5.2	5.2	5.2	5.2	5.2	5.3	5.2	5.2	5.2	5.2	5.2	5.2	5.3	5.2	5.2	5.3	5.3	5.3	5.3	5.3	5.3	5.3	2013
B	5	06:14.9	M4x	8/31/2013	192	88	12.43308738	23.87152778	4.2	5.5	5.7	5.7	5.7	5.5	5.5	5.5	5.4	5.4	5.3	5.4	5.3	5.2	5.2	5.1	5.2	5.1	5.2	5.2	5.2	5.2	5.2	5.3	5.2	5.2	5.2	5.2	5.2	5.2	5.3	5.2	5.2	5.3	5.3	5.3	5.3	5.3	5.3	5.3	2013
B	5	06:14.9	M4x	8/31/2013	190	82	11.95509549	22.71468144	4.2	5.5	5.7	5.7	5.7	5.5	5.5	5.5	5.4	5.4	5.3	5.4	5.3	5.2	5.2	5.1	5.2	5.1	5.2	5.2	5.2	5.2	5.2	5.3	5.2	5.2	5.2	5.2	5.2	5.2	5.3	5.2	5.2	5.3	5.3	5.3	5.3	5.3	5.3	5.3	2013
B	6	06:22.7	M4x	8/31/2013	189	90	13.33082714	25.19526329	4.4	5.7	5.8	5.8	5.8	5.7	5.6	5.6	5.5	5.4	5.3	5.3	5.3	5.2	5.1	5.2	5.1	5.1	5.1	5.1	5.2	5.1	5	5.2	5.1	5	5	5	5	5	5	5.1	5.1	5.1	5.1	5.2	5.2	5.1	5.2	5.1	2013
B	6	06:22.7	M4x	8/31/2013	200	94	11.75	23.5	4.4	5.7	5.8	5.8	5.8	5.7	5.6	5.6	5.5	5.4	5.3	5.3	5.3	5.2	5.1	5.2	5.1	5.1	5.1	5.1	5.2	5.1	5	5.2	5.1	5	5	5	5	5	5	5.1	5.1	5.1	5.1	5.2	5.2	5.1	5.2	5.1	2013
B	6	06:22.7	M4x	8/31/2013	196	100	13.28103086	26.03082049	4.4	5.7	5.8	5.8	5.8	5.7	5.6	5.6	5.5	5.4	5.3	5.3	5.3	5.2	5.1	5.2	5.1	5.1	5.1	5.1	5.2	5.1	5	5.2	5.1	5	5	5	5	5	5	5.1	5.1	5.1	5.1	5.2	5.2	5.1	5.2	5.1	2013
B	6	06:22.7	M4x	8/31/2013	192	90	12.71565755	24.4140625	4.4	5.7	5.8	5.8	5.8	5.7	5.6	5.6	5.5	5.4	5.3	5.3	5.3	5.2	5.1	5.2	5.1	5.1	5.1	5.1	5.2	5.1	5	5.2	5.1	5	5	5	5	5	5	5.1	5.1	5.1	5.1	5.2	5.2	5.1	5.2	5.1	2013
A	1	05:39.3	M4x	9/3/2011	188	90	13.54468663	25.46401086	4.5	5.8	6.2	6.1	6.1	6	6	5.9	5.9	5.8	5.7	5.8	5.8	5.8	5.8	5.7	5.7	5.8	5.6	5.7	5.8	5.7	5.8	5.8	5.7	5.7	5.7	5.7	5.7	5.7	5.8	5.8	5.9	6	6	6	6.1	6.2	6.1	6	2011
A	1	05:39.3	M4x	9/3/2011	193	93	12.93632809	24.96711321	4.5	5.8	6.2	6.1	6.1	6	6	5.9	5.9	5.8	5.7	5.8	5.8	5.8	5.8	5.7	5.7	5.8	5.6	5.7	5.8	5.7	5.8	5.8	5.7	5.7	5.7	5.7	5.7	5.7	5.8	5.8	5.9	6	6	6	6.1	6.2	6.1	6	2011
A	1	05:39.3	M4x	9/3/2011	191	91	13.05994327	24.94449165	4.5	5.8	6.2	6.1	6.1	6	6	5.9	5.9	5.8	5.7	5.8	5.8	5.8	5.8	5.7	5.7	5.8	5.6	5.7	5.8	5.7	5.8	5.8	5.7	5.7	5.7	5.7	5.7	5.7	5.8	5.8	5.9	6	6	6	6.1	6.2	6.1	6	2011
A	1	05:39.3	M4x	9/3/2011	191	90	12.91642741	24.67037636	4.5	5.8	6.2	6.1	6.1	6	6	5.9	5.9	5.8	5.7	5.8	5.8	5.8	5.8	5.7	5.7	5.8	5.6	5.7	5.8	5.7	5.8	5.8	5.7	5.7	5.7	5.7	5.7	5.7	5.8	5.8	5.9	6	6	6	6.1	6.2	6.1	6	2011
A	2	05:39.6	M4x	9/3/2011	194	87	11.91554916	23.11616537	4.2	5.4	5.9	6.1	6.1	6	6.1	6	5.9	5.8	5.8	5.8	5.8	5.7	5.7	6.1	5.9	5.8	5.7	5.7	5.7	5.7	5.7	5.8	5.8	5.7	5.7	5.7	5.8	5.8	5.8	5.8	5.8	5.9	6	6.1	6.2	6.2	6.2	5	2011
A	2	05:39.6	M4x	9/3/2011	199	90	11.42045167	22.72669882	4.2	5.4	5.9	6.1	6.1	6	6.1	6	5.9	5.8	5.8	5.8	5.8	5.7	5.7	6.1	5.9	5.8	5.7	5.7	5.7	5.7	5.7	5.8	5.8	5.7	5.7	5.7	5.8	5.8	5.8	5.8	5.8	5.9	6	6.1	6.2	6.2	6.2	5	2011
A	2	05:39.6	M4x	9/3/2011	194	98	13.42211285	26.03889893	4.2	5.4	5.9	6.1	6.1	6	6.1	6	5.9	5.8	5.8	5.8	5.8	5.7	5.7	6.1	5.9	5.8	5.7	5.7	5.7	5.7	5.7	5.8	5.8	5.7	5.7	5.7	5.8	5.8	5.8	5.8	5.8	5.9	6	6.1	6.2	6.2	6.2	5	2011
A	2	05:39.6	M4x	9/3/2011	190	98	14.28779705	27.1468144	4.2	5.4	5.9	6.1	6.1	6	6.1	6	5.9	5.8	5.8	5.8	5.8	5.7	5.7	6.1	5.9	5.8	5.7	5.7	5.7	5.7	5.7	5.8	5.8	5.7	5.7	5.7	5.8	5.8	5.8	5.8	5.8	5.9	6	6.1	6.2	6.2	6.2	5	2011
A	3	05:42.8	M4x	9/3/2011	184	82	13.16316676	24.22022684	4.4	5.6	5.9	6	6.1	6	5.9	5.8	5.8	5.7	5.8	5.8	5.7	5.6	5.6	5.6	5.6	5.6	5.6	5.6	5.7	5.7	5.7	5.7	5.7	5.6	5.7	5.8	5.8	5.8	5.9	5.9	6	6	6	6	6.1	6	5.9	5.8	2011
A	3	05:42.8	M4x	9/3/2011	187	95	14.52776432	27.16691927	4.4	5.6	5.9	6	6.1	6	5.9	5.8	5.8	5.7	5.8	5.8	5.7	5.6	5.6	5.6	5.6	5.6	5.6	5.6	5.7	5.7	5.7	5.7	5.7	5.6	5.7	5.8	5.8	5.8	5.9	5.9	6	6	6	6	6.1	6	5.9	5.8	2011
A	3	05:42.8	M4x	9/3/2011	186	100	15.5403633	28.90507573	4.4	5.6	5.9	6	6.1	6	5.9	5.8	5.8	5.7	5.8	5.8	5.7	5.6	5.6	5.6	5.6	5.6	5.6	5.6	5.7	5.7	5.7	5.7	5.7	5.6	5.7	5.8	5.8	5.8	5.9	5.9	6	6	6	6	6.1	6	5.9	5.8	2011
A	3	05:42.8	M4x	9/3/2011	185	91	14.37229779	26.58875091	4.4	5.6	5.9	6	6.1	6	5.9	5.8	5.8	5.7	5.8	5.8	5.7	5.6	5.6	5.6	5.6	5.6	5.6	5.6	5.7	5.7	5.7	5.7	5.7	5.6	5.7	5.8	5.8	5.8	5.9	5.9	6	6	6	6	6.1	6	5.9	5.8	2011
A	4	05:45.3	M4x	9/3/2011	186	90	13.98632697	26.01456816	4.4	5.5	5.9	6	5.9	5.9	5.9	5.9	5.9	5.8	5.7	5.8	5.8	5.7	5.7	5.6	5.6	5.5	5.6	5.6	5.6	5.6	5.7	5.6	5.6	5.7	5.7	5.7	5.7	5.7	5.7	5.7	5.7	5.7	5.8	5.8	5.9	5.8	5.6	5.7	2011
A	4	05:45.3	M4x	9/3/2011	196	86	11.42168654	22.38650562	4.4	5.5	5.9	6	5.9	5.9	5.9	5.9	5.9	5.8	5.7	5.8	5.8	5.7	5.7	5.6	5.6	5.5	5.6	5.6	5.6	5.6	5.7	5.6	5.6	5.7	5.7	5.7	5.7	5.7	5.7	5.7	5.7	5.7	5.8	5.8	5.9	5.8	5.6	5.7	2011
A	4	05:45.3	M4x	9/3/2011	194	91	12.4633905	24.17897757	4.4	5.5	5.9	6	5.9	5.9	5.9	5.9	5.9	5.8	5.7	5.8	5.8	5.7	5.7	5.6	5.6	5.5	5.6	5.6	5.6	5.6	5.7	5.6	5.6	5.7	5.7	5.7	5.7	5.7	5.7	5.7	5.7	5.7	5.8	5.8	5.9	5.8	5.6	5.7	2011
A	4	05:45.3	M4x	9/3/2011	194	88	12.0525095	23.38186842	4.4	5.5	5.9	6	5.9	5.9	5.9	5.9	5.9	5.8	5.7	5.8	5.8	5.7	5.7	5.6	5.6	5.5	5.6	5.6	5.6	5.6	5.7	5.6	5.6	5.7	5.7	5.7	5.7	5.7	5.7	5.7	5.7	5.7	5.8	5.8	5.9	5.8	5.6	5.7	2011
A	5	05:49.5	M4x	9/3/2011	193	90	12.51902718	24.16172246	4.5	5.7	6.2	6.2	6.2	6.1	6.1	6	6	5.8	5.8	5.8	5.8	5.7	5.7	5.7	5.6	5.6	5.6	5.6	5.6	5.6	5.5	5.5	5.6	5.7	5.7	5.6	5.6	5.6	5.6	5.5	5.6	5.6	5.6	5.7	5.6	5.6	5.6	5.5	2011
A	5	05:49.5	M4x	9/3/2011	196	84	11.15606592	21.86588921	4.5	5.7	6.2	6.2	6.2	6.1	6.1	6	6	5.8	5.8	5.8	5.8	5.7	5.7	5.7	5.6	5.6	5.6	5.6	5.6	5.6	5.5	5.5	5.6	5.7	5.7	5.6	5.6	5.6	5.6	5.5	5.6	5.6	5.6	5.7	5.6	5.6	5.6	5.5	2011
A	5	05:49.5	M4x	9/3/2011	195	95	12.81208382	24.98356345	4.5	5.7	6.2	6.2	6.2	6.1	6.1	6	6	5.8	5.8	5.8	5.8	5.7	5.7	5.7	5.6	5.6	5.6	5.6	5.6	5.6	5.5	5.5	5.6	5.7	5.7	5.6	5.6	5.6	5.6	5.5	5.6	5.6	5.6	5.7	5.6	5.6	5.6	5.5	2011
A	5	05:49.5	M4x	9/3/2011	194	94	12.87427151	24.97608673	4.5	5.7	6.2	6.2	6.2	6.1	6.1	6	6	5.8	5.8	5.8	5.8	5.7	5.7	5.7	5.6	5.6	5.6	5.6	5.6	5.6	5.5	5.5	5.6	5.7	5.7	5.6	5.6	5.6	5.6	5.5	5.6	5.6	5.6	5.7	5.6	5.6	5.6	5.5	2011
A	6	05:53.3	M4x	9/3/2011	190	92	13.41303397	25.48476454	4.5	5.8	6.1	6.1	6.1	5.9	5.9	5.8	5.8	5.7	5.6	5.7	5.7	5.7	5.8	5.6	5.6	5.6	5.5	5.5	5.5	5.5	5.5	5.6	5.5	5.5	5.5	5.6	5.5	5.5	5.6	5.6	5.6	5.5	5.5	5.5	5.5	5.4	5.3	5.2	2011
A	6	05:53.3	M4x	9/3/2011	200	100	12.5	25	4.5	5.8	6.1	6.1	6.1	5.9	5.9	5.8	5.8	5.7	5.6	5.7	5.7	5.7	5.8	5.6	5.6	5.6	5.5	5.5	5.5	5.5	5.5	5.6	5.5	5.5	5.5	5.6	5.5	5.5	5.6	5.6	5.6	5.5	5.5	5.5	5.5	5.4	5.3	5.2	2011
A	6	05:53.3	M4x	9/3/2011	196	94	12.48416901	24.46897126	4.5	5.8	6.1	6.1	6.1	5.9	5.9	5.8	5.8	5.7	5.6	5.7	5.7	5.7	5.8	5.6	5.6	5.6	5.5	5.5	5.5	5.5	5.5	5.6	5.5	5.5	5.5	5.6	5.5	5.5	5.6	5.6	5.6	5.5	5.5	5.5	5.5	5.4	5.3	5.2	2011
A	6	05:53.3	M4x	9/3/2011	190	91	13.26724012	25.20775623	4.5	5.8	6.1	6.1	6.1	5.9	5.9	5.8	5.8	5.7	5.6	5.7	5.7	5.7	5.8	5.6	5.6	5.6	5.5	5.5	5.5	5.5	5.5	5.6	5.5	5.5	5.5	5.6	5.5	5.5	5.6	5.6	5.6	5.5	5.5	5.5	5.5	5.4	5.3	5.2	2011
B	1	05:48.3	M4x	9/3/2011	193	96	13.35362899	25.77250396	4.4	5.5	5.9	6.1	6.1	5.9	6	5.9	5.9	5.8	5.7	5.6	5.6	5.7	5.6	5.7	5.5	5.4	5.5	5.5	5.5	5.5	5.4	5.5	5.4	5.4	5.5	5.7	5.6	5.7	5.8	5.8	5.8	5.9	5.6	5.7	5.9	5.9	5.9	5.9	2011
B	1	05:48.3	M4x	9/3/2011	200	98	12.25	24.5	4.4	5.5	5.9	6.1	6.1	5.9	6	5.9	5.9	5.8	5.7	5.6	5.6	5.7	5.6	5.7	5.5	5.4	5.5	5.5	5.5	5.5	5.4	5.5	5.4	5.4	5.5	5.7	5.6	5.7	5.8	5.8	5.8	5.9	5.6	5.7	5.9	5.9	5.9	5.9	2011
B	1	05:48.3	M4x	9/3/2011	198	100	12.8826269	25.50760127	4.4	5.5	5.9	6.1	6.1	5.9	6	5.9	5.9	5.8	5.7	5.6	5.6	5.7	5.6	5.7	5.5	5.4	5.5	5.5	5.5	5.5	5.4	5.5	5.4	5.4	5.5	5.7	5.6	5.7	5.8	5.8	5.8	5.9	5.6	5.7	5.9	5.9	5.9	5.9	2011
B	1	05:48.3	M4x	9/3/2011	198				4.4	5.5	5.9	6.1	6.1	5.9	6	5.9	5.9	5.8	5.7	5.6	5.6	5.7	5.6	5.7	5.5	5.4	5.5	5.5	5.5	5.5	5.4	5.5	5.4	5.4	5.5	5.7	5.6	5.7	5.8	5.8	5.8	5.9	5.6	5.7	5.9	5.9	5.9	5.9	2011
B	2	05:49.1	M4x	9/3/2011	187	100	15.29238349	28.59675713	4.3	5.7	5.9	6.1	6	5.9	5.9	5.9	5.8	5.7	5.7	5.7	5.7	5.7	5.7	5.7	5.7	5.7	5.6	5.6	5.7	5.6	5.6	5.5	5.5	5.6	5.6	5.6	5.6	5.6	5.7	5.7	5.7	5.7	5.7	5.7	5.8	5.8	5.9	6	2011
B	2	05:49.1	M4x	9/3/2011	198	88	11.33671167	22.44668911	4.3	5.7	5.9	6.1	6	5.9	5.9	5.9	5.8	5.7	5.7	5.7	5.7	5.7	5.7	5.7	5.7	5.7	5.6	5.6	5.7	5.6	5.6	5.5	5.5	5.6	5.6	5.6	5.6	5.6	5.7	5.7	5.7	5.7	5.7	5.7	5.8	5.8	5.9	6	2011
B	2	05:49.1	M4x	9/3/2011	196	93	12.3513587	24.20866306	4.3	5.7	5.9	6.1	6	5.9	5.9	5.9	5.8	5.7	5.7	5.7	5.7	5.7	5.7	5.7	5.7	5.7	5.6	5.6	5.7	5.6	5.6	5.5	5.5	5.6	5.6	5.6	5.6	5.6	5.7	5.7	5.7	5.7	5.7	5.7	5.8	5.8	5.9	6	2011
B	2	05:49.1	M4x	9/3/2011	193	93	12.93632809	24.96711321	4.3	5.7	5.9	6.1	6	5.9	5.9	5.9	5.8	5.7	5.7	5.7	5.7	5.7	5.7	5.7	5.7	5.7	5.6	5.6	5.7	5.6	5.6	5.5	5.5	5.6	5.6	5.6	5.6	5.6	5.7	5.7	5.7	5.7	5.7	5.7	5.8	5.8	5.9	6	2011
B	3	05:49.1	M4x	9/3/2011	183	75	12.23793083	22.39541342	4.5	5.8	6	6	6	6	5.9	5.9	5.7	5.8	5.8	5.7	5.7	5.6	5.7	5.8	5.6	5.6	5.6	5.5	5.6	5.6	5.6	5.5	5.5	5.6	5.5	5.6	5.6	5.6	5.6	5.7	5.6	5.7	5.8	5.8	5.8	5.8	5.9	5.8	2011
B	3	05:49.1	M4x	9/3/2011	195	98	13.21667594	25.77251808	4.5	5.8	6	6	6	6	5.9	5.9	5.7	5.8	5.8	5.7	5.7	5.6	5.7	5.8	5.6	5.6	5.6	5.5	5.6	5.6	5.6	5.5	5.5	5.6	5.5	5.6	5.6	5.6	5.6	5.7	5.6	5.7	5.8	5.8	5.8	5.8	5.9	5.8	2011
B	3	05:49.1	M4x	9/3/2011	194	87	11.91554916	23.11616537	4.5	5.8	6	6	6	6	5.9	5.9	5.7	5.8	5.8	5.7	5.7	5.6	5.7	5.8	5.6	5.6	5.6	5.5	5.6	5.6	5.6	5.5	5.5	5.6	5.5	5.6	5.6	5.6	5.6	5.7	5.6	5.7	5.8	5.8	5.8	5.8	5.9	5.8	2011
B	3	05:49.1	M4x	9/3/2011	191	88	12.62939569	24.12214577	4.5	5.8	6	6	6	6	5.9	5.9	5.7	5.8	5.8	5.7	5.7	5.6	5.7	5.8	5.6	5.6	5.6	5.5	5.6	5.6	5.6	5.5	5.5	5.6	5.5	5.6	5.6	5.6	5.6	5.7	5.6	5.7	5.8	5.8	5.8	5.8	5.9	5.8	2011
B	4	05:50.1	M4x	9/3/2011	186	85	13.2093088	24.56931437	4.2	5.4	5.8	5.9	5.9	5.8	5.8	5.9	5.8	5.8	5.7	5.8	5.7	5.7	5.6	5.7	5.6	5.6	5.6	5.5	5.6	5.5	5.5	5.5	5.4	5.5	5.4	5.5	5.6	5.5	5.7	5.8	5.7	5.7	5.7	5.8	5.9	5.8	5.8	5.8	2011
B	4	05:50.1	M4x	9/3/2011	196	93	12.3513587	24.20866306	4.2	5.4	5.8	5.9	5.9	5.8	5.8	5.9	5.8	5.8	5.7	5.8	5.7	5.7	5.6	5.7	5.6	5.6	5.6	5.5	5.6	5.5	5.5	5.5	5.4	5.5	5.4	5.5	5.6	5.5	5.7	5.8	5.7	5.7	5.7	5.8	5.9	5.8	5.8	5.8	2011
B	4	05:50.1	M4x	9/3/2011	190	89	12.97565243	24.65373961	4.2	5.4	5.8	5.9	5.9	5.8	5.8	5.9	5.8	5.8	5.7	5.8	5.7	5.7	5.6	5.7	5.6	5.6	5.6	5.5	5.6	5.5	5.5	5.5	5.4	5.5	5.4	5.5	5.6	5.5	5.7	5.8	5.7	5.7	5.7	5.8	5.9	5.8	5.8	5.8	2011
B	4	05:50.1	M4x	9/3/2011	189	97	14.36766925	27.15489488	4.2	5.4	5.8	5.9	5.9	5.8	5.8	5.9	5.8	5.8	5.7	5.8	5.7	5.7	5.6	5.7	5.6	5.6	5.6	5.5	5.6	5.5	5.5	5.5	5.4	5.5	5.4	5.5	5.6	5.5	5.7	5.8	5.7	5.7	5.7	5.8	5.9	5.8	5.8	5.8	2011
B	5	05:50.6	M4x	9/3/2011	191	88	12.62939569	24.12214577	4.4	5.7	6	6.1	6.1	5.9	6.1	5.9	5.9	5.8	5.7	5.7	5.7	5.7	5.6	5.6	5.6	5.8	5.7	5.6	5.6	5.6	5.5	5.5	5.5	5.5	5.4	5.4	5.4	5.5	5.5	5.6	5.5	5.6	5.6	5.7	5.8	5.9	5.9	5.9	2011
B	5	05:50.6	M4x	9/3/2011	196	93	12.3513587	24.20866306	4.4	5.7	6	6.1	6.1	5.9	6.1	5.9	5.9	5.8	5.7	5.7	5.7	5.7	5.6	5.6	5.6	5.8	5.7	5.6	5.6	5.6	5.5	5.5	5.5	5.5	5.4	5.4	5.4	5.5	5.5	5.6	5.5	5.6	5.6	5.7	5.8	5.9	5.9	5.9	2011
B	5	05:50.6	M4x	9/3/2011	195	83	11.19371534	21.8277449	4.4	5.7	6	6.1	6.1	5.9	6.1	5.9	5.9	5.8	5.7	5.7	5.7	5.7	5.6	5.6	5.6	5.8	5.7	5.6	5.6	5.6	5.5	5.5	5.5	5.5	5.4	5.4	5.4	5.5	5.5	5.6	5.5	5.6	5.6	5.7	5.8	5.9	5.9	5.9	2011
B	5	05:50.6	M4x	9/3/2011	194	93	12.73731117	24.71038368	4.4	5.7	6	6.1	6.1	5.9	6.1	5.9	5.9	5.8	5.7	5.7	5.7	5.7	5.6	5.6	5.6	5.8	5.7	5.6	5.6	5.6	5.5	5.5	5.5	5.5	5.4	5.4	5.4	5.5	5.5	5.6	5.5	5.6	5.6	5.7	5.8	5.9	5.9	5.9	2011
B	6	05:50.7	M4x	9/3/2011	187	85	12.99852597	24.30724356	4.4	5.6	5.9	6	5.9	5.8	5.8	5.8	5.7	5.7	5.7	5.6	5.7	5.5	5.5	5.5	5.6	5.6	5.5	5.6	5.5	5.5	5.5	5.5	5.5	5.5	5.5	5.6	5.5	5.6	5.6	5.7	5.6	5.7	5.7	5.8	5.8	5.8	5.9	5.9	2011
B	6	05:50.7	M4x	9/3/2011	191	90	12.91642741	24.67037636	4.4	5.6	5.9	6	5.9	5.8	5.8	5.8	5.7	5.7	5.7	5.6	5.7	5.5	5.5	5.5	5.6	5.6	5.5	5.6	5.5	5.5	5.5	5.5	5.5	5.5	5.5	5.6	5.5	5.6	5.6	5.7	5.6	5.7	5.7	5.8	5.8	5.8	5.9	5.9	2011
B	6	05:50.7	M4x	9/3/2011	189	90	13.33082714	25.19526329	4.4	5.6	5.9	6	5.9	5.8	5.8	5.8	5.7	5.7	5.7	5.6	5.7	5.5	5.5	5.5	5.6	5.6	5.5	5.6	5.5	5.5	5.5	5.5	5.5	5.5	5.5	5.6	5.5	5.6	5.6	5.7	5.6	5.7	5.7	5.8	5.8	5.8	5.9	5.9	2011
B	6	05:50.7	M4x	9/3/2011	189	83	12.29398503	23.2356317	4.4	5.6	5.9	6	5.9	5.8	5.8	5.8	5.7	5.7	5.7	5.6	5.7	5.5	5.5	5.5	5.6	5.6	5.5	5.6	5.5	5.5	5.5	5.5	5.5	5.5	5.5	5.6	5.5	5.6	5.6	5.7	5.6	5.7	5.7	5.8	5.8	5.8	5.9	5.9	2011
A	1	06:15.8	M4x	11/5/2010	184	82	13.16316676	24.22022684	4.1	5.3	5.6	5.5	5.5	5.4	5.4	5.4	5.3	5.2	5.4	5.3	5.4	5.3	5.2	5.3	5.3	5.2	5	5.2	5.3	5.3	5.2	5.3	5.1	5.1	5.1	5	5.1	5.1	5	5	5.3	5.3	5.1	5.3	5.4	5.5	5.5	5.6	2010
A	1	06:15.8	M4x	11/5/2010	187	95	14.52776432	27.16691927	4.1	5.3	5.6	5.5	5.5	5.4	5.4	5.4	5.3	5.2	5.4	5.3	5.4	5.3	5.2	5.3	5.3	5.2	5	5.2	5.3	5.3	5.2	5.3	5.1	5.1	5.1	5	5.1	5.1	5	5	5.3	5.3	5.1	5.3	5.4	5.5	5.5	5.6	2010
A	1	06:15.8	M4x	11/5/2010	186	100	15.5403633	28.90507573	4.1	5.3	5.6	5.5	5.5	5.4	5.4	5.4	5.3	5.2	5.4	5.3	5.4	5.3	5.2	5.3	5.3	5.2	5	5.2	5.3	5.3	5.2	5.3	5.1	5.1	5.1	5	5.1	5.1	5	5	5.3	5.3	5.1	5.3	5.4	5.5	5.5	5.6	2010
A	1	06:15.8	M4x	11/5/2010	185	91	14.37229779	26.58875091	4.1	5.3	5.6	5.5	5.5	5.4	5.4	5.4	5.3	5.2	5.4	5.3	5.4	5.3	5.2	5.3	5.3	5.2	5	5.2	5.3	5.3	5.2	5.3	5.1	5.1	5.1	5	5.1	5.1	5	5	5.3	5.3	5.1	5.3	5.4	5.5	5.5	5.6	2010
A	2	06:17.0	M4x	11/5/2010	187	93	14.22191665	26.59498413	3.4	5.2	5.5	5.4	5.4	5.5	5.5	5.4	5.4	5.3	5.4	5.4	5.4	5.4	5.2	5.2	5.4	5.3	5.3	5.3	5.2	5.2	5.3	5.1	4.9	5	5	5	4.9	5.3	5.4	5	5	5.2	5.3	5.3	5.4	5.4	5.4	5.4	2010
A	2	06:17.0	M4x	11/5/2010	196	94	12.48416901	24.46897126	3.4	5.2	5.5	5.4	5.4	5.5	5.5	5.4	5.4	5.3	5.4	5.4	5.4	5.4	5.2	5.2	5.4	5.3	5.3	5.3	5.2	5.2	5.3	5.1	4.9	5	5	5	4.9	5.3	5.4	5	5	5.2	5.3	5.3	5.4	5.4	5.4	5.4	2010
A	2	06:17.0	M4x	11/5/2010	190	92	13.41303397	25.48476454	3.4	5.2	5.5	5.4	5.4	5.5	5.5	5.4	5.4	5.3	5.4	5.4	5.4	5.4	5.2	5.2	5.4	5.3	5.3	5.3	5.2	5.2	5.3	5.1	4.9	5	5	5	4.9	5.3	5.4	5	5	5.2	5.3	5.3	5.4	5.4	5.4	5.4	2010
A	2	06:17.0	M4x	11/5/2010	190	91	13.26724012	25.20775623	3.4	5.2	5.5	5.4	5.4	5.5	5.5	5.4	5.4	5.3	5.4	5.4	5.4	5.4	5.2	5.2	5.4	5.3	5.3	5.3	5.2	5.2	5.3	5.1	4.9	5	5	5	4.9	5.3	5.4	5	5	5.2	5.3	5.3	5.4	5.4	5.4	5.4	2010
A	3	06:18.9	M4x	11/5/2010	188	90	13.54468663	25.46401086	3.7	5.4	5.7	5.6	5.3	5.3	5.4	5.3	5.1	5.2	5.2	5.3	5.4	5.4	5.3	5.2	5.3	5.2	5.2	5.1	5.1	5.1	5.2	5.2	5.1	4.9	5	5	4.9	4.8	4.9	5	5.3	5.3	5.3	5.4	5.4	5.4	5.5	5.6	2010
A	3	06:18.9	M4x	11/5/2010	193	93	12.93632809	24.96711321	3.7	5.4	5.7	5.6	5.3	5.3	5.4	5.3	5.1	5.2	5.2	5.3	5.4	5.4	5.3	5.2	5.3	5.2	5.2	5.1	5.1	5.1	5.2	5.2	5.1	4.9	5	5	4.9	4.8	4.9	5	5.3	5.3	5.3	5.4	5.4	5.4	5.5	5.6	2010
A	3	06:18.9	M4x	11/5/2010	191	91	13.05994327	24.94449165	3.7	5.4	5.7	5.6	5.3	5.3	5.4	5.3	5.1	5.2	5.2	5.3	5.4	5.4	5.3	5.2	5.3	5.2	5.2	5.1	5.1	5.1	5.2	5.2	5.1	4.9	5	5	4.9	4.8	4.9	5	5.3	5.3	5.3	5.4	5.4	5.4	5.5	5.6	2010
A	3	06:18.9	M4x	11/5/2010	191	90	12.91642741	24.67037636	3.7	5.4	5.7	5.6	5.3	5.3	5.4	5.3	5.1	5.2	5.2	5.3	5.4	5.4	5.3	5.2	5.3	5.2	5.2	5.1	5.1	5.1	5.2	5.2	5.1	4.9	5	5	4.9	4.8	4.9	5	5.3	5.3	5.3	5.4	5.4	5.4	5.5	5.6	2010
A	4	06:19.5	M4x	11/5/2010	187	80	12.23390679	22.8774057	4	5.2	5.5	5.3	5.1	5.2	5.5	5.2	5.2	5.3	5.3	5.3	5.4	5.3	5.3	5.2	5.3	5.3	5.2	5.2	5.3	5.2	5.4	5.2	5.2	5	5	5.1	5.1	5.1	5.2	5.1	5.2	5.4	5.3	5.3	5.1	5.2	5.5	5.7	2010
A	4	06:19.5	M4x	11/5/2010	194	98	13.42211285	26.03889893	4	5.2	5.5	5.3	5.1	5.2	5.5	5.2	5.2	5.3	5.3	5.3	5.4	5.3	5.3	5.2	5.3	5.3	5.2	5.2	5.3	5.2	5.4	5.2	5.2	5	5	5.1	5.1	5.1	5.2	5.1	5.2	5.4	5.3	5.3	5.1	5.2	5.5	5.7	2010
A	4	06:19.5	M4x	11/5/2010	194	87	11.91554916	23.11616537	4	5.2	5.5	5.3	5.1	5.2	5.5	5.2	5.2	5.3	5.3	5.3	5.4	5.3	5.3	5.2	5.3	5.3	5.2	5.2	5.3	5.2	5.4	5.2	5.2	5	5	5.1	5.1	5.1	5.2	5.1	5.2	5.4	5.3	5.3	5.1	5.2	5.5	5.7	2010
A	4	06:19.5	M4x	11/5/2010	193	90	12.51902718	24.16172246	4	5.2	5.5	5.3	5.1	5.2	5.5	5.2	5.2	5.3	5.3	5.3	5.4	5.3	5.3	5.2	5.3	5.3	5.2	5.2	5.3	5.2	5.4	5.2	5.2	5	5	5.1	5.1	5.1	5.2	5.1	5.2	5.4	5.3	5.3	5.1	5.2	5.5	5.7	2010
A	5	06:26.2	M4x	11/5/2010	193	96	13.35362899	25.77250396	4	5.2	5.4	5.1	5.3	5.3	5.3	5.2	5.2	5.1	5.3	5.3	5.3	5.3	5.2	5.2	5.2	5.2	5	5	5.1	5.1	5.1	5.1	5.1	5	5	5	4.9	5	5	5	5.1	5.1	4.9	5	5.2	5.2	5.4	5.4	2010
A	5	06:26.2	M4x	11/5/2010	198	102	13.14027944	26.01775329	4	5.2	5.4	5.1	5.3	5.3	5.3	5.2	5.2	5.1	5.3	5.3	5.3	5.3	5.2	5.2	5.2	5.2	5	5	5.1	5.1	5.1	5.1	5.1	5	5	5	4.9	5	5	5	5.1	5.1	4.9	5	5.2	5.2	5.4	5.4	2010
A	5	06:26.2	M4x	11/5/2010	198	100	12.8826269	25.50760127	4	5.2	5.4	5.1	5.3	5.3	5.3	5.2	5.2	5.1	5.3	5.3	5.3	5.3	5.2	5.2	5.2	5.2	5	5	5.1	5.1	5.1	5.1	5.1	5	5	5	4.9	5	5	5	5.1	5.1	4.9	5	5.2	5.2	5.4	5.4	2010
A	5	06:26.2	M4x	11/5/2010	198				4	5.2	5.4	5.1	5.3	5.3	5.3	5.2	5.2	5.1	5.3	5.3	5.3	5.3	5.2	5.2	5.2	5.2	5	5	5.1	5.1	5.1	5.1	5.1	5	5	5	4.9	5	5	5	5.1	5.1	4.9	5	5.2	5.2	5.4	5.4	2010
A	6	06:34.9	M4x	11/5/2010	193	90	12.51902718	24.16172246	3.8	5.3	5.4	5.3	5.3	5.4	5.4	5.3	5.2	5.3	5.3	5.4	5.3	5.3	5.3	5.2	5.1	5.1	5	5.1	5.1	5	4.9	4.9	4.9	4.7	4.7	4.8	4.7	4.8	4.7	4.7	4.8	4.8	4.7	4.6	4.6	4.7	5.2	5.2	2010
A	6	06:34.9	M4x	11/5/2010	196	84	11.15606592	21.86588921	3.8	5.3	5.4	5.3	5.3	5.4	5.4	5.3	5.2	5.3	5.3	5.4	5.3	5.3	5.3	5.2	5.1	5.1	5	5.1	5.1	5	4.9	4.9	4.9	4.7	4.7	4.8	4.7	4.8	4.7	4.7	4.8	4.8	4.7	4.6	4.6	4.7	5.2	5.2	2010
A	6	06:34.9	M4x	11/5/2010	194	94	12.87427151	24.97608673	3.8	5.3	5.4	5.3	5.3	5.4	5.4	5.3	5.2	5.3	5.3	5.4	5.3	5.3	5.3	5.2	5.1	5.1	5	5.1	5.1	5	4.9	4.9	4.9	4.7	4.7	4.8	4.7	4.8	4.7	4.7	4.8	4.8	4.7	4.6	4.6	4.7	5.2	5.2	2010
A	6	06:34.9	M4x	11/5/2010	193	85	11.82352567	22.81940455	3.8	5.3	5.4	5.3	5.3	5.4	5.4	5.3	5.2	5.3	5.3	5.4	5.3	5.3	5.3	5.2	5.1	5.1	5	5.1	5.1	5	4.9	4.9	4.9	4.7	4.7	4.8	4.7	4.8	4.7	4.7	4.8	4.8	4.7	4.6	4.6	4.7	5.2	5.2	2010
B	1	06:07.7	M4x	11/5/2010	186	85	13.2093088	24.56931437	4.4	5.6	5.7	5.8	5.7	5.7	5.7	5.7	5.6	5.5	5.3	5.4	5.4	5.4	5.2	5.2	5.3	5.3	5.3	5.2	5.3	5.4	5.2	5.1	5.1	5.2	5.2	5.2	5.2	5.3	5.3	5.3	5.3	5.3	5.4	5.6	5.7	5.6	5.5	5.5	2010
B	1	06:07.7	M4x	11/5/2010	190	89	12.97565243	24.65373961	4.4	5.6	5.7	5.8	5.7	5.7	5.7	5.7	5.6	5.5	5.3	5.4	5.4	5.4	5.2	5.2	5.3	5.3	5.3	5.2	5.3	5.4	5.2	5.1	5.1	5.2	5.2	5.2	5.2	5.3	5.3	5.3	5.3	5.3	5.4	5.6	5.7	5.6	5.5	5.5	2010
B	1	06:07.7	M4x	11/5/2010	189	97	14.36766925	27.15489488	4.4	5.6	5.7	5.8	5.7	5.7	5.7	5.7	5.6	5.5	5.3	5.4	5.4	5.4	5.2	5.2	5.3	5.3	5.3	5.2	5.3	5.4	5.2	5.1	5.1	5.2	5.2	5.2	5.2	5.3	5.3	5.3	5.3	5.3	5.4	5.6	5.7	5.6	5.5	5.5	2010
B	1	06:07.7	M4x	11/5/2010	186	91	14.1417306	26.30361892	4.4	5.6	5.7	5.8	5.7	5.7	5.7	5.7	5.6	5.5	5.3	5.4	5.4	5.4	5.2	5.2	5.3	5.3	5.3	5.2	5.3	5.4	5.2	5.1	5.1	5.2	5.2	5.2	5.2	5.3	5.3	5.3	5.3	5.3	5.4	5.6	5.7	5.6	5.5	5.5	2010
B	2	06:09.3	M4x	11/5/2010	185	89	14.05642311	26.00438276	4.3	5.5	5.8	5.8	5.7	5.6	5.5	5.6	5.5	5.4	5.4	5.4	5.4	5.3	5.2	5.3	5.4	5.5	5.4	5.3	5.4	5.4	5.2	5.2	5.2	5.2	5.3	5.3	5.1	5	5.1	5.3	5.3	5.3	5.4	5.7	5.6	5.5	5.5	5.4	2010
B	2	06:09.3	M4x	11/5/2010	196	93	12.3513587	24.20866306	4.3	5.5	5.8	5.8	5.7	5.6	5.5	5.6	5.5	5.4	5.4	5.4	5.4	5.3	5.2	5.3	5.4	5.5	5.4	5.3	5.4	5.4	5.2	5.2	5.2	5.2	5.3	5.3	5.1	5	5.1	5.3	5.3	5.3	5.4	5.7	5.6	5.5	5.5	5.4	2010
B	2	06:09.3	M4x	11/5/2010	196	93	12.3513587	24.20866306	4.3	5.5	5.8	5.8	5.7	5.6	5.5	5.6	5.5	5.4	5.4	5.4	5.4	5.3	5.2	5.3	5.4	5.5	5.4	5.3	5.4	5.4	5.2	5.2	5.2	5.2	5.3	5.3	5.1	5	5.1	5.3	5.3	5.3	5.4	5.7	5.6	5.5	5.5	5.4	2010
B	2	06:09.3	M4x	11/5/2010	191	91	13.05994327	24.94449165	4.3	5.5	5.8	5.8	5.7	5.6	5.5	5.6	5.5	5.4	5.4	5.4	5.4	5.3	5.2	5.3	5.4	5.5	5.4	5.3	5.4	5.4	5.2	5.2	5.2	5.2	5.3	5.3	5.1	5	5.1	5.3	5.3	5.3	5.4	5.7	5.6	5.5	5.5	5.4	2010
B	3	06:12.6	M4x	11/5/2010	190	93	13.55882782	25.76177285	4.1	5.6	5.7	5.7	5.6	5.6	5.5	5.5	5.6	5.4	5.4	5.2	5.2	5.3	5	5.1	5.2	5.2	5.2	5.2	5.2	5.5	5.2	5.2	5.1	5	5	5.1	5	5	5.2	5.2	5.4	5.4	5.5	5.6	5.6	5.7	5.6	5.6	2010
B	3	06:12.6	M4x	11/5/2010					4.1	5.6	5.7	5.7	5.6	5.6	5.5	5.5	5.6	5.4	5.4	5.2	5.2	5.3	5	5.1	5.2	5.2	5.2	5.2	5.2	5.5	5.2	5.2	5.1	5	5	5.1	5	5	5.2	5.2	5.4	5.4	5.5	5.6	5.6	5.7	5.6	5.6	2010
B	3	06:12.6	M4x	11/5/2010					4.1	5.6	5.7	5.7	5.6	5.6	5.5	5.5	5.6	5.4	5.4	5.2	5.2	5.3	5	5.1	5.2	5.2	5.2	5.2	5.2	5.5	5.2	5.2	5.1	5	5	5.1	5	5	5.2	5.2	5.4	5.4	5.5	5.6	5.6	5.7	5.6	5.6	2010
B	3	06:12.6	M4x	11/5/2010					4.1	5.6	5.7	5.7	5.6	5.6	5.5	5.5	5.6	5.4	5.4	5.2	5.2	5.3	5	5.1	5.2	5.2	5.2	5.2	5.2	5.5	5.2	5.2	5.1	5	5	5.1	5	5	5.2	5.2	5.4	5.4	5.5	5.6	5.6	5.7	5.6	5.6	2010
B	4	06:14.1	M4x	11/5/2010	191	95	13.63400671	26.04095282	4.3	5.6	5.9	5.9	5.9	5.6	5.7	5.7	5.6	5.4	5.3	5.3	5.3	5.2	5.1	5.1	5.2	5.1	5.1	5	5.1	5.1	5.1	5	5	4.9	5	5	5	4.9	5	5.1	5.1	5.3	5.5	5.6	5.8	5.6	5.7	5.8	2010
B	4	06:14.1	M4x	11/5/2010	195	83	11.19371534	21.8277449	4.3	5.6	5.9	5.9	5.9	5.6	5.7	5.7	5.6	5.4	5.3	5.3	5.3	5.2	5.1	5.1	5.2	5.1	5.1	5	5.1	5.1	5.1	5	5	4.9	5	5	5	4.9	5	5.1	5.1	5.3	5.5	5.6	5.8	5.6	5.7	5.8	2010
B	4	06:14.1	M4x	11/5/2010	194	93	12.73731117	24.71038368	4.3	5.6	5.9	5.9	5.9	5.6	5.7	5.7	5.6	5.4	5.3	5.3	5.3	5.2	5.1	5.1	5.2	5.1	5.1	5	5.1	5.1	5.1	5	5	4.9	5	5	5	4.9	5	5.1	5.1	5.3	5.5	5.6	5.8	5.6	5.7	5.8	2010
B	4	06:14.1	M4x	11/5/2010	193	85	11.82352567	22.81940455	4.3	5.6	5.9	5.9	5.9	5.6	5.7	5.7	5.6	5.4	5.3	5.3	5.3	5.2	5.1	5.1	5.2	5.1	5.1	5	5.1	5.1	5.1	5	5	4.9	5	5	5	4.9	5	5.1	5.1	5.3	5.5	5.6	5.8	5.6	5.7	5.8	2010
A	1	05:36.2	M8+	9/5/2015	198	100	12.8826269	25.50760127	4.4	6.1	6.6	6.6	6.5	6.4	6.3	6.2	6.2	6.1	6	6.1	5.9	5.9	5.8	5.8	5.7	5.8	5.8	5.7	5.8	5.9	5.9	5.7	5.8	5.7	5.7	5.7	5.7	5.8	5.9	5.9	6	6	6	6.1	6.1	6.1	6.1	6.3	2015
A	1	05:36.2	M8+	9/5/2015	207	98	11.04879814	22.87101216	4.4	6.1	6.6	6.6	6.5	6.4	6.3	6.2	6.2	6.1	6	6.1	5.9	5.9	5.8	5.8	5.7	5.8	5.8	5.7	5.8	5.9	5.9	5.7	5.8	5.7	5.7	5.7	5.7	5.8	5.9	5.9	6	6	6	6.1	6.1	6.1	6.1	6.3	2015
A	1	05:36.2	M8+	9/5/2015	203	106	12.67120017	25.72253634	4.4	6.1	6.6	6.6	6.5	6.4	6.3	6.2	6.2	6.1	6	6.1	5.9	5.9	5.8	5.8	5.7	5.8	5.8	5.7	5.8	5.9	5.9	5.7	5.8	5.7	5.7	5.7	5.7	5.8	5.9	5.9	6	6	6	6.1	6.1	6.1	6.1	6.3	2015
A	1	05:36.2	M8+	9/5/2015	199	90	11.42045167	22.72669882	4.4	6.1	6.6	6.6	6.5	6.4	6.3	6.2	6.2	6.1	6	6.1	5.9	5.9	5.8	5.8	5.7	5.8	5.8	5.7	5.8	5.9	5.9	5.7	5.8	5.7	5.7	5.7	5.7	5.8	5.9	5.9	6	6	6	6.1	6.1	6.1	6.1	6.3	2015
A	1	05:36.2	M8+	9/5/2015	195				4.4	6.1	6.6	6.6	6.5	6.4	6.3	6.2	6.2	6.1	6	6.1	5.9	5.9	5.8	5.8	5.7	5.8	5.8	5.7	5.8	5.9	5.9	5.7	5.8	5.7	5.7	5.7	5.7	5.8	5.9	5.9	6	6	6	6.1	6.1	6.1	6.1	6.3	2015
A	1	05:36.2	M8+	9/5/2015	194	94	12.87427151	24.97608673	4.4	6.1	6.6	6.6	6.5	6.4	6.3	6.2	6.2	6.1	6	6.1	5.9	5.9	5.8	5.8	5.7	5.8	5.8	5.7	5.8	5.9	5.9	5.7	5.8	5.7	5.7	5.7	5.7	5.8	5.9	5.9	6	6	6	6.1	6.1	6.1	6.1	6.3	2015
A	1	05:36.2	M8+	9/5/2015	194				4.4	6.1	6.6	6.6	6.5	6.4	6.3	6.2	6.2	6.1	6	6.1	5.9	5.9	5.8	5.8	5.7	5.8	5.8	5.7	5.8	5.9	5.9	5.7	5.8	5.7	5.7	5.7	5.7	5.8	5.9	5.9	6	6	6	6.1	6.1	6.1	6.1	6.3	2015
A	1	05:36.2	M8+	9/5/2015	190	94	13.70462166	26.03878116	4.4	6.1	6.6	6.6	6.5	6.4	6.3	6.2	6.2	6.1	6	6.1	5.9	5.9	5.8	5.8	5.7	5.8	5.8	5.7	5.8	5.9	5.9	5.7	5.8	5.7	5.7	5.7	5.7	5.8	5.9	5.9	6	6	6	6.1	6.1	6.1	6.1	6.3	2015
A	2	05:36.4	M8+	9/5/2015	186	74	11.49986884	21.38975604	4.4	6.1	6.6	6.6	6.5	6.4	6.3	6.2	6.1	6	6.1	6	6	5.8	5.7	5.7	5.7	5.7	5.8	5.7	5.8	5.9	5.8	5.8	5.7	5.6	5.7	5.7	5.8	5.9	5.8	6	5.9	5.9	6.1	6.1	6.2	6.2	6.2	6.2	2015
A	2	05:36.4	M8+	9/5/2015	199	99	12.56249684	24.9993687	4.4	6.1	6.6	6.6	6.5	6.4	6.3	6.2	6.1	6	6.1	6	6	5.8	5.7	5.7	5.7	5.7	5.8	5.7	5.8	5.9	5.8	5.8	5.7	5.6	5.7	5.7	5.8	5.9	5.8	6	5.9	5.9	6.1	6.1	6.2	6.2	6.2	6.2	2015
A	2	05:36.4	M8+	9/5/2015	197	92	12.03342204	23.70584143	4.4	6.1	6.6	6.6	6.5	6.4	6.3	6.2	6.1	6	6.1	6	6	5.8	5.7	5.7	5.7	5.7	5.8	5.7	5.8	5.9	5.8	5.8	5.7	5.6	5.7	5.7	5.8	5.9	5.8	6	5.9	5.9	6.1	6.1	6.2	6.2	6.2	6.2	2015
A	2	05:36.4	M8+	9/5/2015	195	92	12.4074917	24.19460881	4.4	6.1	6.6	6.6	6.5	6.4	6.3	6.2	6.1	6	6.1	6	6	5.8	5.7	5.7	5.7	5.7	5.8	5.7	5.8	5.9	5.8	5.8	5.7	5.6	5.7	5.7	5.8	5.9	5.8	6	5.9	5.9	6.1	6.1	6.2	6.2	6.2	6.2	2015
A	2	05:36.4	M8+	9/5/2015	195	88	11.86803554	23.1426693	4.4	6.1	6.6	6.6	6.5	6.4	6.3	6.2	6.1	6	6.1	6	6	5.8	5.7	5.7	5.7	5.7	5.8	5.7	5.8	5.9	5.8	5.8	5.7	5.6	5.7	5.7	5.8	5.9	5.8	6	5.9	5.9	6.1	6.1	6.2	6.2	6.2	6.2	2015
A	2	05:36.4	M8+	9/5/2015	193	92	12.79722779	24.69864963	4.4	6.1	6.6	6.6	6.5	6.4	6.3	6.2	6.1	6	6.1	6	6	5.8	5.7	5.7	5.7	5.7	5.8	5.7	5.8	5.9	5.8	5.8	5.7	5.6	5.7	5.7	5.8	5.9	5.8	6	5.9	5.9	6.1	6.1	6.2	6.2	6.2	6.2	2015
A	2	05:36.4	M8+	9/5/2015	193	88	12.24082658	23.6247953	4.4	6.1	6.6	6.6	6.5	6.4	6.3	6.2	6.1	6	6.1	6	6	5.8	5.7	5.7	5.7	5.7	5.8	5.7	5.8	5.9	5.8	5.8	5.7	5.6	5.7	5.7	5.8	5.9	5.8	6	5.9	5.9	6.1	6.1	6.2	6.2	6.2	6.2	2015
A	2	05:36.4	M8+	9/5/2015	190	91	13.26724012	25.20775623	4.4	6.1	6.6	6.6	6.5	6.4	6.3	6.2	6.1	6	6.1	6	6	5.8	5.7	5.7	5.7	5.7	5.8	5.7	5.8	5.9	5.8	5.8	5.7	5.6	5.7	5.7	5.8	5.9	5.8	6	5.9	5.9	6.1	6.1	6.2	6.2	6.2	6.2	2015
A	3	05:38.1	M8+	9/5/2015	194	86	11.77858883	22.85046232	4.3	5.9	6.4	6.5	6.5	6.4	6.2	6.1	6	6	5.9	5.8	5.8	5.8	5.8	5.7	5.7	5.7	5.7	5.7	5.7	5.7	5.7	5.8	5.8	5.8	5.8	5.8	5.8	5.8	5.9	5.9	5.9	6	6	6	6	6.1	6.1	6.2	2015
A	3	05:38.1	M8+	9/5/2015	202	98	11.88972931	24.01725321	4.3	5.9	6.4	6.5	6.5	6.4	6.2	6.1	6	6	5.9	5.8	5.8	5.8	5.8	5.7	5.7	5.7	5.7	5.7	5.7	5.7	5.7	5.8	5.8	5.8	5.8	5.8	5.8	5.8	5.9	5.9	5.9	6	6	6	6	6.1	6.1	6.2	2015
A	3	05:38.1	M8+	9/5/2015	199	94	11.9280273	23.73677432	4.3	5.9	6.4	6.5	6.5	6.4	6.2	6.1	6	6	5.9	5.8	5.8	5.8	5.8	5.7	5.7	5.7	5.7	5.7	5.7	5.7	5.7	5.8	5.8	5.8	5.8	5.8	5.8	5.8	5.9	5.9	5.9	6	6	6	6	6.1	6.1	6.2	2015
A	3	05:38.1	M8+	9/5/2015	198	90	11.59436421	22.95684114	4.3	5.9	6.4	6.5	6.5	6.4	6.2	6.1	6	6	5.9	5.8	5.8	5.8	5.8	5.7	5.7	5.7	5.7	5.7	5.7	5.7	5.7	5.8	5.8	5.8	5.8	5.8	5.8	5.8	5.9	5.9	5.9	6	6	6	6	6.1	6.1	6.2	2015
A	3	05:38.1	M8+	9/5/2015	197	97	12.68741237	24.99420238	4.3	5.9	6.4	6.5	6.5	6.4	6.2	6.1	6	6	5.9	5.8	5.8	5.8	5.8	5.7	5.7	5.7	5.7	5.7	5.7	5.7	5.7	5.8	5.8	5.8	5.8	5.8	5.8	5.8	5.9	5.9	5.9	6	6	6	6	6.1	6.1	6.2	2015
A	3	05:38.1	M8+	9/5/2015	196	92	12.21854839	23.94835485	4.3	5.9	6.4	6.5	6.5	6.4	6.2	6.1	6	6	5.9	5.8	5.8	5.8	5.8	5.7	5.7	5.7	5.7	5.7	5.7	5.7	5.7	5.8	5.8	5.8	5.8	5.8	5.8	5.8	5.9	5.9	5.9	6	6	6	6	6.1	6.1	6.2	2015
A	3	05:38.1	M8+	9/5/2015	195	100	13.48640402	26.29848784	4.3	5.9	6.4	6.5	6.5	6.4	6.2	6.1	6	6	5.9	5.8	5.8	5.8	5.8	5.7	5.7	5.7	5.7	5.7	5.7	5.7	5.7	5.8	5.8	5.8	5.8	5.8	5.8	5.8	5.9	5.9	5.9	6	6	6	6	6.1	6.1	6.2	2015
A	3	05:38.1	M8+	9/5/2015	195	90	12.13776362	23.66863905	4.3	5.9	6.4	6.5	6.5	6.4	6.2	6.1	6	6	5.9	5.8	5.8	5.8	5.8	5.7	5.7	5.7	5.7	5.7	5.7	5.7	5.7	5.8	5.8	5.8	5.8	5.8	5.8	5.8	5.9	5.9	5.9	6	6	6	6	6.1	6.1	6.2	2015
A	4	05:38.2	M8+	9/5/2015	187	88	13.45729747	25.16514627	4.4	6.1	6.4	6.5	6.4	6.4	6.2	6.1	6.1	6	6	5.9	5.9	5.8	5.8	5.8	5.7	5.8	5.8	5.9	5.8	5.8	5.7	5.7	5.8	5.7	5.8	5.8	5.8	5.9	5.8	5.9	6	6	6	6	6	6	6.1	6.2	2015
A	4	05:38.2	M8+	9/5/2015	200	97	12.125	24.25	4.4	6.1	6.4	6.5	6.4	6.4	6.2	6.1	6.1	6	6	5.9	5.9	5.8	5.8	5.8	5.7	5.8	5.8	5.9	5.8	5.8	5.7	5.7	5.8	5.7	5.8	5.8	5.8	5.9	5.8	5.9	6	6	6	6	6	6	6.1	6.2	2015
A	4	05:38.2	M8+	9/5/2015	195	95	12.81208382	24.98356345	4.4	6.1	6.4	6.5	6.4	6.4	6.2	6.1	6.1	6	6	5.9	5.9	5.8	5.8	5.8	5.7	5.8	5.8	5.9	5.8	5.8	5.7	5.7	5.8	5.7	5.8	5.8	5.8	5.9	5.8	5.9	6	6	6	6	6	6	6.1	6.2	2015
A	4	05:38.2	M8+	9/5/2015	194	90	12.32643017	23.91327452	4.4	6.1	6.4	6.5	6.4	6.4	6.2	6.1	6.1	6	6	5.9	5.9	5.8	5.8	5.8	5.7	5.8	5.8	5.9	5.8	5.8	5.7	5.7	5.8	5.7	5.8	5.8	5.8	5.9	5.8	5.9	6	6	6	6	6	6	6.1	6.2	2015
A	4	05:38.2	M8+	9/5/2015	193	90	12.51902718	24.16172246	4.4	6.1	6.4	6.5	6.4	6.4	6.2	6.1	6.1	6	6	5.9	5.9	5.8	5.8	5.8	5.7	5.8	5.8	5.9	5.8	5.8	5.7	5.7	5.8	5.7	5.8	5.8	5.8	5.9	5.8	5.9	6	6	6	6	6	6	6.1	6.2	2015
A	4	05:38.2	M8+	9/5/2015	192	82	11.58537688	22.24392361	4.4	6.1	6.4	6.5	6.4	6.4	6.2	6.1	6.1	6	6	5.9	5.9	5.8	5.8	5.8	5.7	5.8	5.8	5.9	5.8	5.8	5.7	5.7	5.8	5.7	5.8	5.8	5.8	5.9	5.8	5.9	6	6	6	6	6	6	6.1	6.2	2015
A	4	05:38.2	M8+	9/5/2015	190	84	12.24668319	23.26869806	4.4	6.1	6.4	6.5	6.4	6.4	6.2	6.1	6.1	6	6	5.9	5.9	5.8	5.8	5.8	5.7	5.8	5.8	5.9	5.8	5.8	5.7	5.7	5.8	5.7	5.8	5.8	5.8	5.9	5.8	5.9	6	6	6	6	6	6	6.1	6.2	2015
A	4	05:38.2	M8+	9/5/2015		91			4.4	6.1	6.4	6.5	6.4	6.4	6.2	6.1	6.1	6	6	5.9	5.9	5.8	5.8	5.8	5.7	5.8	5.8	5.9	5.8	5.8	5.7	5.7	5.8	5.7	5.8	5.8	5.8	5.9	5.8	5.9	6	6	6	6	6	6	6.1	6.2	2015
A	5	05:41.7	M8+	9/5/2015	193	85	11.82352567	22.81940455	4.4	6	6.5	6.5	6.4	6.4	6.3	6.1	6.1	6	6	5.9	5.9	5.8	5.7	5.7	5.7	5.8	5.7	5.7	5.7	5.8	5.8	5.7	5.7	5.6	5.8	5.7	5.8	5.7	5.9	5.8	5.9	6	5.9	5.9	5.9	5.8	5.8	5.8	2015
A	5	05:41.7	M8+	9/5/2015	200	92	11.5	23	4.4	6	6.5	6.5	6.4	6.4	6.3	6.1	6.1	6	6	5.9	5.9	5.8	5.7	5.7	5.7	5.8	5.7	5.7	5.7	5.8	5.8	5.7	5.7	5.6	5.8	5.7	5.8	5.7	5.9	5.8	5.9	6	5.9	5.9	5.9	5.8	5.8	5.8	2015
A	5	05:41.7	M8+	9/5/2015	200	90	11.25	22.5	4.4	6	6.5	6.5	6.4	6.4	6.3	6.1	6.1	6	6	5.9	5.9	5.8	5.7	5.7	5.7	5.8	5.7	5.7	5.7	5.8	5.8	5.7	5.7	5.6	5.8	5.7	5.8	5.7	5.9	5.8	5.9	6	5.9	5.9	5.9	5.8	5.8	5.8	2015
A	5	05:41.7	M8+	9/5/2015	198	98	12.62497436	24.99744924	4.4	6	6.5	6.5	6.4	6.4	6.3	6.1	6.1	6	6	5.9	5.9	5.8	5.7	5.7	5.7	5.8	5.7	5.7	5.7	5.8	5.8	5.7	5.7	5.6	5.8	5.7	5.8	5.7	5.9	5.8	5.9	6	5.9	5.9	5.9	5.8	5.8	5.8	2015
A	5	05:41.7	M8+	9/5/2015	196	96	12.74978963	24.98958767	4.4	6	6.5	6.5	6.4	6.4	6.3	6.1	6.1	6	6	5.9	5.9	5.8	5.7	5.7	5.7	5.8	5.7	5.7	5.7	5.8	5.8	5.7	5.7	5.6	5.8	5.7	5.8	5.7	5.9	5.8	5.9	6	5.9	5.9	5.9	5.8	5.8	5.8	2015
A	5	05:41.7	M8+	9/5/2015	195	94	12.67721978	24.72057857	4.4	6	6.5	6.5	6.4	6.4	6.3	6.1	6.1	6	6	5.9	5.9	5.8	5.7	5.7	5.7	5.8	5.7	5.7	5.7	5.8	5.8	5.7	5.7	5.6	5.8	5.7	5.8	5.7	5.9	5.8	5.9	6	5.9	5.9	5.9	5.8	5.8	5.8	2015
A	5	05:41.7	M8+	9/5/2015	194	94	12.87427151	24.97608673	4.4	6	6.5	6.5	6.4	6.4	6.3	6.1	6.1	6	6	5.9	5.9	5.8	5.7	5.7	5.7	5.8	5.7	5.7	5.7	5.8	5.8	5.7	5.7	5.6	5.8	5.7	5.8	5.7	5.9	5.8	5.9	6	5.9	5.9	5.9	5.8	5.8	5.8	2015
A	5	05:41.7	M8+	9/5/2015					4.4	6	6.5	6.5	6.4	6.4	6.3	6.1	6.1	6	6	5.9	5.9	5.8	5.7	5.7	5.7	5.8	5.7	5.7	5.7	5.8	5.8	5.7	5.7	5.6	5.8	5.7	5.8	5.7	5.9	5.8	5.9	6	5.9	5.9	5.9	5.8	5.8	5.8	2015
A	6	05:45.1	M8+	9/5/2015	187	93	14.22191665	26.59498413	4.3	5.9	6.3	6.3	6.3	6.2	6.1	6	6	5.9	5.8	5.8	5.8	5.7	5.7	5.7	5.7	5.7	5.7	5.6	5.6	5.7	5.7	5.8	5.7	5.6	5.7	5.7	5.7	5.8	5.9	5.9	5.9	5.8	5.9	5.9	5.9	5.8	5.8	5.8	2015
A	6	05:45.1	M8+	9/5/2015	197	84	10.98703752	21.64446391	4.3	5.9	6.3	6.3	6.3	6.2	6.1	6	6	5.9	5.8	5.8	5.8	5.7	5.7	5.7	5.7	5.7	5.7	5.6	5.6	5.7	5.7	5.8	5.7	5.6	5.7	5.7	5.7	5.8	5.9	5.9	5.9	5.8	5.9	5.9	5.9	5.8	5.8	5.8	2015
A	6	05:45.1	M8+	9/5/2015	194	86	11.77858883	22.85046232	4.3	5.9	6.3	6.3	6.3	6.2	6.1	6	6	5.9	5.8	5.8	5.8	5.7	5.7	5.7	5.7	5.7	5.7	5.6	5.6	5.7	5.7	5.8	5.7	5.6	5.7	5.7	5.7	5.8	5.9	5.9	5.9	5.8	5.9	5.9	5.9	5.8	5.8	5.8	2015
A	6	05:45.1	M8+	9/5/2015	192	92	12.99822772	24.95659722	4.3	5.9	6.3	6.3	6.3	6.2	6.1	6	6	5.9	5.8	5.8	5.8	5.7	5.7	5.7	5.7	5.7	5.7	5.6	5.6	5.7	5.7	5.8	5.7	5.6	5.7	5.7	5.7	5.8	5.9	5.9	5.9	5.8	5.9	5.9	5.9	5.8	5.8	5.8	2015
A	6	05:45.1	M8+	9/5/2015	191	85	12.19884811	23.2997999	4.3	5.9	6.3	6.3	6.3	6.2	6.1	6	6	5.9	5.8	5.8	5.8	5.7	5.7	5.7	5.7	5.7	5.7	5.6	5.6	5.7	5.7	5.8	5.7	5.6	5.7	5.7	5.7	5.8	5.9	5.9	5.9	5.8	5.9	5.9	5.9	5.8	5.8	5.8	2015
A	6	05:45.1	M8+	9/5/2015	190	91	13.26724012	25.20775623	4.3	5.9	6.3	6.3	6.3	6.2	6.1	6	6	5.9	5.8	5.8	5.8	5.7	5.7	5.7	5.7	5.7	5.7	5.6	5.6	5.7	5.7	5.8	5.7	5.6	5.7	5.7	5.7	5.8	5.9	5.9	5.9	5.8	5.9	5.9	5.9	5.8	5.8	5.8	2015
A	6	05:45.1	M8+	9/5/2015	189	91	13.47894744	25.47521066	4.3	5.9	6.3	6.3	6.3	6.2	6.1	6	6	5.9	5.8	5.8	5.8	5.7	5.7	5.7	5.7	5.7	5.7	5.6	5.6	5.7	5.7	5.8	5.7	5.6	5.7	5.7	5.7	5.8	5.9	5.9	5.9	5.8	5.9	5.9	5.9	5.8	5.8	5.8	2015
A	6	05:45.1	M8+	9/5/2015	189	88	13.03458653	24.63536855	4.3	5.9	6.3	6.3	6.3	6.2	6.1	6	6	5.9	5.8	5.8	5.8	5.7	5.7	5.7	5.7	5.7	5.7	5.6	5.6	5.7	5.7	5.8	5.7	5.6	5.7	5.7	5.7	5.8	5.9	5.9	5.9	5.8	5.9	5.9	5.9	5.8	5.8	5.8	2015
B	1	05:27.6	M8+	9/5/2015	190	90	13.12144627	24.93074792	4.5	6	6.5	6.5	6.5	6.4	6.4	6.4	6.3	6.2	6.1	6.1	6.1	6.2	6.1	6.1	6.1	6	6	5.9	5.9	6	6	6	5.9	5.9	6	5.9	6	5.9	5.9	6	6.1	6.1	6.2	6.3	6.3	6.3	6.3	6.3	2015
B	1	05:27.6	M8+	9/5/2015	203	98	11.71488317	23.78121284	4.5	6	6.5	6.5	6.5	6.4	6.4	6.4	6.3	6.2	6.1	6.1	6.1	6.2	6.1	6.1	6.1	6	6	5.9	5.9	6	6	6	5.9	5.9	6	5.9	6	5.9	5.9	6	6.1	6.1	6.2	6.3	6.3	6.3	6.3	6.3	2015
B	1	05:27.6	M8+	9/5/2015	198	95	12.23849556	24.2322212	4.5	6	6.5	6.5	6.5	6.4	6.4	6.4	6.3	6.2	6.1	6.1	6.1	6.2	6.1	6.1	6.1	6	6	5.9	5.9	6	6	6	5.9	5.9	6	5.9	6	5.9	5.9	6	6.1	6.1	6.2	6.3	6.3	6.3	6.3	6.3	2015
B	1	05:27.6	M8+	9/5/2015	198	93	11.98084302	23.72206918	4.5	6	6.5	6.5	6.5	6.4	6.4	6.4	6.3	6.2	6.1	6.1	6.1	6.2	6.1	6.1	6.1	6	6	5.9	5.9	6	6	6	5.9	5.9	6	5.9	6	5.9	5.9	6	6.1	6.1	6.2	6.3	6.3	6.3	6.3	6.3	2015
B	1	05:27.6	M8+	9/5/2015	196	88	11.68730716	22.90712203	4.5	6	6.5	6.5	6.5	6.4	6.4	6.4	6.3	6.2	6.1	6.1	6.1	6.2	6.1	6.1	6.1	6	6	5.9	5.9	6	6	6	5.9	5.9	6	5.9	6	5.9	5.9	6	6.1	6.1	6.2	6.3	6.3	6.3	6.3	6.3	2015
B	1	05:27.6	M8+	9/5/2015	193	86	11.96262597	23.08786813	4.5	6	6.5	6.5	6.5	6.4	6.4	6.4	6.3	6.2	6.1	6.1	6.1	6.2	6.1	6.1	6.1	6	6	5.9	5.9	6	6	6	5.9	5.9	6	5.9	6	5.9	5.9	6	6.1	6.1	6.2	6.3	6.3	6.3	6.3	6.3	2015
B	1	05:27.6	M8+	9/5/2015	191	88	12.62939569	24.12214577	4.5	6	6.5	6.5	6.5	6.4	6.4	6.4	6.3	6.2	6.1	6.1	6.1	6.2	6.1	6.1	6.1	6	6	5.9	5.9	6	6	6	5.9	5.9	6	5.9	6	5.9	5.9	6	6.1	6.1	6.2	6.3	6.3	6.3	6.3	6.3	2015
B	1	05:27.6	M8+	9/5/2015	191	86	12.34236397	23.57391519	4.5	6	6.5	6.5	6.5	6.4	6.4	6.4	6.3	6.2	6.1	6.1	6.1	6.2	6.1	6.1	6.1	6	6	5.9	5.9	6	6	6	5.9	5.9	6	5.9	6	5.9	5.9	6	6.1	6.1	6.2	6.3	6.3	6.3	6.3	6.3	2015
B	2	05:29.2	M8+	9/5/2015	191	98	14.06455429	26.8632987	4.5	6.2	6.6	6.7	6.7	6.6	6.5	6.5	6.4	6.2	6.3	6.2	6.1	6.1	6	6	6.1	6	6	6	5.9	6	6	6	5.9	6	5.9	6	5.9	6	5.9	6	6	6	6.1	6.1	6.1	6.2	6	5.8	2015
B	2	05:29.2	M8+	9/5/2015	208	102	11.33470357	23.57618343	4.5	6.2	6.6	6.7	6.7	6.6	6.5	6.5	6.4	6.2	6.3	6.2	6.1	6.1	6	6	6.1	6	6	6	5.9	6	6	6	5.9	6	5.9	6	5.9	6	5.9	6	6	6	6.1	6.1	6.1	6.2	6	5.8	2015
B	2	05:29.2	M8+	9/5/2015	204	85	10.0121748	20.4248366	4.5	6.2	6.6	6.7	6.7	6.6	6.5	6.5	6.4	6.2	6.3	6.2	6.1	6.1	6	6	6.1	6	6	6	5.9	6	6	6	5.9	6	5.9	6	5.9	6	5.9	6	6	6	6.1	6.1	6.1	6.2	6	5.8	2015
B	2	05:29.2	M8+	9/5/2015	199	97	12.30870902	24.49433095	4.5	6.2	6.6	6.7	6.7	6.6	6.5	6.5	6.4	6.2	6.3	6.2	6.1	6.1	6	6	6.1	6	6	6	5.9	6	6	6	5.9	6	5.9	6	5.9	6	5.9	6	6	6	6.1	6.1	6.1	6.2	6	5.8	2015
B	2	05:29.2	M8+	9/5/2015	195	94	12.67721978	24.72057857	4.5	6.2	6.6	6.7	6.7	6.6	6.5	6.5	6.4	6.2	6.3	6.2	6.1	6.1	6	6	6.1	6	6	6	5.9	6	6	6	5.9	6	5.9	6	5.9	6	5.9	6	6	6	6.1	6.1	6.1	6.2	6	5.8	2015
B	2	05:29.2	M8+	9/5/2015	194	90	12.32643017	23.91327452	4.5	6.2	6.6	6.7	6.7	6.6	6.5	6.5	6.4	6.2	6.3	6.2	6.1	6.1	6	6	6.1	6	6	6	5.9	6	6	6	5.9	6	5.9	6	5.9	6	5.9	6	6	6	6.1	6.1	6.1	6.2	6	5.8	2015
B	2	05:29.2	M8+	9/5/2015	194	86	11.77858883	22.85046232	4.5	6.2	6.6	6.7	6.7	6.6	6.5	6.5	6.4	6.2	6.3	6.2	6.1	6.1	6	6	6.1	6	6	6	5.9	6	6	6	5.9	6	5.9	6	5.9	6	5.9	6	6	6	6.1	6.1	6.1	6.2	6	5.8	2015
B	2	05:29.2	M8+	9/5/2015	194	85	11.64162849	22.58475927	4.5	6.2	6.6	6.7	6.7	6.6	6.5	6.5	6.4	6.2	6.3	6.2	6.1	6.1	6	6	6.1	6	6	6	5.9	6	6	6	5.9	6	5.9	6	5.9	6	5.9	6	6	6	6.1	6.1	6.1	6.2	6	5.8	2015
B	3	05:31.9	M8+	9/5/2015	190	95	13.85041551	26.31578947	4.4	6	6.4	6.4	6.5	6.4	6.4	6.3	6.2	6.1	6.1	6.1	6	6	6	6	6	6	5.9	5.9	5.8	5.9	5.9	5.9	5.9	6.1	6.1	6.1	6.2	6.2	6.2	6.1	6.1	6.2	6.2	6.1	6.1	6.2	6.2	6.1	2015
B	3	05:31.9	M8+	9/5/2015	198	98	12.62497436	24.99744924	4.4	6	6.4	6.4	6.5	6.4	6.4	6.3	6.2	6.1	6.1	6.1	6	6	6	6	6	6	5.9	5.9	5.8	5.9	5.9	5.9	5.9	6.1	6.1	6.1	6.2	6.2	6.2	6.1	6.1	6.2	6.2	6.1	6.1	6.2	6.2	6.1	2015
B	3	05:31.9	M8+	9/5/2015	198	85	10.95023287	21.68146108	4.4	6	6.4	6.4	6.5	6.4	6.4	6.3	6.2	6.1	6.1	6.1	6	6	6	6	6	6	5.9	5.9	5.8	5.9	5.9	5.9	5.9	6.1	6.1	6.1	6.2	6.2	6.2	6.1	6.1	6.2	6.2	6.1	6.1	6.2	6.2	6.1	2015
B	3	05:31.9	M8+	9/5/2015	196	92	12.21854839	23.94835485	4.4	6	6.4	6.4	6.5	6.4	6.4	6.3	6.2	6.1	6.1	6.1	6	6	6	6	6	6	5.9	5.9	5.8	5.9	5.9	5.9	5.9	6.1	6.1	6.1	6.2	6.2	6.2	6.1	6.1	6.2	6.2	6.1	6.1	6.2	6.2	6.1	2015
B	3	05:31.9	M8+	9/5/2015	194	93	12.73731117	24.71038368	4.4	6	6.4	6.4	6.5	6.4	6.4	6.3	6.2	6.1	6.1	6.1	6	6	6	6	6	6	5.9	5.9	5.8	5.9	5.9	5.9	5.9	6.1	6.1	6.1	6.2	6.2	6.2	6.1	6.1	6.2	6.2	6.1	6.1	6.2	6.2	6.1	2015
B	3	05:31.9	M8+	9/5/2015	194	93	12.73731117	24.71038368	4.4	6	6.4	6.4	6.5	6.4	6.4	6.3	6.2	6.1	6.1	6.1	6	6	6	6	6	6	5.9	5.9	5.8	5.9	5.9	5.9	5.9	6.1	6.1	6.1	6.2	6.2	6.2	6.1	6.1	6.2	6.2	6.1	6.1	6.2	6.2	6.1	2015
B	3	05:31.9	M8+	9/5/2015	194	84	11.50466816	22.31905622	4.4	6	6.4	6.4	6.5	6.4	6.4	6.3	6.2	6.1	6.1	6.1	6	6	6	6	6	6	5.9	5.9	5.8	5.9	5.9	5.9	5.9	6.1	6.1	6.1	6.2	6.2	6.2	6.1	6.1	6.2	6.2	6.1	6.1	6.2	6.2	6.1	2015
B	3	05:31.9	M8+	9/5/2015	190	92	13.41303397	25.48476454	4.4	6	6.4	6.4	6.5	6.4	6.4	6.3	6.2	6.1	6.1	6.1	6	6	6	6	6	6	5.9	5.9	5.8	5.9	5.9	5.9	5.9	6.1	6.1	6.1	6.2	6.2	6.2	6.1	6.1	6.2	6.2	6.1	6.1	6.2	6.2	6.1	2015
B	4	05:35.1	M8+	9/5/2015	183	88	14.35917217	26.27728508	4.5	6.1	6.6	6.7	6.6	6.5	6.5	6.4	6.3	6.1	6.1	6	5.9	6	6	6	5.9	5.8	5.8	5.8	5.9	5.8	5.9	5.9	5.9	5.8	5.8	5.9	5.9	5.8	5.9	5.9	5.9	5.9	5.9	5.9	6	6	6	6	2015
B	4	05:35.1	M8+	9/5/2015	205	95	11.027118	22.60559191	4.5	6.1	6.6	6.7	6.6	6.5	6.5	6.4	6.3	6.1	6.1	6	5.9	6	6	6	5.9	5.8	5.8	5.8	5.9	5.8	5.9	5.9	5.9	5.8	5.8	5.9	5.9	5.8	5.9	5.9	5.9	5.9	5.9	5.9	6	6	6	6	2015
B	4	05:35.1	M8+	9/5/2015	195	85	11.46344342	22.35371466	4.5	6.1	6.6	6.7	6.6	6.5	6.5	6.4	6.3	6.1	6.1	6	5.9	6	6	6	5.9	5.8	5.8	5.8	5.9	5.8	5.9	5.9	5.9	5.8	5.8	5.9	5.9	5.8	5.9	5.9	5.9	5.9	5.9	5.9	6	6	6	6	2015
B	4	05:35.1	M8+	9/5/2015	194	78	10.68290614	20.72483792	4.5	6.1	6.6	6.7	6.6	6.5	6.5	6.4	6.3	6.1	6.1	6	5.9	6	6	6	5.9	5.8	5.8	5.8	5.9	5.8	5.9	5.9	5.9	5.8	5.8	5.9	5.9	5.8	5.9	5.9	5.9	5.9	5.9	5.9	6	6	6	6	2015
B	4	05:35.1	M8+	9/5/2015	193	75	10.43252265	20.13476872	4.5	6.1	6.6	6.7	6.6	6.5	6.5	6.4	6.3	6.1	6.1	6	5.9	6	6	6	5.9	5.8	5.8	5.8	5.9	5.8	5.9	5.9	5.9	5.8	5.8	5.9	5.9	5.8	5.9	5.9	5.9	5.9	5.9	5.9	6	6	6	6	2015
B	4	05:35.1	M8+	9/5/2015	191	94	13.49049085	25.76683753	4.5	6.1	6.6	6.7	6.6	6.5	6.5	6.4	6.3	6.1	6.1	6	5.9	6	6	6	5.9	5.8	5.8	5.8	5.9	5.8	5.9	5.9	5.9	5.8	5.8	5.9	5.9	5.8	5.9	5.9	5.9	5.9	5.9	5.9	6	6	6	6	2015
B	4	05:35.1	M8+	9/5/2015	190	84	12.24668319	23.26869806	4.5	6.1	6.6	6.7	6.6	6.5	6.5	6.4	6.3	6.1	6.1	6	5.9	6	6	6	5.9	5.8	5.8	5.8	5.9	5.8	5.9	5.9	5.9	5.8	5.8	5.9	5.9	5.8	5.9	5.9	5.9	5.9	5.9	5.9	6	6	6	6	2015
B	4	05:35.1	M8+	9/5/2015	186	84	13.05390517	24.28026361	4.5	6.1	6.6	6.7	6.6	6.5	6.5	6.4	6.3	6.1	6.1	6	5.9	6	6	6	5.9	5.8	5.8	5.8	5.9	5.8	5.9	5.9	5.9	5.8	5.8	5.9	5.9	5.8	5.9	5.9	5.9	5.9	5.9	5.9	6	6	6	6	2015
B	5	05:37.3	M8+	9/5/2015	184	79	12.68158749	23.33412098	4.5	5.9	6.3	6.4	6.3	6.3	6.2	6.2	6	6	6	5.9	5.9	5.9	5.9	5.9	5.8	5.8	5.8	5.8	5.8	5.8	5.8	5.8	5.8	5.8	5.8	5.9	5.9	5.9	5.9	5.9	6	6	6	6.1	6.1	6.1	6.1	6.2	2015
B	5	05:37.3	M8+	9/5/2015	194	81	11.09378715	21.52194707	4.5	5.9	6.3	6.4	6.3	6.3	6.2	6.2	6	6	6	5.9	5.9	5.9	5.9	5.9	5.8	5.8	5.8	5.8	5.8	5.8	5.8	5.8	5.8	5.8	5.8	5.9	5.9	5.9	5.9	5.9	6	6	6	6.1	6.1	6.1	6.1	6.2	2015
B	5	05:37.3	M8+	9/5/2015	193	83	11.54532507	22.28247738	4.5	5.9	6.3	6.4	6.3	6.3	6.2	6.2	6	6	6	5.9	5.9	5.9	5.9	5.9	5.8	5.8	5.8	5.8	5.8	5.8	5.8	5.8	5.8	5.8	5.8	5.9	5.9	5.9	5.9	5.9	6	6	6	6.1	6.1	6.1	6.1	6.2	2015
B	5	05:37.3	M8+	9/5/2015	192	79	11.16152163	21.43012153	4.5	5.9	6.3	6.4	6.3	6.3	6.2	6.2	6	6	6	5.9	5.9	5.9	5.9	5.9	5.8	5.8	5.8	5.8	5.8	5.8	5.8	5.8	5.8	5.8	5.8	5.9	5.9	5.9	5.9	5.9	6	6	6	6.1	6.1	6.1	6.1	6.2	2015
B	5	05:37.3	M8+	9/5/2015	189	76	11.25714292	21.27600011	4.5	5.9	6.3	6.4	6.3	6.3	6.2	6.2	6	6	6	5.9	5.9	5.9	5.9	5.9	5.8	5.8	5.8	5.8	5.8	5.8	5.8	5.8	5.8	5.8	5.8	5.9	5.9	5.9	5.9	5.9	6	6	6	6.1	6.1	6.1	6.1	6.2	2015
B	5	05:37.3	M8+	9/5/2015	187	80	12.23390679	22.8774057	4.5	5.9	6.3	6.4	6.3	6.3	6.2	6.2	6	6	6	5.9	5.9	5.9	5.9	5.9	5.8	5.8	5.8	5.8	5.8	5.8	5.8	5.8	5.8	5.8	5.8	5.9	5.9	5.9	5.9	5.9	6	6	6	6.1	6.1	6.1	6.1	6.2	2015
B	5	05:37.3	M8+	9/5/2015	187	71	10.85759228	20.30369756	4.5	5.9	6.3	6.4	6.3	6.3	6.2	6.2	6	6	6	5.9	5.9	5.9	5.9	5.9	5.8	5.8	5.8	5.8	5.8	5.8	5.8	5.8	5.8	5.8	5.8	5.9	5.9	5.9	5.9	5.9	6	6	6	6.1	6.1	6.1	6.1	6.2	2015
B	5	05:37.3	M8+	9/5/2015	186	83	12.89850154	23.99121286	4.5	5.9	6.3	6.4	6.3	6.3	6.2	6.2	6	6	6	5.9	5.9	5.9	5.9	5.9	5.8	5.8	5.8	5.8	5.8	5.8	5.8	5.8	5.8	5.8	5.8	5.9	5.9	5.9	5.9	5.9	6	6	6	6.1	6.1	6.1	6.1	6.2	2015
B	6	05:37.3	M8+	9/5/2015	188	74	11.13674234	20.9370756	4.4	6	6.3	6.5	6.4	6.4	6.3	6.3	6.2	6.1	6.1	6	6.1	6	6	6	5.9	5.9	5.9	5.8	5.8	5.8	5.8	5.9	5.8	5.8	5.7	5.8	5.8	5.8	5.8	5.8	5.8	5.8	5.9	5.9	5.9	6	6.1	6	2015
B	6	05:37.3	M8+	9/5/2015					4.4	6	6.3	6.5	6.4	6.4	6.3	6.3	6.2	6.1	6.1	6	6.1	6	6	6	5.9	5.9	5.9	5.8	5.8	5.8	5.8	5.9	5.8	5.8	5.7	5.8	5.8	5.8	5.8	5.8	5.8	5.8	5.9	5.9	5.9	6	6.1	6	2015
B	6	05:37.3	M8+	9/5/2015					4.4	6	6.3	6.5	6.4	6.4	6.3	6.3	6.2	6.1	6.1	6	6.1	6	6	6	5.9	5.9	5.9	5.8	5.8	5.8	5.8	5.9	5.8	5.8	5.7	5.8	5.8	5.8	5.8	5.8	5.8	5.8	5.9	5.9	5.9	6	6.1	6	2015
B	6	05:37.3	M8+	9/5/2015					4.4	6	6.3	6.5	6.4	6.4	6.3	6.3	6.2	6.1	6.1	6	6.1	6	6	6	5.9	5.9	5.9	5.8	5.8	5.8	5.8	5.9	5.8	5.8	5.7	5.8	5.8	5.8	5.8	5.8	5.8	5.8	5.9	5.9	5.9	6	6.1	6	2015
B	6	05:37.3	M8+	9/5/2015					4.4	6	6.3	6.5	6.4	6.4	6.3	6.3	6.2	6.1	6.1	6	6.1	6	6	6	5.9	5.9	5.9	5.8	5.8	5.8	5.8	5.9	5.8	5.8	5.7	5.8	5.8	5.8	5.8	5.8	5.8	5.8	5.9	5.9	5.9	6	6.1	6	2015
B	6	05:37.3	M8+	9/5/2015					4.4	6	6.3	6.5	6.4	6.4	6.3	6.3	6.2	6.1	6.1	6	6.1	6	6	6	5.9	5.9	5.9	5.8	5.8	5.8	5.8	5.9	5.8	5.8	5.7	5.8	5.8	5.8	5.8	5.8	5.8	5.8	5.9	5.9	5.9	6	6.1	6	2015
B	6	05:37.3	M8+	9/5/2015					4.4	6	6.3	6.5	6.4	6.4	6.3	6.3	6.2	6.1	6.1	6	6.1	6	6	6	5.9	5.9	5.9	5.8	5.8	5.8	5.8	5.9	5.8	5.8	5.7	5.8	5.8	5.8	5.8	5.8	5.8	5.8	5.9	5.9	5.9	6	6.1	6	2015
B	6	05:37.3	M8+	9/5/2015					4.4	6	6.3	6.5	6.4	6.4	6.3	6.3	6.2	6.1	6.1	6	6.1	6	6	6	5.9	5.9	5.9	5.8	5.8	5.8	5.8	5.9	5.8	5.8	5.7	5.8	5.8	5.8	5.8	5.8	5.8	5.8	5.9	5.9	5.9	6	6.1	6	2015
A	1	05:24.1	M8+	8/31/2014	192	90	12.71565755	24.4140625	4.5	6.1	6.6	6.7	6.7	6.6	6.4	6.4	6.4	6.3	6.3	6.3	6.3	6.4	6.2	6.1	6.1	6.1	6.1	6.1	6.1	6.1	6.2	6.2	6.1	6	6	6	5.9	6	6.1	6	6.1	6.2	6.2	6.3	6.2	6.2	6.2	6.1	2014
A	1	05:24.1	M8+	8/31/2014	207	98	11.04879814	22.87101216	4.5	6.1	6.6	6.7	6.7	6.6	6.4	6.4	6.4	6.3	6.3	6.3	6.3	6.4	6.2	6.1	6.1	6.1	6.1	6.1	6.1	6.1	6.2	6.2	6.1	6	6	6	5.9	6	6.1	6	6.1	6.2	6.2	6.3	6.2	6.2	6.2	6.1	2014
A	1	05:24.1	M8+	8/31/2014	198	100	12.8826269	25.50760127	4.5	6.1	6.6	6.7	6.7	6.6	6.4	6.4	6.4	6.3	6.3	6.3	6.3	6.4	6.2	6.1	6.1	6.1	6.1	6.1	6.1	6.1	6.2	6.2	6.1	6	6	6	5.9	6	6.1	6	6.1	6.2	6.2	6.3	6.2	6.2	6.2	6.1	2014
A	1	05:24.1	M8+	8/31/2014	198	100	12.8826269	25.50760127	4.5	6.1	6.6	6.7	6.7	6.6	6.4	6.4	6.4	6.3	6.3	6.3	6.3	6.4	6.2	6.1	6.1	6.1	6.1	6.1	6.1	6.1	6.2	6.2	6.1	6	6	6	5.9	6	6.1	6	6.1	6.2	6.2	6.3	6.2	6.2	6.2	6.1	2014
A	1	05:24.1	M8+	8/31/2014	195				4.5	6.1	6.6	6.7	6.7	6.6	6.4	6.4	6.4	6.3	6.3	6.3	6.3	6.4	6.2	6.1	6.1	6.1	6.1	6.1	6.1	6.1	6.2	6.2	6.1	6	6	6	5.9	6	6.1	6	6.1	6.2	6.2	6.3	6.2	6.2	6.2	6.1	2014
A	1	05:24.1	M8+	8/31/2014	194	94	12.87427151	24.97608673	4.5	6.1	6.6	6.7	6.7	6.6	6.4	6.4	6.4	6.3	6.3	6.3	6.3	6.4	6.2	6.1	6.1	6.1	6.1	6.1	6.1	6.1	6.2	6.2	6.1	6	6	6	5.9	6	6.1	6	6.1	6.2	6.2	6.3	6.2	6.2	6.2	6.1	2014
A	1	05:24.1	M8+	8/31/2014	194				4.5	6.1	6.6	6.7	6.7	6.6	6.4	6.4	6.4	6.3	6.3	6.3	6.3	6.4	6.2	6.1	6.1	6.1	6.1	6.1	6.1	6.1	6.2	6.2	6.1	6	6	6	5.9	6	6.1	6	6.1	6.2	6.2	6.3	6.2	6.2	6.2	6.1	2014
A	1	05:24.1	M8+	8/31/2014	190	94	13.70462166	26.03878116	4.5	6.1	6.6	6.7	6.7	6.6	6.4	6.4	6.4	6.3	6.3	6.3	6.3	6.4	6.2	6.1	6.1	6.1	6.1	6.1	6.1	6.1	6.2	6.2	6.1	6	6	6	5.9	6	6.1	6	6.1	6.2	6.2	6.3	6.2	6.2	6.2	6.1	2014
A	2	05:24.8	M8+	8/31/2014	186	74	11.49986884	21.38975604	4.4	6	6.7	6.7	6.7	6.6	6.5	6.4	6.4	6.4	6.3	6.3	6.3	6.1	6.1	6.1	6	6	6	6.1	6.1	6.1	6.1	6	6	6	6	6	6	6	6	6.2	6.2	6.3	6.3	6.3	6.3	6.2	6.1	6.2	2014
A	2	05:24.8	M8+	8/31/2014	199	99	12.56249684	24.9993687	4.4	6	6.7	6.7	6.7	6.6	6.5	6.4	6.4	6.4	6.3	6.3	6.3	6.1	6.1	6.1	6	6	6	6.1	6.1	6.1	6.1	6	6	6	6	6	6	6	6	6.2	6.2	6.3	6.3	6.3	6.3	6.2	6.1	6.2	2014
A	2	05:24.8	M8+	8/31/2014	196	93	12.3513587	24.20866306	4.4	6	6.7	6.7	6.7	6.6	6.5	6.4	6.4	6.4	6.3	6.3	6.3	6.1	6.1	6.1	6	6	6	6.1	6.1	6.1	6.1	6	6	6	6	6	6	6	6	6.2	6.2	6.3	6.3	6.3	6.3	6.2	6.1	6.2	2014
A	2	05:24.8	M8+	8/31/2014	195	92	12.4074917	24.19460881	4.4	6	6.7	6.7	6.7	6.6	6.5	6.4	6.4	6.4	6.3	6.3	6.3	6.1	6.1	6.1	6	6	6	6.1	6.1	6.1	6.1	6	6	6	6	6	6	6	6	6.2	6.2	6.3	6.3	6.3	6.3	6.2	6.1	6.2	2014
A	2	05:24.8	M8+	8/31/2014	195	86	11.59830746	22.61669954	4.4	6	6.7	6.7	6.7	6.6	6.5	6.4	6.4	6.4	6.3	6.3	6.3	6.1	6.1	6.1	6	6	6	6.1	6.1	6.1	6.1	6	6	6	6	6	6	6	6	6.2	6.2	6.3	6.3	6.3	6.3	6.2	6.1	6.2	2014
A	2	05:24.8	M8+	8/31/2014	193	92	12.79722779	24.69864963	4.4	6	6.7	6.7	6.7	6.6	6.5	6.4	6.4	6.4	6.3	6.3	6.3	6.1	6.1	6.1	6	6	6	6.1	6.1	6.1	6.1	6	6	6	6	6	6	6	6	6.2	6.2	6.3	6.3	6.3	6.3	6.2	6.1	6.2	2014
A	2	05:24.8	M8+	8/31/2014	193	88	12.24082658	23.6247953	4.4	6	6.7	6.7	6.7	6.6	6.5	6.4	6.4	6.4	6.3	6.3	6.3	6.1	6.1	6.1	6	6	6	6.1	6.1	6.1	6.1	6	6	6	6	6	6	6	6	6.2	6.2	6.3	6.3	6.3	6.3	6.2	6.1	6.2	2014
A	2	05:24.8	M8+	8/31/2014	190	91	13.26724012	25.20775623	4.4	6	6.7	6.7	6.7	6.6	6.5	6.4	6.4	6.4	6.3	6.3	6.3	6.1	6.1	6.1	6	6	6	6.1	6.1	6.1	6.1	6	6	6	6	6	6	6	6	6.2	6.2	6.3	6.3	6.3	6.3	6.2	6.1	6.2	2014
A	3	05:26.9	M8+	8/31/2014	191	98	14.06455429	26.8632987	4.4	6.1	6.7	6.7	6.7	6.6	6.4	6.4	6.3	6.3	6.3	6.2	6.2	6.2	6.1	6.1	6.1	6	6.1	6.1	6.1	6.1	6.1	6.1	6	6.1	6	6.1	6	6	6.1	6	6.1	6.1	6.2	6.1	6.1	6	5.9	5.7	2014
A	3	05:26.9	M8+	8/31/2014	208	102	11.33470357	23.57618343	4.4	6.1	6.7	6.7	6.7	6.6	6.4	6.4	6.3	6.3	6.3	6.2	6.2	6.2	6.1	6.1	6.1	6	6.1	6.1	6.1	6.1	6.1	6.1	6	6.1	6	6.1	6	6	6.1	6	6.1	6.1	6.2	6.1	6.1	6	5.9	5.7	2014
A	3	05:26.9	M8+	8/31/2014	204	85	10.0121748	20.4248366	4.4	6.1	6.7	6.7	6.7	6.6	6.4	6.4	6.3	6.3	6.3	6.2	6.2	6.2	6.1	6.1	6.1	6	6.1	6.1	6.1	6.1	6.1	6.1	6	6.1	6	6.1	6	6	6.1	6	6.1	6.1	6.2	6.1	6.1	6	5.9	5.7	2014
A	3	05:26.9	M8+	8/31/2014	199	97	12.30870902	24.49433095	4.4	6.1	6.7	6.7	6.7	6.6	6.4	6.4	6.3	6.3	6.3	6.2	6.2	6.2	6.1	6.1	6.1	6	6.1	6.1	6.1	6.1	6.1	6.1	6	6.1	6	6.1	6	6	6.1	6	6.1	6.1	6.2	6.1	6.1	6	5.9	5.7	2014
A	3	05:26.9	M8+	8/31/2014	195	94	12.67721978	24.72057857	4.4	6.1	6.7	6.7	6.7	6.6	6.4	6.4	6.3	6.3	6.3	6.2	6.2	6.2	6.1	6.1	6.1	6	6.1	6.1	6.1	6.1	6.1	6.1	6	6.1	6	6.1	6	6	6.1	6	6.1	6.1	6.2	6.1	6.1	6	5.9	5.7	2014
A	3	05:26.9	M8+	8/31/2014	194	90	12.32643017	23.91327452	4.4	6.1	6.7	6.7	6.7	6.6	6.4	6.4	6.3	6.3	6.3	6.2	6.2	6.2	6.1	6.1	6.1	6	6.1	6.1	6.1	6.1	6.1	6.1	6	6.1	6	6.1	6	6	6.1	6	6.1	6.1	6.2	6.1	6.1	6	5.9	5.7	2014
A	3	05:26.9	M8+	8/31/2014	194	86	11.77858883	22.85046232	4.4	6.1	6.7	6.7	6.7	6.6	6.4	6.4	6.3	6.3	6.3	6.2	6.2	6.2	6.1	6.1	6.1	6	6.1	6.1	6.1	6.1	6.1	6.1	6	6.1	6	6.1	6	6	6.1	6	6.1	6.1	6.2	6.1	6.1	6	5.9	5.7	2014
A	3	05:26.9	M8+	8/31/2014	194	85	11.64162849	22.58475927	4.4	6.1	6.7	6.7	6.7	6.6	6.4	6.4	6.3	6.3	6.3	6.2	6.2	6.2	6.1	6.1	6.1	6	6.1	6.1	6.1	6.1	6.1	6.1	6	6.1	6	6.1	6	6	6.1	6	6.1	6.1	6.2	6.1	6.1	6	5.9	5.7	2014
A	4	05:29.2	M8+	8/31/2014	188	87	13.09319708	24.6152105	4.3	6	6.5	6.7	6.6	6.5	6.4	6.4	6.3	6.3	6.2	6.2	6.2	6.2	6.1	6.1	6	6	5.9	6	6	5.9	5.9	5.9	6	5.9	5.9	5.9	5.9	5.9	5.9	6	6	6.1	6.1	6.1	6.2	6.2	6.2	6.1	2014
A	4	05:29.2	M8+	8/31/2014	203	98	11.71488317	23.78121284	4.3	6	6.5	6.7	6.6	6.5	6.4	6.4	6.3	6.3	6.2	6.2	6.2	6.2	6.1	6.1	6	6	5.9	6	6	5.9	5.9	5.9	6	5.9	5.9	5.9	5.9	5.9	5.9	6	6	6.1	6.1	6.1	6.2	6.2	6.2	6.1	2014
A	4	05:29.2	M8+	8/31/2014	201	98	12.0680723	24.25682533	4.3	6	6.5	6.7	6.6	6.5	6.4	6.4	6.3	6.3	6.2	6.2	6.2	6.2	6.1	6.1	6	6	5.9	6	6	5.9	5.9	5.9	6	5.9	5.9	5.9	5.9	5.9	5.9	6	6	6.1	6.1	6.1	6.2	6.2	6.2	6.1	2014
A	4	05:29.2	M8+	8/31/2014	198	95	12.23849556	24.2322212	4.3	6	6.5	6.7	6.6	6.5	6.4	6.4	6.3	6.3	6.2	6.2	6.2	6.2	6.1	6.1	6	6	5.9	6	6	5.9	5.9	5.9	6	5.9	5.9	5.9	5.9	5.9	5.9	6	6	6.1	6.1	6.1	6.2	6.2	6.2	6.1	2014
A	4	05:29.2	M8+	8/31/2014	198	93	11.98084302	23.72206918	4.3	6	6.5	6.7	6.6	6.5	6.4	6.4	6.3	6.3	6.2	6.2	6.2	6.2	6.1	6.1	6	6	5.9	6	6	5.9	5.9	5.9	6	5.9	5.9	5.9	5.9	5.9	5.9	6	6	6.1	6.1	6.1	6.2	6.2	6.2	6.1	2014
A	4	05:29.2	M8+	8/31/2014	196	96	12.74978963	24.98958767	4.3	6	6.5	6.7	6.6	6.5	6.4	6.4	6.3	6.3	6.2	6.2	6.2	6.2	6.1	6.1	6	6	5.9	6	6	5.9	5.9	5.9	6	5.9	5.9	5.9	5.9	5.9	5.9	6	6	6.1	6.1	6.1	6.2	6.2	6.2	6.1	2014
A	4	05:29.2	M8+	8/31/2014	193	95	13.21452869	25.50404038	4.3	6	6.5	6.7	6.6	6.5	6.4	6.4	6.3	6.3	6.2	6.2	6.2	6.2	6.1	6.1	6	6	5.9	6	6	5.9	5.9	5.9	6	5.9	5.9	5.9	5.9	5.9	5.9	6	6	6.1	6.1	6.1	6.2	6.2	6.2	6.1	2014
A	4	05:29.2	M8+	8/31/2014	191	88	12.62939569	24.12214577	4.3	6	6.5	6.7	6.6	6.5	6.4	6.4	6.3	6.3	6.2	6.2	6.2	6.2	6.1	6.1	6	6	5.9	6	6	5.9	5.9	5.9	6	5.9	5.9	5.9	5.9	5.9	5.9	6	6	6.1	6.1	6.1	6.2	6.2	6.2	6.1	2014
A	5	05:31.6	M8+	8/31/2014	183	88	14.35917217	26.27728508	4.3	6	6.5	6.6	6.4	6.4	6.3	6.2	6.1	6	6.1	6	5.9	5.9	5.9	6.1	6	6	6	6	6	6	6	5.9	5.9	5.9	5.9	5.8	5.9	5.8	5.9	6	6	6	6.1	6.1	6.2	6.2	6.2	6.1	2014
A	5	05:31.6	M8+	8/31/2014	195	87	11.7331715	22.87968442	4.3	6	6.5	6.6	6.4	6.4	6.3	6.2	6.1	6	6.1	6	5.9	5.9	5.9	6.1	6	6	6	6	6	6	6	5.9	5.9	5.9	5.9	5.8	5.9	5.8	5.9	6	6	6	6.1	6.1	6.2	6.2	6.2	6.1	2014
A	5	05:31.6	M8+	8/31/2014	195	85	11.46344342	22.35371466	4.3	6	6.5	6.6	6.4	6.4	6.3	6.2	6.1	6	6.1	6	5.9	5.9	5.9	6.1	6	6	6	6	6	6	6	5.9	5.9	5.9	5.9	5.8	5.9	5.8	5.9	6	6	6	6.1	6.1	6.2	6.2	6.2	6.1	2014
A	5	05:31.6	M8+	8/31/2014	194	93	12.73731117	24.71038368	4.3	6	6.5	6.6	6.4	6.4	6.3	6.2	6.1	6	6.1	6	5.9	5.9	5.9	6.1	6	6	6	6	6	6	6	5.9	5.9	5.9	5.9	5.8	5.9	5.8	5.9	6	6	6	6.1	6.1	6.2	6.2	6.2	6.1	2014
A	5	05:31.6	M8+	8/31/2014	194	92	12.60035084	24.44468062	4.3	6	6.5	6.6	6.4	6.4	6.3	6.2	6.1	6	6.1	6	5.9	5.9	5.9	6.1	6	6	6	6	6	6	6	5.9	5.9	5.9	5.9	5.8	5.9	5.8	5.9	6	6	6	6.1	6.1	6.2	6.2	6.2	6.1	2014
A	5	05:31.6	M8+	8/31/2014	190	84	12.24668319	23.26869806	4.3	6	6.5	6.6	6.4	6.4	6.3	6.2	6.1	6	6.1	6	5.9	5.9	5.9	6.1	6	6	6	6	6	6	6	5.9	5.9	5.9	5.9	5.8	5.9	5.8	5.9	6	6	6	6.1	6.1	6.2	6.2	6.2	6.1	2014
A	5	05:31.6	M8+	8/31/2014	187	85	12.99852597	24.30724356	4.3	6	6.5	6.6	6.4	6.4	6.3	6.2	6.1	6	6.1	6	5.9	5.9	5.9	6.1	6	6	6	6	6	6	6	5.9	5.9	5.9	5.9	5.8	5.9	5.8	5.9	6	6	6	6.1	6.1	6.2	6.2	6.2	6.1	2014
A	5	05:31.6	M8+	8/31/2014	186	84	13.05390517	24.28026361	4.3	6	6.5	6.6	6.4	6.4	6.3	6.2	6.1	6	6.1	6	5.9	5.9	5.9	6.1	6	6	6	6	6	6	6	5.9	5.9	5.9	5.9	5.8	5.9	5.8	5.9	6	6	6	6.1	6.1	6.2	6.2	6.2	6.1	2014
A	6	05:34.9	M8+	8/31/2014	193	85	11.82352567	22.81940455	4.4	6.1	6.4	6.5	6.4	6.4	6.3	6.3	6.2	6.2	6.2	6.1	6	6	5.9	5.9	5.9	5.8	5.9	5.8	5.9	5.8	5.9	5.8	5.8	5.8	5.8	5.9	5.8	5.7	5.8	6	6	5.9	5.9	6	6.1	6.1	6.2	6.2	2014
A	6	05:34.9	M8+	8/31/2014	200	92	11.5	23	4.4	6.1	6.4	6.5	6.4	6.4	6.3	6.3	6.2	6.2	6.2	6.1	6	6	5.9	5.9	5.9	5.8	5.9	5.8	5.9	5.8	5.9	5.8	5.8	5.8	5.8	5.9	5.8	5.7	5.8	6	6	5.9	5.9	6	6.1	6.1	6.2	6.2	2014
A	6	05:34.9	M8+	8/31/2014	200	90	11.25	22.5	4.4	6.1	6.4	6.5	6.4	6.4	6.3	6.3	6.2	6.2	6.2	6.1	6	6	5.9	5.9	5.9	5.8	5.9	5.8	5.9	5.8	5.9	5.8	5.8	5.8	5.8	5.9	5.8	5.7	5.8	6	6	5.9	5.9	6	6.1	6.1	6.2	6.2	2014
A	6	05:34.9	M8+	8/31/2014	198	98	12.62497436	24.99744924	4.4	6.1	6.4	6.5	6.4	6.4	6.3	6.3	6.2	6.2	6.2	6.1	6	6	5.9	5.9	5.9	5.8	5.9	5.8	5.9	5.8	5.9	5.8	5.8	5.8	5.8	5.9	5.8	5.7	5.8	6	6	5.9	5.9	6	6.1	6.1	6.2	6.2	2014
A	6	05:34.9	M8+	8/31/2014	196	96	12.74978963	24.98958767	4.4	6.1	6.4	6.5	6.4	6.4	6.3	6.3	6.2	6.2	6.2	6.1	6	6	5.9	5.9	5.9	5.8	5.9	5.8	5.9	5.8	5.9	5.8	5.8	5.8	5.8	5.9	5.8	5.7	5.8	6	6	5.9	5.9	6	6.1	6.1	6.2	6.2	2014
A	6	05:34.9	M8+	8/31/2014	195	94	12.67721978	24.72057857	4.4	6.1	6.4	6.5	6.4	6.4	6.3	6.3	6.2	6.2	6.2	6.1	6	6	5.9	5.9	5.9	5.8	5.9	5.8	5.9	5.8	5.9	5.8	5.8	5.8	5.8	5.9	5.8	5.7	5.8	6	6	5.9	5.9	6	6.1	6.1	6.2	6.2	2014
A	6	05:34.9	M8+	8/31/2014	194	94	12.87427151	24.97608673	4.4	6.1	6.4	6.5	6.4	6.4	6.3	6.3	6.2	6.2	6.2	6.1	6	6	5.9	5.9	5.9	5.8	5.9	5.8	5.9	5.8	5.9	5.8	5.8	5.8	5.8	5.9	5.8	5.7	5.8	6	6	5.9	5.9	6	6.1	6.1	6.2	6.2	2014
A	6	05:34.9	M8+	8/31/2014					4.4	6.1	6.4	6.5	6.4	6.4	6.3	6.3	6.2	6.2	6.2	6.1	6	6	5.9	5.9	5.9	5.8	5.9	5.8	5.9	5.8	5.9	5.8	5.8	5.8	5.8	5.9	5.8	5.7	5.8	6	6	5.9	5.9	6	6.1	6.1	6.2	6.2	2014
B	1	05:24.7	M8+	8/31/2014	189	82	12.14586473	22.95568433	4.4	6	6.5	6.7	6.6	6.6	6.5	6.4	6.4	6.3	6.2	6.3	6.2	6.1	6.1	6.1	6.1	6.1	6.1	6	6	6.1	6	6	6.1	6.1	6.2	6.1	6	6	6.1	6.1	6.3	6.2	6.2	6.3	6.3	6.3	6.3	6.2	2014
B	1	05:24.7	M8+	8/31/2014	194	93	12.73731117	24.71038368	4.4	6	6.5	6.7	6.6	6.6	6.5	6.4	6.4	6.3	6.2	6.3	6.2	6.1	6.1	6.1	6.1	6.1	6.1	6	6	6.1	6	6	6.1	6.1	6.2	6.1	6	6	6.1	6.1	6.3	6.2	6.2	6.3	6.3	6.3	6.3	6.2	2014
B	1	05:24.7	M8+	8/31/2014	194	92	12.60035084	24.44468062	4.4	6	6.5	6.7	6.6	6.6	6.5	6.4	6.4	6.3	6.2	6.3	6.2	6.1	6.1	6.1	6.1	6.1	6.1	6	6	6.1	6	6	6.1	6.1	6.2	6.1	6	6	6.1	6.1	6.3	6.2	6.2	6.3	6.3	6.3	6.3	6.2	2014
B	1	05:24.7	M8+	8/31/2014	191	91	13.05994327	24.94449165	4.4	6	6.5	6.7	6.6	6.6	6.5	6.4	6.4	6.3	6.2	6.3	6.2	6.1	6.1	6.1	6.1	6.1	6.1	6	6	6.1	6	6	6.1	6.1	6.2	6.1	6	6	6.1	6.1	6.3	6.2	6.2	6.3	6.3	6.3	6.3	6.2	2014
B	1	05:24.7	M8+	8/31/2014	191	90	12.91642741	24.67037636	4.4	6	6.5	6.7	6.6	6.6	6.5	6.4	6.4	6.3	6.2	6.3	6.2	6.1	6.1	6.1	6.1	6.1	6.1	6	6	6.1	6	6	6.1	6.1	6.2	6.1	6	6	6.1	6.1	6.3	6.2	6.2	6.3	6.3	6.3	6.3	6.2	2014
B	1	05:24.7	M8+	8/31/2014	191	88	12.62939569	24.12214577	4.4	6	6.5	6.7	6.6	6.6	6.5	6.4	6.4	6.3	6.2	6.3	6.2	6.1	6.1	6.1	6.1	6.1	6.1	6	6	6.1	6	6	6.1	6.1	6.2	6.1	6	6	6.1	6.1	6.3	6.2	6.2	6.3	6.3	6.3	6.3	6.2	2014
B	1	05:24.7	M8+	8/31/2014	191	81	11.62478467	22.20333872	4.4	6	6.5	6.7	6.6	6.6	6.5	6.4	6.4	6.3	6.2	6.3	6.2	6.1	6.1	6.1	6.1	6.1	6.1	6	6	6.1	6	6	6.1	6.1	6.2	6.1	6	6	6.1	6.1	6.3	6.2	6.2	6.3	6.3	6.3	6.3	6.2	2014
B	1	05:24.7	M8+	8/31/2014	190	92	13.41303397	25.48476454	4.4	6	6.5	6.7	6.6	6.6	6.5	6.4	6.4	6.3	6.2	6.3	6.2	6.1	6.1	6.1	6.1	6.1	6.1	6	6	6.1	6	6	6.1	6.1	6.2	6.1	6	6	6.1	6.1	6.3	6.2	6.2	6.3	6.3	6.3	6.3	6.2	2014
B	2	05:25.8	M8+	8/31/2014	185	77	12.16117505	22.49817385	4.3	5.9	6.4	6.6	6.6	6.5	6.4	6.3	6.3	6.2	6.2	6.1	6.1	6.1	6	6.1	6.1	6	6.1	6.1	6.1	6.1	6.1	6.1	6.1	6.1	6.1	6.1	6	6.1	6.1	6.2	6.1	6.2	6.2	6.2	6.2	6.3	6.2	6.2	2014
B	2	05:25.8	M8+	8/31/2014	202	93	11.28311047	22.79188315	4.3	5.9	6.4	6.6	6.6	6.5	6.4	6.3	6.3	6.2	6.2	6.1	6.1	6.1	6	6.1	6.1	6	6.1	6.1	6.1	6.1	6.1	6.1	6.1	6.1	6.1	6.1	6	6.1	6.1	6.2	6.1	6.2	6.2	6.2	6.2	6.3	6.2	6.2	2014
B	2	05:25.8	M8+	8/31/2014	200	101	12.625	25.25	4.3	5.9	6.4	6.6	6.6	6.5	6.4	6.3	6.3	6.2	6.2	6.1	6.1	6.1	6	6.1	6.1	6	6.1	6.1	6.1	6.1	6.1	6.1	6.1	6.1	6.1	6.1	6	6.1	6.1	6.2	6.1	6.2	6.2	6.2	6.2	6.3	6.2	6.2	2014
B	2	05:25.8	M8+	8/31/2014	198	107	13.78441078	27.29313335	4.3	5.9	6.4	6.6	6.6	6.5	6.4	6.3	6.3	6.2	6.2	6.1	6.1	6.1	6	6.1	6.1	6	6.1	6.1	6.1	6.1	6.1	6.1	6.1	6.1	6.1	6.1	6	6.1	6.1	6.2	6.1	6.2	6.2	6.2	6.2	6.3	6.2	6.2	2014
B	2	05:25.8	M8+	8/31/2014	197	97	12.68741237	24.99420238	4.3	5.9	6.4	6.6	6.6	6.5	6.4	6.3	6.3	6.2	6.2	6.1	6.1	6.1	6	6.1	6.1	6	6.1	6.1	6.1	6.1	6.1	6.1	6.1	6.1	6.1	6.1	6	6.1	6.1	6.2	6.1	6.2	6.2	6.2	6.2	6.3	6.2	6.2	2014
B	2	05:25.8	M8+	8/31/2014	195	100	13.48640402	26.29848784	4.3	5.9	6.4	6.6	6.6	6.5	6.4	6.3	6.3	6.2	6.2	6.1	6.1	6.1	6	6.1	6.1	6	6.1	6.1	6.1	6.1	6.1	6.1	6.1	6.1	6.1	6.1	6	6.1	6.1	6.2	6.1	6.2	6.2	6.2	6.2	6.3	6.2	6.2	2014
B	2	05:25.8	M8+	8/31/2014	195	93	12.54235574	24.45759369	4.3	5.9	6.4	6.6	6.6	6.5	6.4	6.3	6.3	6.2	6.2	6.1	6.1	6.1	6	6.1	6.1	6	6.1	6.1	6.1	6.1	6.1	6.1	6.1	6.1	6.1	6.1	6	6.1	6.1	6.2	6.1	6.2	6.2	6.2	6.2	6.3	6.2	6.2	2014
B	2	05:25.8	M8+	8/31/2014	193	98	13.6318296	26.30943113	4.3	5.9	6.4	6.6	6.6	6.5	6.4	6.3	6.3	6.2	6.2	6.1	6.1	6.1	6	6.1	6.1	6	6.1	6.1	6.1	6.1	6.1	6.1	6.1	6.1	6.1	6.1	6	6.1	6.1	6.2	6.1	6.2	6.2	6.2	6.2	6.3	6.2	6.2	2014
B	3	05:29.6	M8+	8/31/2014	182	78	12.93839598	23.54788069	4.3	5.9	6.4	6.5	6.5	6.5	6.4	6.3	6.3	6.2	6.1	6.2	6	6.1	6	6.1	6.1	6.1	6	6	6	6	6.1	6	6.1	6	6	5.9	5.9	5.9	6	6	6	6	6	6.1	6.2	6.3	6.3	6.2	2014
B	3	05:29.6	M8+	8/31/2014	197	84	10.98703752	21.64446391	4.3	5.9	6.4	6.5	6.5	6.5	6.4	6.3	6.3	6.2	6.1	6.2	6	6.1	6	6.1	6.1	6.1	6	6	6	6	6.1	6	6.1	6	6	5.9	5.9	5.9	6	6	6	6	6	6.1	6.2	6.3	6.3	6.2	2014
B	3	05:29.6	M8+	8/31/2014	195	85	11.46344342	22.35371466	4.3	5.9	6.4	6.5	6.5	6.5	6.4	6.3	6.3	6.2	6.1	6.2	6	6.1	6	6.1	6.1	6.1	6	6	6	6	6.1	6	6.1	6	6	5.9	5.9	5.9	6	6	6	6	6	6.1	6.2	6.3	6.3	6.2	2014
B	3	05:29.6	M8+	8/31/2014	194	86	11.77858883	22.85046232	4.3	5.9	6.4	6.5	6.5	6.5	6.4	6.3	6.3	6.2	6.1	6.2	6	6.1	6	6.1	6.1	6.1	6	6	6	6	6.1	6	6.1	6	6	5.9	5.9	5.9	6	6	6	6	6	6.1	6.2	6.3	6.3	6.2	2014
B	3	05:29.6	M8+	8/31/2014	193	90	12.51902718	24.16172246	4.3	5.9	6.4	6.5	6.5	6.5	6.4	6.3	6.3	6.2	6.1	6.2	6	6.1	6	6.1	6.1	6.1	6	6	6	6	6.1	6	6.1	6	6	5.9	5.9	5.9	6	6	6	6	6	6.1	6.2	6.3	6.3	6.2	2014
B	3	05:29.6	M8+	8/31/2014	192	92	12.99822772	24.95659722	4.3	5.9	6.4	6.5	6.5	6.5	6.4	6.3	6.3	6.2	6.1	6.2	6	6.1	6	6.1	6.1	6.1	6	6	6	6	6.1	6	6.1	6	6	5.9	5.9	5.9	6	6	6	6	6	6.1	6.2	6.3	6.3	6.2	2014
B	3	05:29.6	M8+	8/31/2014	191	85	12.19884811	23.2997999	4.3	5.9	6.4	6.5	6.5	6.5	6.4	6.3	6.3	6.2	6.1	6.2	6	6.1	6	6.1	6.1	6.1	6	6	6	6	6.1	6	6.1	6	6	5.9	5.9	5.9	6	6	6	6	6	6.1	6.2	6.3	6.3	6.2	2014
B	3	05:29.6	M8+	8/31/2014	189	91	13.47894744	25.47521066	4.3	5.9	6.4	6.5	6.5	6.5	6.4	6.3	6.3	6.2	6.1	6.2	6	6.1	6	6.1	6.1	6.1	6	6	6	6	6.1	6	6.1	6	6	5.9	5.9	5.9	6	6	6	6	6	6.1	6.2	6.3	6.3	6.2	2014
B	4	05:30.2	M8+	8/31/2014	198	84	10.8214066	21.42638506	4.5	6	6.5	6.5	6.5	6.4	6.4	6.4	6.4	6.3	6.3	6.2	6.1	6.1	6.1	6	6	6	6	6	6.1	6	6	5.9	6	6	6	5.9	5.9	5.9	5.9	6	6	6	5.9	5.9	6	6	6.1	6.1	2014
B	4	05:30.2	M8+	8/31/2014			14.81481481	22.22222222	4.5	6	6.5	6.5	6.5	6.4	6.4	6.4	6.4	6.3	6.3	6.2	6.1	6.1	6.1	6	6	6	6	6	6.1	6	6	5.9	6	6	6	5.9	5.9	5.9	5.9	6	6	6	5.9	5.9	6	6	6.1	6.1	2014
B	4	05:30.2	M8+	8/31/2014					4.5	6	6.5	6.5	6.5	6.4	6.4	6.4	6.4	6.3	6.3	6.2	6.1	6.1	6.1	6	6	6	6	6	6.1	6	6	5.9	6	6	6	5.9	5.9	5.9	5.9	6	6	6	5.9	5.9	6	6	6.1	6.1	2014
B	4	05:30.2	M8+	8/31/2014					4.5	6	6.5	6.5	6.5	6.4	6.4	6.4	6.4	6.3	6.3	6.2	6.1	6.1	6.1	6	6	6	6	6	6.1	6	6	5.9	6	6	6	5.9	5.9	5.9	5.9	6	6	6	5.9	5.9	6	6	6.1	6.1	2014
B	4	05:30.2	M8+	8/31/2014					4.5	6	6.5	6.5	6.5	6.4	6.4	6.4	6.4	6.3	6.3	6.2	6.1	6.1	6.1	6	6	6	6	6	6.1	6	6	5.9	6	6	6	5.9	5.9	5.9	5.9	6	6	6	5.9	5.9	6	6	6.1	6.1	2014
B	4	05:30.2	M8+	8/31/2014					4.5	6	6.5	6.5	6.5	6.4	6.4	6.4	6.4	6.3	6.3	6.2	6.1	6.1	6.1	6	6	6	6	6	6.1	6	6	5.9	6	6	6	5.9	5.9	5.9	5.9	6	6	6	5.9	5.9	6	6	6.1	6.1	2014
B	4	05:30.2	M8+	8/31/2014					4.5	6	6.5	6.5	6.5	6.4	6.4	6.4	6.4	6.3	6.3	6.2	6.1	6.1	6.1	6	6	6	6	6	6.1	6	6	5.9	6	6	6	5.9	5.9	5.9	5.9	6	6	6	5.9	5.9	6	6	6.1	6.1	2014
B	4	05:30.2	M8+	8/31/2014					4.5	6	6.5	6.5	6.5	6.4	6.4	6.4	6.4	6.3	6.3	6.2	6.1	6.1	6.1	6	6	6	6	6	6.1	6	6	5.9	6	6	6	5.9	5.9	5.9	5.9	6	6	6	5.9	5.9	6	6	6.1	6.1	2014
B	5	05:32.7	M8+	8/31/2014	189	87	12.88646623	24.35542118	4.4	6	6.5	6.5	6.6	6.5	6.4	6.3	6.3	6.1	6.1	6.1	5.9	6.2	6.3	5.8	5.7	5.9	5.9	5.8	5.9	6	5.9	6	6	5.9	5.8	5.8	5.8	5.9	6	6	6.1	6	6.1	6.2	6.2	6.1	6.1	6.1	2014
B	5	05:32.7	M8+	8/31/2014	198	101	13.01145317	25.76267728	4.4	6	6.5	6.5	6.6	6.5	6.4	6.3	6.3	6.1	6.1	6.1	5.9	6.2	6.3	5.8	5.7	5.9	5.9	5.8	5.9	6	5.9	6	6	5.9	5.8	5.8	5.8	5.9	6	6	6.1	6	6.1	6.2	6.2	6.1	6.1	6.1	2014
B	5	05:32.7	M8+	8/31/2014	198	98	12.62497436	24.99744924	4.4	6	6.5	6.5	6.6	6.5	6.4	6.3	6.3	6.1	6.1	6.1	5.9	6.2	6.3	5.8	5.7	5.9	5.9	5.8	5.9	6	5.9	6	6	5.9	5.8	5.8	5.8	5.9	6	6	6.1	6	6.1	6.2	6.2	6.1	6.1	6.1	2014
B	5	05:32.7	M8+	8/31/2014	196	88	11.68730716	22.90712203	4.4	6	6.5	6.5	6.6	6.5	6.4	6.3	6.3	6.1	6.1	6.1	5.9	6.2	6.3	5.8	5.7	5.9	5.9	5.8	5.9	6	5.9	6	6	5.9	5.8	5.8	5.8	5.9	6	6	6.1	6	6.1	6.2	6.2	6.1	6.1	6.1	2014
B	5	05:32.7	M8+	8/31/2014	195	93	12.54235574	24.45759369	4.4	6	6.5	6.5	6.6	6.5	6.4	6.3	6.3	6.1	6.1	6.1	5.9	6.2	6.3	5.8	5.7	5.9	5.9	5.8	5.9	6	5.9	6	6	5.9	5.8	5.8	5.8	5.9	6	6	6.1	6	6.1	6.2	6.2	6.1	6.1	6.1	2014
B	5	05:32.7	M8+	8/31/2014	194	110	15.06563687	29.22733553	4.4	6	6.5	6.5	6.6	6.5	6.4	6.3	6.3	6.1	6.1	6.1	5.9	6.2	6.3	5.8	5.7	5.9	5.9	5.8	5.9	6	5.9	6	6	5.9	5.8	5.8	5.8	5.9	6	6	6.1	6	6.1	6.2	6.2	6.1	6.1	6.1	2014
B	5	05:32.7	M8+	8/31/2014	194	87	11.91554916	23.11616537	4.4	6	6.5	6.5	6.6	6.5	6.4	6.3	6.3	6.1	6.1	6.1	5.9	6.2	6.3	5.8	5.7	5.9	5.9	5.8	5.9	6	5.9	6	6	5.9	5.8	5.8	5.8	5.9	6	6	6.1	6	6.1	6.2	6.2	6.1	6.1	6.1	2014
B	5	05:32.7	M8+	8/31/2014	192	95	13.42208297	25.77039931	4.4	6	6.5	6.5	6.6	6.5	6.4	6.3	6.3	6.1	6.1	6.1	5.9	6.2	6.3	5.8	5.7	5.9	5.9	5.8	5.9	6	5.9	6	6	5.9	5.8	5.8	5.8	5.9	6	6	6.1	6	6.1	6.2	6.2	6.1	6.1	6.1	2014
B	6	05:33.3	M8+	8/31/2014	187	80	12.23390679	22.8774057	4.4	5.8	6.3	6.4	6.4	6.2	6.3	6.2	6.2	6.1	6.1	6	6	5.9	6.1	6	6	6	5.9	6.1	6	6	6	6	5.9	5.9	6	6	6	5.9	5.9	6	5.9	6.1	6.1	6.1	6.1	6.1	6	6	2014
B	6	05:33.3	M8+	8/31/2014	197	94	12.29501818	24.22118581	4.4	5.8	6.3	6.4	6.4	6.2	6.3	6.2	6.2	6.1	6.1	6	6	5.9	6.1	6	6	6	5.9	6.1	6	6	6	6	5.9	5.9	6	6	6	5.9	5.9	6	5.9	6.1	6.1	6.1	6.1	6.1	6	6	2014
B	6	05:33.3	M8+	8/31/2014	194	81	11.09378715	21.52194707	4.4	5.8	6.3	6.4	6.4	6.2	6.3	6.2	6.2	6.1	6.1	6	6	5.9	6.1	6	6	6	5.9	6.1	6	6	6	6	5.9	5.9	6	6	6	5.9	5.9	6	5.9	6.1	6.1	6.1	6.1	6.1	6	6	2014
B	6	05:33.3	M8+	8/31/2014	193	83	11.54532507	22.28247738	4.4	5.8	6.3	6.4	6.4	6.2	6.3	6.2	6.2	6.1	6.1	6	6	5.9	6.1	6	6	6	5.9	6.1	6	6	6	6	5.9	5.9	6	6	6	5.9	5.9	6	5.9	6.1	6.1	6.1	6.1	6.1	6	6	2014
B	6	05:33.3	M8+	8/31/2014	192	79	11.16152163	21.43012153	4.4	5.8	6.3	6.4	6.4	6.2	6.3	6.2	6.2	6.1	6.1	6	6	5.9	6.1	6	6	6	5.9	6.1	6	6	6	6	5.9	5.9	6	6	6	5.9	5.9	6	5.9	6.1	6.1	6.1	6.1	6.1	6	6	2014
B	6	05:33.3	M8+	8/31/2014	191	90	12.91642741	24.67037636	4.4	5.8	6.3	6.4	6.4	6.2	6.3	6.2	6.2	6.1	6.1	6	6	5.9	6.1	6	6	6	5.9	6.1	6	6	6	6	5.9	5.9	6	6	6	5.9	5.9	6	5.9	6.1	6.1	6.1	6.1	6.1	6	6	2014
B	6	05:33.3	M8+	8/31/2014	189	76	11.25714292	21.27600011	4.4	5.8	6.3	6.4	6.4	6.2	6.3	6.2	6.2	6.1	6.1	6	6	5.9	6.1	6	6	6	5.9	6.1	6	6	6	6	5.9	5.9	6	6	6	5.9	5.9	6	5.9	6.1	6.1	6.1	6.1	6.1	6	6	2014
B	6	05:33.3	M8+	8/31/2014	188	78	11.73872841	22.06880942	4.4	5.8	6.3	6.4	6.4	6.2	6.3	6.2	6.2	6.1	6.1	6	6	5.9	6.1	6	6	6	5.9	6.1	6	6	6	6	5.9	5.9	6	6	6	5.9	5.9	6	5.9	6.1	6.1	6.1	6.1	6.1	6	6	2014
A	1	05:30.4	M8+	9/1/2013	192	97	13.70465314	26.31293403	4.2	6	6.4	6.5	6.5	6.4	6.3	6.2	6.2	6.2	6	6	6	6	5.9	5.9	5.9	5.9	5.9	5.9	5.9	5.9	5.9	6	6	6	6	5.9	5.9	6	6	6	6	6.1	6	6.1	6.1	6.2	6.2	6.2	2013
A	1	05:30.4	M8+	9/1/2013	203	106	12.67120017	25.72253634	4.2	6	6.4	6.5	6.5	6.4	6.3	6.2	6.2	6.2	6	6	6	6	5.9	5.9	5.9	5.9	5.9	5.9	5.9	5.9	5.9	6	6	6	6	5.9	5.9	6	6	6	6	6.1	6	6.1	6.1	6.2	6.2	6.2	2013
A	1	05:30.4	M8+	9/1/2013	199	90	11.42045167	22.72669882	4.2	6	6.4	6.5	6.5	6.4	6.3	6.2	6.2	6.2	6	6	6	6	5.9	5.9	5.9	5.9	5.9	5.9	5.9	5.9	5.9	6	6	6	6	5.9	5.9	6	6	6	6	6.1	6	6.1	6.1	6.2	6.2	6.2	2013
A	1	05:30.4	M8+	9/1/2013	198	100	12.8826269	25.50760127	4.2	6	6.4	6.5	6.5	6.4	6.3	6.2	6.2	6.2	6	6	6	6	5.9	5.9	5.9	5.9	5.9	5.9	5.9	5.9	5.9	6	6	6	6	5.9	5.9	6	6	6	6	6.1	6	6.1	6.1	6.2	6.2	6.2	2013
A	1	05:30.4	M8+	9/1/2013	198	100	12.8826269	25.50760127	4.2	6	6.4	6.5	6.5	6.4	6.3	6.2	6.2	6.2	6	6	6	6	5.9	5.9	5.9	5.9	5.9	5.9	5.9	5.9	5.9	6	6	6	6	5.9	5.9	6	6	6	6	6.1	6	6.1	6.1	6.2	6.2	6.2	2013
A	1	05:30.4	M8+	9/1/2013	194	94	12.87427151	24.97608673	4.2	6	6.4	6.5	6.5	6.4	6.3	6.2	6.2	6.2	6	6	6	6	5.9	5.9	5.9	5.9	5.9	5.9	5.9	5.9	5.9	6	6	6	6	5.9	5.9	6	6	6	6	6.1	6	6.1	6.1	6.2	6.2	6.2	2013
A	1	05:30.4	M8+	9/1/2013	194				4.2	6	6.4	6.5	6.5	6.4	6.3	6.2	6.2	6.2	6	6	6	6	5.9	5.9	5.9	5.9	5.9	5.9	5.9	5.9	5.9	6	6	6	6	5.9	5.9	6	6	6	6	6.1	6	6.1	6.1	6.2	6.2	6.2	2013
A	1	05:30.4	M8+	9/1/2013	193	91	12.65812748	24.43018605	4.2	6	6.4	6.5	6.5	6.4	6.3	6.2	6.2	6.2	6	6	6	6	5.9	5.9	5.9	5.9	5.9	5.9	5.9	5.9	5.9	6	6	6	6	5.9	5.9	6	6	6	6	6.1	6	6.1	6.1	6.2	6.2	6.2	2013
A	2	05:30.9	M8+	9/1/2013	186	74	11.49986884	21.38975604	4.4	6	6.6	6.5	6.5	6.3	6.2	6.1	6	5.9	5.9	6.1	6	6	5.8	5.9	5.8	5.8	5.7	5.7	5.8	6	6	5.9	5.8	5.9	5.8	5.8	5.7	5.7	6	6	6.1	6.1	6.1	6.1	6.3	6.3	6.4	6.4	2013
A	2	05:30.9	M8+	9/1/2013	199	99	12.56249684	24.9993687	4.4	6	6.6	6.5	6.5	6.3	6.2	6.1	6	5.9	5.9	6.1	6	6	5.8	5.9	5.8	5.8	5.7	5.7	5.8	6	6	5.9	5.8	5.9	5.8	5.8	5.7	5.7	6	6	6.1	6.1	6.1	6.1	6.3	6.3	6.4	6.4	2013
A	2	05:30.9	M8+	9/1/2013	197	92	12.03342204	23.70584143	4.4	6	6.6	6.5	6.5	6.3	6.2	6.1	6	5.9	5.9	6.1	6	6	5.8	5.9	5.8	5.8	5.7	5.7	5.8	6	6	5.9	5.8	5.9	5.8	5.8	5.7	5.7	6	6	6.1	6.1	6.1	6.1	6.3	6.3	6.4	6.4	2013
A	2	05:30.9	M8+	9/1/2013	195	92	12.4074917	24.19460881	4.4	6	6.6	6.5	6.5	6.3	6.2	6.1	6	5.9	5.9	6.1	6	6	5.8	5.9	5.8	5.8	5.7	5.7	5.8	6	6	5.9	5.8	5.9	5.8	5.8	5.7	5.7	6	6	6.1	6.1	6.1	6.1	6.3	6.3	6.4	6.4	2013
A	2	05:30.9	M8+	9/1/2013	195	88	11.86803554	23.1426693	4.4	6	6.6	6.5	6.5	6.3	6.2	6.1	6	5.9	5.9	6.1	6	6	5.8	5.9	5.8	5.8	5.7	5.7	5.8	6	6	5.9	5.8	5.9	5.8	5.8	5.7	5.7	6	6	6.1	6.1	6.1	6.1	6.3	6.3	6.4	6.4	2013
A	2	05:30.9	M8+	9/1/2013	193	92	12.79722779	24.69864963	4.4	6	6.6	6.5	6.5	6.3	6.2	6.1	6	5.9	5.9	6.1	6	6	5.8	5.9	5.8	5.8	5.7	5.7	5.8	6	6	5.9	5.8	5.9	5.8	5.8	5.7	5.7	6	6	6.1	6.1	6.1	6.1	6.3	6.3	6.4	6.4	2013
A	2	05:30.9	M8+	9/1/2013	190	91	13.26724012	25.20775623	4.4	6	6.6	6.5	6.5	6.3	6.2	6.1	6	5.9	5.9	6.1	6	6	5.8	5.9	5.8	5.8	5.7	5.7	5.8	6	6	5.9	5.8	5.9	5.8	5.8	5.7	5.7	6	6	6.1	6.1	6.1	6.1	6.3	6.3	6.4	6.4	2013
A	2	05:30.9	M8+	9/1/2013	190	86	12.53827088	23.82271468	4.4	6	6.6	6.5	6.5	6.3	6.2	6.1	6	5.9	5.9	6.1	6	6	5.8	5.9	5.8	5.8	5.7	5.7	5.8	6	6	5.9	5.8	5.9	5.8	5.8	5.7	5.7	6	6	6.1	6.1	6.1	6.1	6.3	6.3	6.4	6.4	2013
A	3	05:33.9	M8+	9/1/2013	190	90	13.12144627	24.93074792	4.3	5.9	6.3	6.4	6.3	6.2	6.2	6.1	6	6	5.9	6	6	5.9	5.9	5.9	5.8	5.8	5.8	5.9	5.9	5.9	5.9	5.9	5.9	5.9	5.9	5.8	5.9	5.8	5.9	5.9	6	5.9	6	6	6	6.2	6.2	6.2	2013
A	3	05:33.9	M8+	9/1/2013	203	98	11.71488317	23.78121284	4.3	5.9	6.3	6.4	6.3	6.2	6.2	6.1	6	6	5.9	6	6	5.9	5.9	5.9	5.8	5.8	5.8	5.9	5.9	5.9	5.9	5.9	5.9	5.9	5.9	5.8	5.9	5.8	5.9	5.9	6	5.9	6	6	6	6.2	6.2	6.2	2013
A	3	05:33.9	M8+	9/1/2013	201	98	12.0680723	24.25682533	4.3	5.9	6.3	6.4	6.3	6.2	6.2	6.1	6	6	5.9	6	6	5.9	5.9	5.9	5.8	5.8	5.8	5.9	5.9	5.9	5.9	5.9	5.9	5.9	5.9	5.8	5.9	5.8	5.9	5.9	6	5.9	6	6	6	6.2	6.2	6.2	2013
A	3	05:33.9	M8+	9/1/2013	198	95	12.23849556	24.2322212	4.3	5.9	6.3	6.4	6.3	6.2	6.2	6.1	6	6	5.9	6	6	5.9	5.9	5.9	5.8	5.8	5.8	5.9	5.9	5.9	5.9	5.9	5.9	5.9	5.9	5.8	5.9	5.8	5.9	5.9	6	5.9	6	6	6	6.2	6.2	6.2	2013
A	3	05:33.9	M8+	9/1/2013	196	96	12.74978963	24.98958767	4.3	5.9	6.3	6.4	6.3	6.2	6.2	6.1	6	6	5.9	6	6	5.9	5.9	5.9	5.8	5.8	5.8	5.9	5.9	5.9	5.9	5.9	5.9	5.9	5.9	5.8	5.9	5.8	5.9	5.9	6	5.9	6	6	6	6.2	6.2	6.2	2013
A	3	05:33.9	M8+	9/1/2013	196	90	11.95292778	23.42773844	4.3	5.9	6.3	6.4	6.3	6.2	6.2	6.1	6	6	5.9	6	6	5.9	5.9	5.9	5.8	5.8	5.8	5.9	5.9	5.9	5.9	5.9	5.9	5.9	5.9	5.8	5.9	5.8	5.9	5.9	6	5.9	6	6	6	6.2	6.2	6.2	2013
A	3	05:33.9	M8+	9/1/2013	193	92	12.79722779	24.69864963	4.3	5.9	6.3	6.4	6.3	6.2	6.2	6.1	6	6	5.9	6	6	5.9	5.9	5.9	5.8	5.8	5.8	5.9	5.9	5.9	5.9	5.9	5.9	5.9	5.9	5.8	5.9	5.8	5.9	5.9	6	5.9	6	6	6	6.2	6.2	6.2	2013
A	3	05:33.9	M8+	9/1/2013	190	86	12.53827088	23.82271468	4.3	5.9	6.3	6.4	6.3	6.2	6.2	6.1	6	6	5.9	6	6	5.9	5.9	5.9	5.8	5.8	5.8	5.9	5.9	5.9	5.9	5.9	5.9	5.9	5.9	5.8	5.9	5.8	5.9	5.9	6	5.9	6	6	6	6.2	6.2	6.2	2013
A	4	05:35.6	M8+	9/1/2013	188	89	13.39419011	25.18107741	4.2	5.8	6.4	6.4	6.4	6.3	6.2	6.1	6.1	6	5.9	5.8	5.9	5.9	5.9	5.9	5.7	5.8	5.8	5.8	5.8	5.8	5.8	5.8	5.8	5.8	5.8	5.8	5.8	5.9	5.8	5.9	6	6	6	6.1	6.2	6.1	6.2	6.1	2013
A	4	05:35.6	M8+	9/1/2013	204	85	10.0121748	20.4248366	4.2	5.8	6.4	6.4	6.4	6.3	6.2	6.1	6.1	6	5.9	5.8	5.9	5.9	5.9	5.9	5.7	5.8	5.8	5.8	5.8	5.8	5.8	5.8	5.8	5.8	5.8	5.8	5.8	5.9	5.8	5.9	6	6	6	6.1	6.2	6.1	6.2	6.1	2013
A	4	05:35.6	M8+	9/1/2013	202	99	12.01105308	24.26232722	4.2	5.8	6.4	6.4	6.4	6.3	6.2	6.1	6.1	6	5.9	5.8	5.9	5.9	5.9	5.9	5.7	5.8	5.8	5.8	5.8	5.8	5.8	5.8	5.8	5.8	5.8	5.8	5.8	5.9	5.8	5.9	6	6	6	6.1	6.2	6.1	6.2	6.1	2013
A	4	05:35.6	M8+	9/1/2013	199	97	12.30870902	24.49433095	4.2	5.8	6.4	6.4	6.4	6.3	6.2	6.1	6.1	6	5.9	5.8	5.9	5.9	5.9	5.9	5.7	5.8	5.8	5.8	5.8	5.8	5.8	5.8	5.8	5.8	5.8	5.8	5.8	5.9	5.8	5.9	6	6	6	6.1	6.2	6.1	6.2	6.1	2013
A	4	05:35.6	M8+	9/1/2013	195	94	12.67721978	24.72057857	4.2	5.8	6.4	6.4	6.4	6.3	6.2	6.1	6.1	6	5.9	5.8	5.9	5.9	5.9	5.9	5.7	5.8	5.8	5.8	5.8	5.8	5.8	5.8	5.8	5.8	5.8	5.8	5.8	5.9	5.8	5.9	6	6	6	6.1	6.2	6.1	6.2	6.1	2013
A	4	05:35.6	M8+	9/1/2013	194	90	12.32643017	23.91327452	4.2	5.8	6.4	6.4	6.4	6.3	6.2	6.1	6.1	6	5.9	5.8	5.9	5.9	5.9	5.9	5.7	5.8	5.8	5.8	5.8	5.8	5.8	5.8	5.8	5.8	5.8	5.8	5.8	5.9	5.8	5.9	6	6	6	6.1	6.2	6.1	6.2	6.1	2013
A	4	05:35.6	M8+	9/1/2013	194	85	11.64162849	22.58475927	4.2	5.8	6.4	6.4	6.4	6.3	6.2	6.1	6.1	6	5.9	5.8	5.9	5.9	5.9	5.9	5.7	5.8	5.8	5.8	5.8	5.8	5.8	5.8	5.8	5.8	5.8	5.8	5.8	5.9	5.8	5.9	6	6	6	6.1	6.2	6.1	6.2	6.1	2013
A	4	05:35.6	M8+	9/1/2013	191	98	14.06455429	26.8632987	4.2	5.8	6.4	6.4	6.4	6.3	6.2	6.1	6.1	6	5.9	5.8	5.9	5.9	5.9	5.9	5.7	5.8	5.8	5.8	5.8	5.8	5.8	5.8	5.8	5.8	5.8	5.8	5.8	5.9	5.8	5.9	6	6	6	6.1	6.2	6.1	6.2	6.1	2013
A	5	05:37.1	M8+	9/1/2013	185	77	12.16117505	22.49817385	4.3	5.9	6.3	6.3	6.4	6.3	6.3	6.1	6	6	5.9	6	5.9	5.8	5.8	5.7	5.8	5.8	5.7	5.7	5.8	5.7	5.7	5.7	5.7	5.8	5.8	5.8	5.8	5.8	5.8	5.9	5.9	5.9	5.9	5.9	6	6.1	6.1	6.2	2013
A	5	05:37.1	M8+	9/1/2013	208	95	10.55683176	21.95821006	4.3	5.9	6.3	6.3	6.4	6.3	6.3	6.1	6	6	5.9	6	5.9	5.8	5.8	5.7	5.8	5.8	5.7	5.7	5.8	5.7	5.7	5.7	5.7	5.8	5.8	5.8	5.8	5.8	5.8	5.9	5.9	5.9	5.9	5.9	6	6.1	6.1	6.2	2013
A	5	05:37.1	M8+	9/1/2013	202	93	11.28311047	22.79188315	4.3	5.9	6.3	6.3	6.4	6.3	6.3	6.1	6	6	5.9	6	5.9	5.8	5.8	5.7	5.8	5.8	5.7	5.7	5.8	5.7	5.7	5.7	5.7	5.8	5.8	5.8	5.8	5.8	5.8	5.9	5.9	5.9	5.9	5.9	6	6.1	6.1	6.2	2013
A	5	05:37.1	M8+	9/1/2013	200	101	12.625	25.25	4.3	5.9	6.3	6.3	6.4	6.3	6.3	6.1	6	6	5.9	6	5.9	5.8	5.8	5.7	5.8	5.8	5.7	5.7	5.8	5.7	5.7	5.7	5.7	5.8	5.8	5.8	5.8	5.8	5.8	5.9	5.9	5.9	5.9	5.9	6	6.1	6.1	6.2	2013
A	5	05:37.1	M8+	9/1/2013	198	107	13.78441078	27.29313335	4.3	5.9	6.3	6.3	6.4	6.3	6.3	6.1	6	6	5.9	6	5.9	5.8	5.8	5.7	5.8	5.8	5.7	5.7	5.8	5.7	5.7	5.7	5.7	5.8	5.8	5.8	5.8	5.8	5.8	5.9	5.9	5.9	5.9	5.9	6	6.1	6.1	6.2	2013
A	5	05:37.1	M8+	9/1/2013	195	100	13.48640402	26.29848784	4.3	5.9	6.3	6.3	6.4	6.3	6.3	6.1	6	6	5.9	6	5.9	5.8	5.8	5.7	5.8	5.8	5.7	5.7	5.8	5.7	5.7	5.7	5.7	5.8	5.8	5.8	5.8	5.8	5.8	5.9	5.9	5.9	5.9	5.9	6	6.1	6.1	6.2	2013
A	5	05:37.1	M8+	9/1/2013	195	93	12.54235574	24.45759369	4.3	5.9	6.3	6.3	6.4	6.3	6.3	6.1	6	6	5.9	6	5.9	5.8	5.8	5.7	5.8	5.8	5.7	5.7	5.8	5.7	5.7	5.7	5.7	5.8	5.8	5.8	5.8	5.8	5.8	5.9	5.9	5.9	5.9	5.9	6	6.1	6.1	6.2	2013
A	5	05:37.1	M8+	9/1/2013	193	98	13.6318296	26.30943113	4.3	5.9	6.3	6.3	6.4	6.3	6.3	6.1	6	6	5.9	6	5.9	5.8	5.8	5.7	5.8	5.8	5.7	5.7	5.8	5.7	5.7	5.7	5.7	5.8	5.8	5.8	5.8	5.8	5.8	5.9	5.9	5.9	5.9	5.9	6	6.1	6.1	6.2	2013
A	6	05:37.2	M8+	9/1/2013	183	88	14.35917217	26.27728508	4.3	6	6.4	6.5	6.3	6.2	6.2	6.1	6.1	5.9	5.9	5.8	5.9	5.8	5.7	5.8	5.7	5.8	5.8	5.7	5.7	5.7	5.8	5.7	5.7	5.7	5.8	5.8	5.7	5.8	5.8	5.8	5.9	5.8	5.8	6	6.1	6.1	6.2	6.3	2013
A	6	05:37.2	M8+	9/1/2013	195	85	11.46344342	22.35371466	4.3	6	6.4	6.5	6.3	6.2	6.2	6.1	6.1	5.9	5.9	5.8	5.9	5.8	5.7	5.8	5.7	5.8	5.8	5.7	5.7	5.7	5.8	5.7	5.7	5.7	5.8	5.8	5.7	5.8	5.8	5.8	5.9	5.8	5.8	6	6.1	6.1	6.2	6.3	2013
A	6	05:37.2	M8+	9/1/2013	194	93	12.73731117	24.71038368	4.3	6	6.4	6.5	6.3	6.2	6.2	6.1	6.1	5.9	5.9	5.8	5.9	5.8	5.7	5.8	5.7	5.8	5.8	5.7	5.7	5.7	5.8	5.7	5.7	5.7	5.8	5.8	5.7	5.8	5.8	5.8	5.9	5.8	5.8	6	6.1	6.1	6.2	6.3	2013
A	6	05:37.2	M8+	9/1/2013	193	91	12.65812748	24.43018605	4.3	6	6.4	6.5	6.3	6.2	6.2	6.1	6.1	5.9	5.9	5.8	5.9	5.8	5.7	5.8	5.7	5.8	5.8	5.7	5.7	5.7	5.8	5.7	5.7	5.7	5.8	5.8	5.7	5.8	5.8	5.8	5.9	5.8	5.8	6	6.1	6.1	6.2	6.3	2013
A	6	05:37.2	M8+	9/1/2013	192	84	11.86794705	22.78645833	4.3	6	6.4	6.5	6.3	6.2	6.2	6.1	6.1	5.9	5.9	5.8	5.9	5.8	5.7	5.8	5.7	5.8	5.8	5.7	5.7	5.7	5.8	5.7	5.7	5.7	5.8	5.8	5.7	5.8	5.8	5.8	5.9	5.8	5.8	6	6.1	6.1	6.2	6.3	2013
A	6	05:37.2	M8+	9/1/2013	190	84	12.24668319	23.26869806	4.3	6	6.4	6.5	6.3	6.2	6.2	6.1	6.1	5.9	5.9	5.8	5.9	5.8	5.7	5.8	5.7	5.8	5.8	5.7	5.7	5.7	5.8	5.7	5.7	5.7	5.8	5.8	5.7	5.8	5.8	5.8	5.9	5.8	5.8	6	6.1	6.1	6.2	6.3	2013
A	6	05:37.2	M8+	9/1/2013	187	85	12.99852597	24.30724356	4.3	6	6.4	6.5	6.3	6.2	6.2	6.1	6.1	5.9	5.9	5.8	5.9	5.8	5.7	5.8	5.7	5.8	5.8	5.7	5.7	5.7	5.8	5.7	5.7	5.7	5.8	5.8	5.7	5.8	5.8	5.8	5.9	5.8	5.8	6	6.1	6.1	6.2	6.3	2013
A	6	05:37.2	M8+	9/1/2013	186	84	13.05390517	24.28026361	4.3	6	6.4	6.5	6.3	6.2	6.2	6.1	6.1	5.9	5.9	5.8	5.9	5.8	5.7	5.8	5.7	5.8	5.8	5.7	5.7	5.7	5.8	5.7	5.7	5.7	5.8	5.8	5.7	5.8	5.8	5.8	5.9	5.8	5.8	6	6.1	6.1	6.2	6.3	2013
B	1	05:35.9	M8+	9/1/2013	184	83	13.32369319	24.51559546	4.3	5.9	6.3	6.3	6.3	6.2	6.1	6.1	6	6	6	5.9	6	5.9	5.9	5.8	5.9	5.9	5.8	5.9	5.9	5.8	5.8	5.9	5.8	5.8	5.9	5.9	5.8	5.8	5.9	5.8	5.9	5.9	5.9	6	5.9	5.9	5.9	5.9	2013
B	1	05:35.9	M8+	9/1/2013	198	94	12.10966929	23.97714519	4.3	5.9	6.3	6.3	6.3	6.2	6.1	6.1	6	6	6	5.9	6	5.9	5.9	5.8	5.9	5.9	5.8	5.9	5.9	5.8	5.8	5.9	5.8	5.8	5.9	5.9	5.8	5.8	5.9	5.8	5.9	5.9	5.9	6	5.9	5.9	5.9	5.9	2013
B	1	05:35.9	M8+	9/1/2013	194	93	12.73731117	24.71038368	4.3	5.9	6.3	6.3	6.3	6.2	6.1	6.1	6	6	6	5.9	6	5.9	5.9	5.8	5.9	5.9	5.8	5.9	5.9	5.8	5.8	5.9	5.8	5.8	5.9	5.9	5.8	5.8	5.9	5.8	5.9	5.9	5.9	6	5.9	5.9	5.9	5.9	2013
B	1	05:35.9	M8+	9/1/2013	194	92	12.60035084	24.44468062	4.3	5.9	6.3	6.3	6.3	6.2	6.1	6.1	6	6	6	5.9	6	5.9	5.9	5.8	5.9	5.9	5.8	5.9	5.9	5.8	5.8	5.9	5.8	5.8	5.9	5.9	5.8	5.8	5.9	5.8	5.9	5.9	5.9	6	5.9	5.9	5.9	5.9	2013
B	1	05:35.9	M8+	9/1/2013	192	94	13.28079789	25.49913194	4.3	5.9	6.3	6.3	6.3	6.2	6.1	6.1	6	6	6	5.9	6	5.9	5.9	5.8	5.9	5.9	5.8	5.9	5.9	5.8	5.8	5.9	5.8	5.8	5.9	5.9	5.8	5.8	5.9	5.8	5.9	5.9	5.9	6	5.9	5.9	5.9	5.9	2013
B	1	05:35.9	M8+	9/1/2013	191	81	11.62478467	22.20333872	4.3	5.9	6.3	6.3	6.3	6.2	6.1	6.1	6	6	6	5.9	6	5.9	5.9	5.8	5.9	5.9	5.8	5.9	5.9	5.8	5.8	5.9	5.8	5.8	5.9	5.9	5.8	5.8	5.9	5.8	5.9	5.9	5.9	6	5.9	5.9	5.9	5.9	2013
B	1	05:35.9	M8+	9/1/2013	190	87	12.68406473	24.09972299	4.3	5.9	6.3	6.3	6.3	6.2	6.1	6.1	6	6	6	5.9	6	5.9	5.9	5.8	5.9	5.9	5.8	5.9	5.9	5.8	5.8	5.9	5.8	5.8	5.9	5.9	5.8	5.8	5.9	5.8	5.9	5.9	5.9	6	5.9	5.9	5.9	5.9	2013
B	1	05:35.9	M8+	9/1/2013	188	84	12.64170752	23.76641014	4.3	5.9	6.3	6.3	6.3	6.2	6.1	6.1	6	6	6	5.9	6	5.9	5.9	5.8	5.9	5.9	5.8	5.9	5.9	5.8	5.8	5.9	5.8	5.8	5.9	5.9	5.8	5.8	5.9	5.8	5.9	5.9	5.9	6	5.9	5.9	5.9	5.9	2013
B	2	05:41.1	M8+	9/1/2013	183	70	11.42206877	20.90238586	4.2	5.8	6.2	6.3	6.2	6.1	6	5.9	5.9	5.9	5.8	5.8	5.8	5.8	5.8	5.8	5.8	5.8	5.9	5.8	5.8	5.8	5.8	5.7	5.7	5.7	5.8	5.9	5.8	5.8	5.8	5.7	5.7	5.7	5.8	5.8	5.8	5.9	5.9	5.9	2013
B	2	05:41.1	M8+	9/1/2013	201	88	10.83663635	21.78163907	4.2	5.8	6.2	6.3	6.2	6.1	6	5.9	5.9	5.9	5.8	5.8	5.8	5.8	5.8	5.8	5.8	5.8	5.9	5.8	5.8	5.8	5.8	5.7	5.7	5.7	5.8	5.9	5.8	5.8	5.8	5.7	5.7	5.7	5.8	5.8	5.8	5.9	5.9	5.9	2013
B	2	05:41.1	M8+	9/1/2013	194	86	11.77858883	22.85046232	4.2	5.8	6.2	6.3	6.2	6.1	6	5.9	5.9	5.9	5.8	5.8	5.8	5.8	5.8	5.8	5.8	5.8	5.9	5.8	5.8	5.8	5.8	5.7	5.7	5.7	5.8	5.9	5.8	5.8	5.8	5.7	5.7	5.7	5.8	5.8	5.8	5.9	5.9	5.9	2013
B	2	05:41.1	M8+	9/1/2013	193	90	12.51902718	24.16172246	4.2	5.8	6.2	6.3	6.2	6.1	6	5.9	5.9	5.9	5.8	5.8	5.8	5.8	5.8	5.8	5.8	5.8	5.9	5.8	5.8	5.8	5.8	5.7	5.7	5.7	5.8	5.9	5.8	5.8	5.8	5.7	5.7	5.7	5.8	5.8	5.8	5.9	5.9	5.9	2013
B	2	05:41.1	M8+	9/1/2013	192	92	12.99822772	24.95659722	4.2	5.8	6.2	6.3	6.2	6.1	6	5.9	5.9	5.9	5.8	5.8	5.8	5.8	5.8	5.8	5.8	5.8	5.9	5.8	5.8	5.8	5.8	5.7	5.7	5.7	5.8	5.9	5.8	5.8	5.8	5.7	5.7	5.7	5.8	5.8	5.8	5.9	5.9	5.9	2013
B	2	05:41.1	M8+	9/1/2013	191	85	12.19884811	23.2997999	4.2	5.8	6.2	6.3	6.2	6.1	6	5.9	5.9	5.9	5.8	5.8	5.8	5.8	5.8	5.8	5.8	5.8	5.9	5.8	5.8	5.8	5.8	5.7	5.7	5.7	5.8	5.9	5.8	5.8	5.8	5.7	5.7	5.7	5.8	5.8	5.8	5.9	5.9	5.9	2013
B	2	05:41.1	M8+	9/1/2013	189	88	13.03458653	24.63536855	4.2	5.8	6.2	6.3	6.2	6.1	6	5.9	5.9	5.9	5.8	5.8	5.8	5.8	5.8	5.8	5.8	5.8	5.9	5.8	5.8	5.8	5.8	5.7	5.7	5.7	5.8	5.9	5.8	5.8	5.8	5.7	5.7	5.7	5.8	5.8	5.8	5.9	5.9	5.9	2013
B	2	05:41.1	M8+	9/1/2013	183	89	14.52234459	26.57589059	4.2	5.8	6.2	6.3	6.2	6.1	6	5.9	5.9	5.9	5.8	5.8	5.8	5.8	5.8	5.8	5.8	5.8	5.9	5.8	5.8	5.8	5.8	5.7	5.7	5.7	5.8	5.9	5.8	5.8	5.8	5.7	5.7	5.7	5.8	5.8	5.8	5.9	5.9	5.9	2013
B	3	05:46.4	M8+	9/1/2013	195	100	13.48640402	26.29848784	4.2	5.7	6.2	6.2	6.1	6.1	6	5.9	5.8	5.8	5.9	5.9	5.8	5.7	5.7	5.8	5.8	5.7	5.5	5.5	5.6	5.7	5.7	5.7	5.6	5.7	5.6	5.7	5.7	5.7	5.6	5.6	5.6	5.6	5.6	5.7	5.8	5.8	5.9	5.8	2013
B	3	05:46.4	M8+	9/1/2013	203	110	13.14935866	26.69319809	4.2	5.7	6.2	6.2	6.1	6.1	6	5.9	5.8	5.8	5.9	5.9	5.8	5.7	5.7	5.8	5.8	5.7	5.5	5.5	5.6	5.7	5.7	5.7	5.6	5.7	5.6	5.7	5.7	5.7	5.6	5.6	5.6	5.6	5.6	5.7	5.8	5.8	5.9	5.8	2013
B	3	05:46.4	M8+	9/1/2013	200	92	11.5	23	4.2	5.7	6.2	6.2	6.1	6.1	6	5.9	5.8	5.8	5.9	5.9	5.8	5.7	5.7	5.8	5.8	5.7	5.5	5.5	5.6	5.7	5.7	5.7	5.6	5.7	5.6	5.7	5.7	5.7	5.6	5.6	5.6	5.6	5.6	5.7	5.8	5.8	5.9	5.8	2013
B	3	05:46.4	M8+	9/1/2013	198	98	12.62497436	24.99744924	4.2	5.7	6.2	6.2	6.1	6.1	6	5.9	5.8	5.8	5.9	5.9	5.8	5.7	5.7	5.8	5.8	5.7	5.5	5.5	5.6	5.7	5.7	5.7	5.6	5.7	5.6	5.7	5.7	5.7	5.6	5.6	5.6	5.6	5.6	5.7	5.8	5.8	5.9	5.8	2013
B	3	05:46.4	M8+	9/1/2013	197	92	12.03342204	23.70584143	4.2	5.7	6.2	6.2	6.1	6.1	6	5.9	5.8	5.8	5.9	5.9	5.8	5.7	5.7	5.8	5.8	5.7	5.5	5.5	5.6	5.7	5.7	5.7	5.6	5.7	5.6	5.7	5.7	5.7	5.6	5.6	5.6	5.6	5.6	5.7	5.8	5.8	5.9	5.8	2013
B	3	05:46.4	M8+	9/1/2013	196	98	13.01541025	25.51020408	4.2	5.7	6.2	6.2	6.1	6.1	6	5.9	5.8	5.8	5.9	5.9	5.8	5.7	5.7	5.8	5.8	5.7	5.5	5.5	5.6	5.7	5.7	5.7	5.6	5.7	5.6	5.7	5.7	5.7	5.6	5.6	5.6	5.6	5.6	5.7	5.8	5.8	5.9	5.8	2013
B	3	05:46.4	M8+	9/1/2013	196	93	12.3513587	24.20866306	4.2	5.7	6.2	6.2	6.1	6.1	6	5.9	5.8	5.8	5.9	5.9	5.8	5.7	5.7	5.8	5.8	5.7	5.5	5.5	5.6	5.7	5.7	5.7	5.6	5.7	5.6	5.7	5.7	5.7	5.6	5.6	5.6	5.6	5.6	5.7	5.8	5.8	5.9	5.8	2013
B	3	05:46.4	M8+	9/1/2013	195	94	12.67721978	24.72057857	4.2	5.7	6.2	6.2	6.1	6.1	6	5.9	5.8	5.8	5.9	5.9	5.8	5.7	5.7	5.8	5.8	5.7	5.5	5.5	5.6	5.7	5.7	5.7	5.6	5.7	5.6	5.7	5.7	5.7	5.6	5.6	5.6	5.6	5.6	5.7	5.8	5.8	5.9	5.8	2013
B	4	06:03.4	M8+	9/1/2013					4.2	5.7	6	6.1	5.9	5.9	5.8	5.8	5.6	5.6	5.5	5.6	5.4	5.4	5.4	5.5	5.3	5.4	5.3	5.4	5.3	5.3	5.2	5.2	5.2	5.3	5.3	5.2	5.3	5.2	5.4	5.3	5.3	5.4	5.4	5.5	5.6	5.7	5.8	5.8	2013
B	4	06:03.4	M8+	9/1/2013					4.2	5.7	6	6.1	5.9	5.9	5.8	5.8	5.6	5.6	5.5	5.6	5.4	5.4	5.4	5.5	5.3	5.4	5.3	5.4	5.3	5.3	5.2	5.2	5.2	5.3	5.3	5.2	5.3	5.2	5.4	5.3	5.3	5.4	5.4	5.5	5.6	5.7	5.8	5.8	2013
B	4	06:03.4	M8+	9/1/2013					4.2	5.7	6	6.1	5.9	5.9	5.8	5.8	5.6	5.6	5.5	5.6	5.4	5.4	5.4	5.5	5.3	5.4	5.3	5.4	5.3	5.3	5.2	5.2	5.2	5.3	5.3	5.2	5.3	5.2	5.4	5.3	5.3	5.4	5.4	5.5	5.6	5.7	5.8	5.8	2013
B	4	06:03.4	M8+	9/1/2013					4.2	5.7	6	6.1	5.9	5.9	5.8	5.8	5.6	5.6	5.5	5.6	5.4	5.4	5.4	5.5	5.3	5.4	5.3	5.4	5.3	5.3	5.2	5.2	5.2	5.3	5.3	5.2	5.3	5.2	5.4	5.3	5.3	5.4	5.4	5.5	5.6	5.7	5.8	5.8	2013
B	4	06:03.4	M8+	9/1/2013					4.2	5.7	6	6.1	5.9	5.9	5.8	5.8	5.6	5.6	5.5	5.6	5.4	5.4	5.4	5.5	5.3	5.4	5.3	5.4	5.3	5.3	5.2	5.2	5.2	5.3	5.3	5.2	5.3	5.2	5.4	5.3	5.3	5.4	5.4	5.5	5.6	5.7	5.8	5.8	2013
B	4	06:03.4	M8+	9/1/2013					4.2	5.7	6	6.1	5.9	5.9	5.8	5.8	5.6	5.6	5.5	5.6	5.4	5.4	5.4	5.5	5.3	5.4	5.3	5.4	5.3	5.3	5.2	5.2	5.2	5.3	5.3	5.2	5.3	5.2	5.4	5.3	5.3	5.4	5.4	5.5	5.6	5.7	5.8	5.8	2013
B	4	06:03.4	M8+	9/1/2013					4.2	5.7	6	6.1	5.9	5.9	5.8	5.8	5.6	5.6	5.5	5.6	5.4	5.4	5.4	5.5	5.3	5.4	5.3	5.4	5.3	5.3	5.2	5.2	5.2	5.3	5.3	5.2	5.3	5.2	5.4	5.3	5.3	5.4	5.4	5.5	5.6	5.7	5.8	5.8	2013
B	4	06:03.4	M8+	9/1/2013					4.2	5.7	6	6.1	5.9	5.9	5.8	5.8	5.6	5.6	5.5	5.6	5.4	5.4	5.4	5.5	5.3	5.4	5.3	5.4	5.3	5.3	5.2	5.2	5.2	5.3	5.3	5.2	5.3	5.2	5.4	5.3	5.3	5.4	5.4	5.5	5.6	5.7	5.8	5.8	2013
A	1	05:28.8	M8+	9/1/2011	186	74	11.49986884	21.38975604	4.4	5.4	6.2	6.5	6.6	6.6	6.5	6.4	6.3	6.2	6.2	6.2	6.2	6.1	6	6	5.9	5.8	5.9	5.9	5.9	5.9	5.9	5.9	5.9	6	5.9	5.9	5.9	5.8	5.8	5.8	5.9	5.8	5.9	6	6	6	5.9	5.9	2011
A	1	05:28.8	M8+	9/1/2011	208	98	10.89020539	22.65162722	4.4	5.4	6.2	6.5	6.6	6.6	6.5	6.4	6.3	6.2	6.2	6.2	6.2	6.1	6	6	5.9	5.8	5.9	5.9	5.9	5.9	5.9	5.9	5.9	6	5.9	5.9	5.9	5.8	5.8	5.8	5.9	5.8	5.9	6	6	6	5.9	5.9	2011
A	1	05:28.8	M8+	9/1/2011	196	93	12.3513587	24.20866306	4.4	5.4	6.2	6.5	6.6	6.6	6.5	6.4	6.3	6.2	6.2	6.2	6.2	6.1	6	6	5.9	5.8	5.9	5.9	5.9	5.9	5.9	5.9	5.9	6	5.9	5.9	5.9	5.8	5.8	5.8	5.9	5.8	5.9	6	6	6	5.9	5.9	2011
A	1	05:28.8	M8+	9/1/2011	195	92	12.4074917	24.19460881	4.4	5.4	6.2	6.5	6.6	6.6	6.5	6.4	6.3	6.2	6.2	6.2	6.2	6.1	6	6	5.9	5.8	5.9	5.9	5.9	5.9	5.9	5.9	5.9	6	5.9	5.9	5.9	5.8	5.8	5.8	5.9	5.8	5.9	6	6	6	5.9	5.9	2011
A	1	05:28.8	M8+	9/1/2011	194	93	12.73731117	24.71038368	4.4	5.4	6.2	6.5	6.6	6.6	6.5	6.4	6.3	6.2	6.2	6.2	6.2	6.1	6	6	5.9	5.8	5.9	5.9	5.9	5.9	5.9	5.9	5.9	6	5.9	5.9	5.9	5.8	5.8	5.8	5.9	5.8	5.9	6	6	6	5.9	5.9	2011
A	1	05:28.8	M8+	9/1/2011	193	92	12.79722779	24.69864963	4.4	5.4	6.2	6.5	6.6	6.6	6.5	6.4	6.3	6.2	6.2	6.2	6.2	6.1	6	6	5.9	5.8	5.9	5.9	5.9	5.9	5.9	5.9	5.9	6	5.9	5.9	5.9	5.8	5.8	5.8	5.9	5.8	5.9	6	6	6	5.9	5.9	2011
A	1	05:28.8	M8+	9/1/2011	190	86	12.53827088	23.82271468	4.4	5.4	6.2	6.5	6.6	6.6	6.5	6.4	6.3	6.2	6.2	6.2	6.2	6.1	6	6	5.9	5.8	5.9	5.9	5.9	5.9	5.9	5.9	5.9	6	5.9	5.9	5.9	5.8	5.8	5.8	5.9	5.8	5.9	6	6	6	5.9	5.9	2011
A	1	05:28.8	M8+	9/1/2011	190	82	11.95509549	22.71468144	4.4	5.4	6.2	6.5	6.6	6.6	6.5	6.4	6.3	6.2	6.2	6.2	6.2	6.1	6	6	5.9	5.8	5.9	5.9	5.9	5.9	5.9	5.9	5.9	6	5.9	5.9	5.9	5.8	5.8	5.8	5.9	5.8	5.9	6	6	6	5.9	5.9	2011
A	2	05:30.8	M8+	9/1/2011	193	93	12.93632809	24.96711321	4.2	5.3	6.1	6.3	6.5	6.4	6.4	6.3	6.3	6.2	6.2	6.1	6.1	6	6	5.9	5.8	5.9	5.8	5.9	5.9	5.9	5.9	6	6	5.9	6	5.9	5.9	5.9	5.8	5.9	5.9	5.9	5.9	6	6	6	6	5.9	2011
A	2	05:30.8	M8+	9/1/2011	203	106	12.67120017	25.72253634	4.2	5.3	6.1	6.3	6.5	6.4	6.4	6.3	6.3	6.2	6.2	6.1	6.1	6	6	5.9	5.8	5.9	5.8	5.9	5.9	5.9	5.9	6	6	5.9	6	5.9	5.9	5.9	5.8	5.9	5.9	5.9	5.9	6	6	6	6	5.9	2011
A	2	05:30.8	M8+	9/1/2011	198	100	12.8826269	25.50760127	4.2	5.3	6.1	6.3	6.5	6.4	6.4	6.3	6.3	6.2	6.2	6.1	6.1	6	6	5.9	5.8	5.9	5.8	5.9	5.9	5.9	5.9	6	6	5.9	6	5.9	5.9	5.9	5.8	5.9	5.9	5.9	5.9	6	6	6	6	5.9	2011
A	2	05:30.8	M8+	9/1/2011	198	98	12.62497436	24.99744924	4.2	5.3	6.1	6.3	6.5	6.4	6.4	6.3	6.3	6.2	6.2	6.1	6.1	6	6	5.9	5.8	5.9	5.8	5.9	5.9	5.9	5.9	6	6	5.9	6	5.9	5.9	5.9	5.8	5.9	5.9	5.9	5.9	6	6	6	6	5.9	2011
A	2	05:30.8	M8+	9/1/2011	197	98	12.81821044	25.25187457	4.2	5.3	6.1	6.3	6.5	6.4	6.4	6.3	6.3	6.2	6.2	6.1	6.1	6	6	5.9	5.8	5.9	5.8	5.9	5.9	5.9	5.9	6	6	5.9	6	5.9	5.9	5.9	5.8	5.9	5.9	5.9	5.9	6	6	6	6	5.9	2011
A	2	05:30.8	M8+	9/1/2011	197	98	12.81821044	25.25187457	4.2	5.3	6.1	6.3	6.5	6.4	6.4	6.3	6.3	6.2	6.2	6.1	6.1	6	6	5.9	5.8	5.9	5.8	5.9	5.9	5.9	5.9	6	6	5.9	6	5.9	5.9	5.9	5.8	5.9	5.9	5.9	5.9	6	6	6	6	5.9	2011
A	2	05:30.8	M8+	9/1/2011	193	91	12.65812748	24.43018605	4.2	5.3	6.1	6.3	6.5	6.4	6.4	6.3	6.3	6.2	6.2	6.1	6.1	6	6	5.9	5.8	5.9	5.8	5.9	5.9	5.9	5.9	6	6	5.9	6	5.9	5.9	5.9	5.8	5.9	5.9	5.9	5.9	6	6	6	6	5.9	2011
A	2	05:30.8	M8+	9/1/2011	186	90	13.98632697	26.01456816	4.2	5.3	6.1	6.3	6.5	6.4	6.4	6.3	6.3	6.2	6.2	6.1	6.1	6	6	5.9	5.8	5.9	5.8	5.9	5.9	5.9	5.9	6	6	5.9	6	5.9	5.9	5.9	5.8	5.9	5.9	5.9	5.9	6	6	6	6	5.9	2011
A	3	05:31.2	M8+	9/1/2011	185	90	14.21436045	26.29656684	4.4	5.6	6.1	6.4	6.5	6.4	6.3	6.2	6.2	6.1	6.2	6.1	6.1	6	5.9	5.8	5.8	5.7	5.7	5.8	5.9	5.7	5.8	5.8	5.9	5.9	5.8	5.9	6	5.8	5.8	5.8	5.8	5.8	5.9	5.9	5.9	6	6.2	6.2	2011
A	3	05:31.2	M8+	9/1/2011	205	100	11.60749264	23.7953599	4.4	5.6	6.1	6.4	6.5	6.4	6.3	6.2	6.2	6.1	6.2	6.1	6.1	6	5.9	5.8	5.8	5.7	5.7	5.8	5.9	5.7	5.8	5.8	5.9	5.9	5.8	5.9	6	5.8	5.8	5.8	5.8	5.8	5.9	5.9	5.9	6	6.2	6.2	2011
A	3	05:31.2	M8+	9/1/2011	201	93	11.45235433	23.0192322	4.4	5.6	6.1	6.4	6.5	6.4	6.3	6.2	6.2	6.1	6.2	6.1	6.1	6	5.9	5.8	5.8	5.7	5.7	5.8	5.9	5.7	5.8	5.8	5.9	5.9	5.8	5.9	6	5.8	5.8	5.8	5.8	5.8	5.9	5.9	5.9	6	6.2	6.2	2011
A	3	05:31.2	M8+	9/1/2011	198	106	13.65558452	27.03805734	4.4	5.6	6.1	6.4	6.5	6.4	6.3	6.2	6.2	6.1	6.2	6.1	6.1	6	5.9	5.8	5.8	5.7	5.7	5.8	5.9	5.7	5.8	5.8	5.9	5.9	5.8	5.9	6	5.8	5.8	5.8	5.8	5.8	5.9	5.9	5.9	6	6.2	6.2	2011
A	3	05:31.2	M8+	9/1/2011	198	106	13.65558452	27.03805734	4.4	5.6	6.1	6.4	6.5	6.4	6.3	6.2	6.2	6.1	6.2	6.1	6.1	6	5.9	5.8	5.8	5.7	5.7	5.8	5.9	5.7	5.8	5.8	5.9	5.9	5.8	5.9	6	5.8	5.8	5.8	5.8	5.8	5.9	5.9	5.9	6	6.2	6.2	2011
A	3	05:31.2	M8+	9/1/2011	198	96	12.36732183	24.48729721	4.4	5.6	6.1	6.4	6.5	6.4	6.3	6.2	6.2	6.1	6.2	6.1	6.1	6	5.9	5.8	5.8	5.7	5.7	5.8	5.9	5.7	5.8	5.8	5.9	5.9	5.8	5.9	6	5.8	5.8	5.8	5.8	5.8	5.9	5.9	5.9	6	6.2	6.2	2011
A	3	05:31.2	M8+	9/1/2011	194	96	13.14819218	25.50749283	4.4	5.6	6.1	6.4	6.5	6.4	6.3	6.2	6.2	6.1	6.2	6.1	6.1	6	5.9	5.8	5.8	5.7	5.7	5.8	5.9	5.7	5.8	5.8	5.9	5.9	5.8	5.9	6	5.8	5.8	5.8	5.8	5.8	5.9	5.9	5.9	6	6.2	6.2	2011
A	3	05:31.2	M8+	9/1/2011	191	92	13.20345913	25.21860695	4.4	5.6	6.1	6.4	6.5	6.4	6.3	6.2	6.2	6.1	6.2	6.1	6.1	6	5.9	5.8	5.8	5.7	5.7	5.8	5.9	5.7	5.8	5.8	5.9	5.9	5.8	5.9	6	5.8	5.8	5.8	5.8	5.8	5.9	5.9	5.9	6	6.2	6.2	2011
A	4	05:31.6	M8+	9/1/2011	188	95	14.29716922	26.87867813	4.5	5.6	6.2	6.5	6.6	6.5	6.5	6.4	6.3	6.2	6.2	6.1	6.1	6.1	6.1	5.9	5.8	5.8	5.8	5.9	5.8	5.9	5.9	5.9	5.9	5.9	5.9	5.9	5.9	5.9	5.9	5.9	5.8	5.9	5.9	5.9	5.7	5.8	6	6.1	2011
A	4	05:31.6	M8+	9/1/2011	201	98	12.0680723	24.25682533	4.5	5.6	6.2	6.5	6.6	6.5	6.5	6.4	6.3	6.2	6.2	6.1	6.1	6.1	6.1	5.9	5.8	5.8	5.8	5.9	5.8	5.9	5.9	5.9	5.9	5.9	5.9	5.9	5.9	5.9	5.9	5.9	5.8	5.9	5.9	5.9	5.7	5.8	6	6.1	2011
A	4	05:31.6	M8+	9/1/2011	196	92	12.21854839	23.94835485	4.5	5.6	6.2	6.5	6.6	6.5	6.5	6.4	6.3	6.2	6.2	6.1	6.1	6.1	6.1	5.9	5.8	5.8	5.8	5.9	5.8	5.9	5.9	5.9	5.9	5.9	5.9	5.9	5.9	5.9	5.9	5.9	5.8	5.9	5.9	5.9	5.7	5.8	6	6.1	2011
A	4	05:31.6	M8+	9/1/2011	194	93	12.73731117	24.71038368	4.5	5.6	6.2	6.5	6.6	6.5	6.5	6.4	6.3	6.2	6.2	6.1	6.1	6.1	6.1	5.9	5.8	5.8	5.8	5.9	5.8	5.9	5.9	5.9	5.9	5.9	5.9	5.9	5.9	5.9	5.9	5.9	5.8	5.9	5.9	5.9	5.7	5.8	6	6.1	2011
A	4	05:31.6	M8+	9/1/2011	192	95	13.42208297	25.77039931	4.5	5.6	6.2	6.5	6.6	6.5	6.5	6.4	6.3	6.2	6.2	6.1	6.1	6.1	6.1	5.9	5.8	5.8	5.8	5.9	5.8	5.9	5.9	5.9	5.9	5.9	5.9	5.9	5.9	5.9	5.9	5.9	5.8	5.9	5.9	5.9	5.7	5.8	6	6.1	2011
A	4	05:31.6	M8+	9/1/2011	192	94	13.28079789	25.49913194	4.5	5.6	6.2	6.5	6.6	6.5	6.5	6.4	6.3	6.2	6.2	6.1	6.1	6.1	6.1	5.9	5.8	5.8	5.8	5.9	5.8	5.9	5.9	5.9	5.9	5.9	5.9	5.9	5.9	5.9	5.9	5.9	5.8	5.9	5.9	5.9	5.7	5.8	6	6.1	2011
A	4	05:31.6	M8+	9/1/2011	190	95	13.85041551	26.31578947	4.5	5.6	6.2	6.5	6.6	6.5	6.5	6.4	6.3	6.2	6.2	6.1	6.1	6.1	6.1	5.9	5.8	5.8	5.8	5.9	5.8	5.9	5.9	5.9	5.9	5.9	5.9	5.9	5.9	5.9	5.9	5.9	5.8	5.9	5.9	5.9	5.7	5.8	6	6.1	2011
A	4	05:31.6	M8+	9/1/2011	190	95	13.85041551	26.31578947	4.5	5.6	6.2	6.5	6.6	6.5	6.5	6.4	6.3	6.2	6.2	6.1	6.1	6.1	6.1	5.9	5.8	5.8	5.8	5.9	5.8	5.9	5.9	5.9	5.9	5.9	5.9	5.9	5.9	5.9	5.9	5.9	5.8	5.9	5.9	5.9	5.7	5.8	6	6.1	2011
A	5	05:32.2	M8+	9/1/2011	188	89	13.39419011	25.18107741	4.2	5.6	6.3	6.4	6.5	6.5	6.4	6.3	6.3	6.3	6.3	6.2	6	6.1	6.1	6	5.9	5.8	5.9	5.9	5.9	5.8	5.8	5.9	5.9	6	5.9	6	6	6	5.9	5.8	5.7	5.8	5.9	5.9	5.9	6	6	6.1	2011
A	5	05:32.2	M8+	9/1/2011	202	99	12.01105308	24.26232722	4.2	5.6	6.3	6.4	6.5	6.5	6.4	6.3	6.3	6.3	6.3	6.2	6	6.1	6.1	6	5.9	5.8	5.9	5.9	5.9	5.8	5.8	5.9	5.9	6	5.9	6	6	6	5.9	5.8	5.7	5.8	5.9	5.9	5.9	6	6	6.1	2011
A	5	05:32.2	M8+	9/1/2011	199	97	12.30870902	24.49433095	4.2	5.6	6.3	6.4	6.5	6.5	6.4	6.3	6.3	6.3	6.3	6.2	6	6.1	6.1	6	5.9	5.8	5.9	5.9	5.9	5.8	5.8	5.9	5.9	6	5.9	6	6	6	5.9	5.8	5.7	5.8	5.9	5.9	5.9	6	6	6.1	2011
A	5	05:32.2	M8+	9/1/2011	199	85	10.78598213	21.46410444	4.2	5.6	6.3	6.4	6.5	6.5	6.4	6.3	6.3	6.3	6.3	6.2	6	6.1	6.1	6	5.9	5.8	5.9	5.9	5.9	5.8	5.8	5.9	5.9	6	5.9	6	6	6	5.9	5.8	5.7	5.8	5.9	5.9	5.9	6	6	6.1	2011
A	5	05:32.2	M8+	9/1/2011	195	94	12.67721978	24.72057857	4.2	5.6	6.3	6.4	6.5	6.5	6.4	6.3	6.3	6.3	6.3	6.2	6	6.1	6.1	6	5.9	5.8	5.9	5.9	5.9	5.8	5.8	5.9	5.9	6	5.9	6	6	6	5.9	5.8	5.7	5.8	5.9	5.9	5.9	6	6	6.1	2011
A	5	05:32.2	M8+	9/1/2011	194	90	12.32643017	23.91327452	4.2	5.6	6.3	6.4	6.5	6.5	6.4	6.3	6.3	6.3	6.3	6.2	6	6.1	6.1	6	5.9	5.8	5.9	5.9	5.9	5.8	5.8	5.9	5.9	6	5.9	6	6	6	5.9	5.8	5.7	5.8	5.9	5.9	5.9	6	6	6.1	2011
A	5	05:32.2	M8+	9/1/2011	194	85	11.64162849	22.58475927	4.2	5.6	6.3	6.4	6.5	6.5	6.4	6.3	6.3	6.3	6.3	6.2	6	6.1	6.1	6	5.9	5.8	5.9	5.9	5.9	5.8	5.8	5.9	5.9	6	5.9	6	6	6	5.9	5.8	5.7	5.8	5.9	5.9	5.9	6	6	6.1	2011
A	5	05:32.2	M8+	9/1/2011	191	98	14.06455429	26.8632987	4.2	5.6	6.3	6.4	6.5	6.5	6.4	6.3	6.3	6.3	6.3	6.2	6	6.1	6.1	6	5.9	5.8	5.9	5.9	5.9	5.8	5.8	5.9	5.9	6	5.9	6	6	6	5.9	5.8	5.7	5.8	5.9	5.9	5.9	6	6	6.1	2011
A	6	05:35.4	M8+	9/1/2011	190	87	12.68406473	24.09972299	4.2	5.4	6.1	6.3	6.8	6.5	6.2	6.2	6.1	6.2	6.1	6	6	6	6	5.9	5.8	5.8	5.8	5.8	5.8	5.9	5.8	5.9	5.8	5.9	5.9	6	5.9	5.8	5.8	5.8	5.7	5.7	5.9	5.8	5.8	5.8	5.7	5.7	2011
A	6	05:35.4	M8+	9/1/2011	205	98	11.37534278	23.31945271	4.2	5.4	6.1	6.3	6.8	6.5	6.2	6.2	6.1	6.2	6.1	6	6	6	6	5.9	5.8	5.8	5.8	5.8	5.8	5.9	5.8	5.9	5.8	5.9	5.9	6	5.9	5.8	5.8	5.8	5.7	5.7	5.9	5.8	5.8	5.8	5.7	5.7	2011
A	6	05:35.4	M8+	9/1/2011	201	104	12.80693387	25.74193708	4.2	5.4	6.1	6.3	6.8	6.5	6.2	6.2	6.1	6.2	6.1	6	6	6	6	5.9	5.8	5.8	5.8	5.8	5.8	5.9	5.8	5.9	5.8	5.9	5.9	6	5.9	5.8	5.8	5.8	5.7	5.7	5.9	5.8	5.8	5.8	5.7	5.7	2011
A	6	05:35.4	M8+	9/1/2011	200	93	11.625	23.25	4.2	5.4	6.1	6.3	6.8	6.5	6.2	6.2	6.1	6.2	6.1	6	6	6	6	5.9	5.8	5.8	5.8	5.8	5.8	5.9	5.8	5.9	5.8	5.9	5.9	6	5.9	5.8	5.8	5.8	5.7	5.7	5.9	5.8	5.8	5.8	5.7	5.7	2011
A	6	05:35.4	M8+	9/1/2011	199	94	11.9280273	23.73677432	4.2	5.4	6.1	6.3	6.8	6.5	6.2	6.2	6.1	6.2	6.1	6	6	6	6	5.9	5.8	5.8	5.8	5.8	5.8	5.9	5.8	5.9	5.8	5.9	5.9	6	5.9	5.8	5.8	5.8	5.7	5.7	5.9	5.8	5.8	5.8	5.7	5.7	2011
A	6	05:35.4	M8+	9/1/2011	196	92	12.21854839	23.94835485	4.2	5.4	6.1	6.3	6.8	6.5	6.2	6.2	6.1	6.2	6.1	6	6	6	6	5.9	5.8	5.8	5.8	5.8	5.8	5.9	5.8	5.9	5.8	5.9	5.9	6	5.9	5.8	5.8	5.8	5.7	5.7	5.9	5.8	5.8	5.8	5.7	5.7	2011
A	6	05:35.4	M8+	9/1/2011	195	93	12.54235574	24.45759369	4.2	5.4	6.1	6.3	6.8	6.5	6.2	6.2	6.1	6.2	6.1	6	6	6	6	5.9	5.8	5.8	5.8	5.8	5.8	5.9	5.8	5.9	5.8	5.9	5.9	6	5.9	5.8	5.8	5.8	5.7	5.7	5.9	5.8	5.8	5.8	5.7	5.7	2011
A	6	05:35.4	M8+	9/1/2011	194	86	11.77858883	22.85046232	4.2	5.4	6.1	6.3	6.8	6.5	6.2	6.2	6.1	6.2	6.1	6	6	6	6	5.9	5.8	5.8	5.8	5.8	5.8	5.9	5.8	5.9	5.8	5.9	5.9	6	5.9	5.8	5.8	5.8	5.7	5.7	5.9	5.8	5.8	5.8	5.7	5.7	2011
B	1	05:36.7	M8+	9/1/2011	189	99	14.66390985	27.71478962	4.3	5.9	6.3	6.4	6.4	6.2	6.1	6	6	5.9	5.9	5.8	5.9	5.8	5.9	5.9	5.8	5.7	5.7	5.7	5.8	5.8	5.8	5.7	5.8	5.7	5.8	5.8	5.9	5.9	6	6	6	6	6	6	6	6	6	6	2011
B	1	05:36.7	M8+	9/1/2011	202	105	12.73899569	25.7327713	4.3	5.9	6.3	6.4	6.4	6.2	6.1	6	6	5.9	5.9	5.8	5.9	5.8	5.9	5.9	5.8	5.7	5.7	5.7	5.8	5.8	5.8	5.7	5.8	5.7	5.8	5.8	5.9	5.9	6	6	6	6	6	6	6	6	6	6	2011
B	1	05:36.7	M8+	9/1/2011	200	94	11.75	23.5	4.3	5.9	6.3	6.4	6.4	6.2	6.1	6	6	5.9	5.9	5.8	5.9	5.8	5.9	5.9	5.8	5.7	5.7	5.7	5.8	5.8	5.8	5.7	5.8	5.7	5.8	5.8	5.9	5.9	6	6	6	6	6	6	6	6	6	6	2011
B	1	05:36.7	M8+	9/1/2011	198	98	12.62497436	24.99744924	4.3	5.9	6.3	6.4	6.4	6.2	6.1	6	6	5.9	5.9	5.8	5.9	5.8	5.9	5.9	5.8	5.7	5.7	5.7	5.8	5.8	5.8	5.7	5.8	5.7	5.8	5.8	5.9	5.9	6	6	6	6	6	6	6	6	6	6	2011
B	1	05:36.7	M8+	9/1/2011	196	83	11.02325562	21.60558101	4.3	5.9	6.3	6.4	6.4	6.2	6.1	6	6	5.9	5.9	5.8	5.9	5.8	5.9	5.9	5.8	5.7	5.7	5.7	5.8	5.8	5.8	5.7	5.8	5.7	5.8	5.8	5.9	5.9	6	6	6	6	6	6	6	6	6	6	2011
B	1	05:36.7	M8+	9/1/2011	193	97	13.4927293	26.04096754	4.3	5.9	6.3	6.4	6.4	6.2	6.1	6	6	5.9	5.9	5.8	5.9	5.8	5.9	5.9	5.8	5.7	5.7	5.7	5.8	5.8	5.8	5.7	5.8	5.7	5.8	5.8	5.9	5.9	6	6	6	6	6	6	6	6	6	6	2011
B	1	05:36.7	M8+	9/1/2011	193	94	13.07542839	25.23557679	4.3	5.9	6.3	6.4	6.4	6.2	6.1	6	6	5.9	5.9	5.8	5.9	5.8	5.9	5.9	5.8	5.7	5.7	5.7	5.8	5.8	5.8	5.7	5.8	5.7	5.8	5.8	5.9	5.9	6	6	6	6	6	6	6	6	6	6	2011
B	1	05:36.7	M8+	9/1/2011	190	89	12.97565243	24.65373961	4.3	5.9	6.3	6.4	6.4	6.2	6.1	6	6	5.9	5.9	5.8	5.9	5.8	5.9	5.9	5.8	5.7	5.7	5.7	5.8	5.8	5.8	5.7	5.8	5.7	5.8	5.8	5.9	5.9	6	6	6	6	6	6	6	6	6	6	2011
B	2	05:38.9	M8+	9/1/2011	195	86	11.59830746	22.61669954	4.3	5.9	6.3	6.3	6.3	6.2	6.1	6	5.9	5.8	5.9	5.9	6.1	5.9	5.8	5.7	5.7	5.7	5.7	5.7	5.7	5.8	5.7	5.7	5.7	5.7	5.8	5.9	5.8	5.8	5.8	6	6	6	6.1	6.1	6	6	6	6.1	2011
B	2	05:38.9	M8+	9/1/2011	203	98	11.71488317	23.78121284	4.3	5.9	6.3	6.3	6.3	6.2	6.1	6	5.9	5.8	5.9	5.9	6.1	5.9	5.8	5.7	5.7	5.7	5.7	5.7	5.7	5.8	5.7	5.7	5.7	5.7	5.8	5.9	5.8	5.8	5.8	6	6	6	6.1	6.1	6	6	6	6.1	2011
B	2	05:38.9	M8+	9/1/2011	203	93	11.11718505	22.56788566	4.3	5.9	6.3	6.3	6.3	6.2	6.1	6	5.9	5.8	5.9	5.9	6.1	5.9	5.8	5.7	5.7	5.7	5.7	5.7	5.7	5.8	5.7	5.7	5.7	5.7	5.8	5.9	5.8	5.8	5.8	6	6	6	6.1	6.1	6	6	6	6.1	2011
B	2	05:38.9	M8+	9/1/2011	201	100	12.31435949	24.75186258	4.3	5.9	6.3	6.3	6.3	6.2	6.1	6	5.9	5.8	5.9	5.9	6.1	5.9	5.8	5.7	5.7	5.7	5.7	5.7	5.7	5.8	5.7	5.7	5.7	5.7	5.8	5.9	5.8	5.8	5.8	6	6	6	6.1	6.1	6	6	6	6.1	2011
B	2	05:38.9	M8+	9/1/2011	196	96	12.74978963	24.98958767	4.3	5.9	6.3	6.3	6.3	6.2	6.1	6	5.9	5.8	5.9	5.9	6.1	5.9	5.8	5.7	5.7	5.7	5.7	5.7	5.7	5.8	5.7	5.7	5.7	5.7	5.8	5.9	5.8	5.8	5.8	6	6	6	6.1	6.1	6	6	6	6.1	2011
B	2	05:38.9	M8+	9/1/2011	196	90	11.95292778	23.42773844	4.3	5.9	6.3	6.3	6.3	6.2	6.1	6	5.9	5.8	5.9	5.9	6.1	5.9	5.8	5.7	5.7	5.7	5.7	5.7	5.7	5.8	5.7	5.7	5.7	5.7	5.8	5.9	5.8	5.8	5.8	6	6	6	6.1	6.1	6	6	6	6.1	2011
B	2	05:38.9	M8+	9/1/2011	196	88	11.68730716	22.90712203	4.3	5.9	6.3	6.3	6.3	6.2	6.1	6	5.9	5.8	5.9	5.9	6.1	5.9	5.8	5.7	5.7	5.7	5.7	5.7	5.7	5.8	5.7	5.7	5.7	5.7	5.8	5.9	5.8	5.8	5.8	6	6	6	6.1	6.1	6	6	6	6.1	2011
B	2	05:38.9	M8+	9/1/2011	191	94	13.49049085	25.76683753	4.3	5.9	6.3	6.3	6.3	6.2	6.1	6	5.9	5.8	5.9	5.9	6.1	5.9	5.8	5.7	5.7	5.7	5.7	5.7	5.7	5.8	5.7	5.7	5.7	5.7	5.8	5.9	5.8	5.8	5.8	6	6	6	6.1	6.1	6	6	6	6.1	2011
B	3	05:39.9	M8+	9/1/2011	184	86	13.80527246	25.40170132	4.4	5.9	6.3	6.4	6.2	6.2	6.1	6	6	5.9	5.8	5.9	5.7	5.8	5.8	5.8	5.7	5.9	5.9	5.8	5.7	5.7	5.7	5.8	5.8	5.7	5.8	5.7	5.8	5.8	5.7	5.8	6.3	6	6	6	6.1	6.1	6.2	6.1	2011
B	3	05:39.9	M8+	9/1/2011	200	93	11.625	23.25	4.4	5.9	6.3	6.4	6.2	6.2	6.1	6	6	5.9	5.8	5.9	5.7	5.8	5.8	5.8	5.7	5.9	5.9	5.8	5.7	5.7	5.7	5.8	5.8	5.7	5.8	5.7	5.8	5.8	5.7	5.8	6.3	6	6	6	6.1	6.1	6.2	6.1	2011
B	3	05:39.9	M8+	9/1/2011	195	98	13.21667594	25.77251808	4.4	5.9	6.3	6.4	6.2	6.2	6.1	6	6	5.9	5.8	5.9	5.7	5.8	5.8	5.8	5.7	5.9	5.9	5.8	5.7	5.7	5.7	5.8	5.8	5.7	5.8	5.7	5.8	5.8	5.7	5.8	6.3	6	6	6	6.1	6.1	6.2	6.1	2011
B	3	05:39.9	M8+	9/1/2011	195	92	12.4074917	24.19460881	4.4	5.9	6.3	6.4	6.2	6.2	6.1	6	6	5.9	5.8	5.9	5.7	5.8	5.8	5.8	5.7	5.9	5.9	5.8	5.7	5.7	5.7	5.8	5.8	5.7	5.8	5.7	5.8	5.8	5.7	5.8	6.3	6	6	6	6.1	6.1	6.2	6.1	2011
B	3	05:39.9	M8+	9/1/2011	194	92	12.60035084	24.44468062	4.4	5.9	6.3	6.4	6.2	6.2	6.1	6	6	5.9	5.8	5.9	5.7	5.8	5.8	5.8	5.7	5.9	5.9	5.8	5.7	5.7	5.7	5.8	5.8	5.7	5.8	5.7	5.8	5.8	5.7	5.8	6.3	6	6	6	6.1	6.1	6.2	6.1	2011
B	3	05:39.9	M8+	9/1/2011	192	91	12.85694264	24.68532986	4.4	5.9	6.3	6.4	6.2	6.2	6.1	6	6	5.9	5.8	5.9	5.7	5.8	5.8	5.8	5.7	5.9	5.9	5.8	5.7	5.7	5.7	5.8	5.8	5.7	5.8	5.7	5.8	5.8	5.7	5.8	6.3	6	6	6	6.1	6.1	6.2	6.1	2011
B	3	05:39.9	M8+	9/1/2011	188	78	11.73872841	22.06880942	4.4	5.9	6.3	6.4	6.2	6.2	6.1	6	6	5.9	5.8	5.9	5.7	5.8	5.8	5.8	5.7	5.9	5.9	5.8	5.7	5.7	5.7	5.8	5.8	5.7	5.8	5.7	5.8	5.8	5.7	5.8	6.3	6	6	6	6.1	6.1	6.2	6.1	2011
B	3	05:39.9	M8+	9/1/2011	186	83	12.89850154	23.99121286	4.4	5.9	6.3	6.4	6.2	6.2	6.1	6	6	5.9	5.8	5.9	5.7	5.8	5.8	5.8	5.7	5.9	5.9	5.8	5.7	5.7	5.7	5.8	5.8	5.7	5.8	5.7	5.8	5.8	5.7	5.8	6.3	6	6	6	6.1	6.1	6.2	6.1	2011
B	4	05:39.9	M8+	9/1/2011	190	85	12.39247704	23.54570637	4.1	5.7	6.2	6.3	6.2	6.1	6.1	6	5.8	5.9	5.7	5.8	5.7	5.8	5.8	5.8	5.8	5.9	5.9	5.8	5.8	5.8	5.9	5.8	5.8	5.7	5.7	5.7	5.9	5.9	5.9	6	5.9	5.9	6	6	5.9	5.9	5.8	5.8	2011
B	4	05:39.9	M8+	9/1/2011	200	95	11.875	23.75	4.1	5.7	6.2	6.3	6.2	6.1	6.1	6	5.8	5.9	5.7	5.8	5.7	5.8	5.8	5.8	5.8	5.9	5.9	5.8	5.8	5.8	5.9	5.8	5.8	5.7	5.7	5.7	5.9	5.9	5.9	6	5.9	5.9	6	6	5.9	5.9	5.8	5.8	2011
B	4	05:39.9	M8+	9/1/2011	198	102	13.14027944	26.01775329	4.1	5.7	6.2	6.3	6.2	6.1	6.1	6	5.8	5.9	5.7	5.8	5.7	5.8	5.8	5.8	5.8	5.9	5.9	5.8	5.8	5.8	5.9	5.8	5.8	5.7	5.7	5.7	5.9	5.9	5.9	6	5.9	5.9	6	6	5.9	5.9	5.8	5.8	2011
B	4	05:39.9	M8+	9/1/2011	197	93	12.16422011	23.96351362	4.1	5.7	6.2	6.3	6.2	6.1	6.1	6	5.8	5.9	5.7	5.8	5.7	5.8	5.8	5.8	5.8	5.9	5.9	5.8	5.8	5.8	5.9	5.8	5.8	5.7	5.7	5.7	5.9	5.9	5.9	6	5.9	5.9	6	6	5.9	5.9	5.8	5.8	2011
B	4	05:39.9	M8+	9/1/2011	192	90	12.71565755	24.4140625	4.1	5.7	6.2	6.3	6.2	6.1	6.1	6	5.8	5.9	5.7	5.8	5.7	5.8	5.8	5.8	5.8	5.9	5.9	5.8	5.8	5.8	5.9	5.8	5.8	5.7	5.7	5.7	5.9	5.9	5.9	6	5.9	5.9	6	6	5.9	5.9	5.8	5.8	2011
B	4	05:39.9	M8+	9/1/2011		95			4.1	5.7	6.2	6.3	6.2	6.1	6.1	6	5.8	5.9	5.7	5.8	5.7	5.8	5.8	5.8	5.8	5.9	5.9	5.8	5.8	5.8	5.9	5.8	5.8	5.7	5.7	5.7	5.9	5.9	5.9	6	5.9	5.9	6	6	5.9	5.9	5.8	5.8	2011
B	4	05:39.9	M8+	9/1/2011					4.1	5.7	6.2	6.3	6.2	6.1	6.1	6	5.8	5.9	5.7	5.8	5.7	5.8	5.8	5.8	5.8	5.9	5.9	5.8	5.8	5.8	5.9	5.8	5.8	5.7	5.7	5.7	5.9	5.9	5.9	6	5.9	5.9	6	6	5.9	5.9	5.8	5.8	2011
B	4	05:39.9	M8+	9/1/2011					4.1	5.7	6.2	6.3	6.2	6.1	6.1	6	5.8	5.9	5.7	5.8	5.7	5.8	5.8	5.8	5.8	5.9	5.9	5.8	5.8	5.8	5.9	5.8	5.8	5.7	5.7	5.7	5.9	5.9	5.9	6	5.9	5.9	6	6	5.9	5.9	5.8	5.8	2011
B	5	05:40.8	M8+	9/1/2011	192	91	12.85694264	24.68532986	3.8	5.3	6.1	6.3	6.3	6.2	6.1	6	6	5.9	5.8	5.8	5.8	5.8	5.7	5.8	5.7	5.6	5.7	5.7	5.6	5.6	5.8	5.8	5.8	5.8	5.8	5.8	5.8	5.7	5.8	5.9	5.9	5.8	5.8	5.8	5.8	5.9	5.9	38	2011
B	5	05:40.8	M8+	9/1/2011	192	83	11.72666196	22.51519097	3.8	5.3	6.1	6.3	6.3	6.2	6.1	6	6	5.9	5.8	5.8	5.8	5.8	5.7	5.8	5.7	5.6	5.7	5.7	5.6	5.6	5.8	5.8	5.8	5.8	5.8	5.8	5.8	5.7	5.8	5.9	5.9	5.8	5.8	5.8	5.8	5.9	5.9	38	2011
B	5	05:40.8	M8+	9/1/2011	183	82			3.8	5.3	6.1	6.3	6.3	6.2	6.1	6	6	5.9	5.8	5.8	5.8	5.8	5.7	5.8	5.7	5.6	5.7	5.7	5.6	5.6	5.8	5.8	5.8	5.8	5.8	5.8	5.8	5.7	5.8	5.9	5.9	5.8	5.8	5.8	5.8	5.9	5.9	38	2011
B	5	05:40.8	M8+	9/1/2011					3.8	5.3	6.1	6.3	6.3	6.2	6.1	6	6	5.9	5.8	5.8	5.8	5.8	5.7	5.8	5.7	5.6	5.7	5.7	5.6	5.6	5.8	5.8	5.8	5.8	5.8	5.8	5.8	5.7	5.8	5.9	5.9	5.8	5.8	5.8	5.8	5.9	5.9	38	2011
B	5	05:40.8	M8+	9/1/2011					3.8	5.3	6.1	6.3	6.3	6.2	6.1	6	6	5.9	5.8	5.8	5.8	5.8	5.7	5.8	5.7	5.6	5.7	5.7	5.6	5.6	5.8	5.8	5.8	5.8	5.8	5.8	5.8	5.7	5.8	5.9	5.9	5.8	5.8	5.8	5.8	5.9	5.9	38	2011
B	5	05:40.8	M8+	9/1/2011					3.8	5.3	6.1	6.3	6.3	6.2	6.1	6	6	5.9	5.8	5.8	5.8	5.8	5.7	5.8	5.7	5.6	5.7	5.7	5.6	5.6	5.8	5.8	5.8	5.8	5.8	5.8	5.8	5.7	5.8	5.9	5.9	5.8	5.8	5.8	5.8	5.9	5.9	38	2011
B	5	05:40.8	M8+	9/1/2011					3.8	5.3	6.1	6.3	6.3	6.2	6.1	6	6	5.9	5.8	5.8	5.8	5.8	5.7	5.8	5.7	5.6	5.7	5.7	5.6	5.6	5.8	5.8	5.8	5.8	5.8	5.8	5.8	5.7	5.8	5.9	5.9	5.8	5.8	5.8	5.8	5.9	5.9	38	2011
B	5	05:40.8	M8+	9/1/2011					3.8	5.3	6.1	6.3	6.3	6.2	6.1	6	6	5.9	5.8	5.8	5.8	5.8	5.7	5.8	5.7	5.6	5.7	5.7	5.6	5.6	5.8	5.8	5.8	5.8	5.8	5.8	5.8	5.7	5.8	5.9	5.9	5.8	5.8	5.8	5.8	5.9	5.9	38	2011
B	6	05:43.1	M8+	9/1/2011	188	83	12.491211	23.48347669	4.2	5.9	6.4	6.5	6.4	6.3	6.2	6	5.9	5.9	5.9	5.8	5.9	5.8	5.7	5.7	5.7	5.7	5.6	5.6	5.8	5.7	5.7	5.7	5.6	5.6	5.7	5.7	5.7	5.6	5.6	5.7	5.6	5.7	5.7	5.8	5.9	5.8	5.8	5.9	2011
B	6	05:43.1	M8+	9/1/2011	197	98	12.81821044	25.25187457	4.2	5.9	6.4	6.5	6.4	6.3	6.2	6	5.9	5.9	5.9	5.8	5.9	5.8	5.7	5.7	5.7	5.7	5.6	5.6	5.8	5.7	5.7	5.7	5.6	5.6	5.7	5.7	5.7	5.6	5.6	5.7	5.6	5.7	5.7	5.8	5.9	5.8	5.8	5.9	2011
B	6	05:43.1	M8+	9/1/2011	197	87	11.37943172	22.41748048	4.2	5.9	6.4	6.5	6.4	6.3	6.2	6	5.9	5.9	5.9	5.8	5.9	5.8	5.7	5.7	5.7	5.7	5.6	5.6	5.8	5.7	5.7	5.7	5.6	5.6	5.7	5.7	5.7	5.6	5.6	5.7	5.6	5.7	5.7	5.8	5.9	5.8	5.8	5.9	2011
B	6	05:43.1	M8+	9/1/2011	195	85	11.46344342	22.35371466	4.2	5.9	6.4	6.5	6.4	6.3	6.2	6	5.9	5.9	5.9	5.8	5.9	5.8	5.7	5.7	5.7	5.7	5.6	5.6	5.8	5.7	5.7	5.7	5.6	5.6	5.7	5.7	5.7	5.6	5.6	5.7	5.6	5.7	5.7	5.8	5.9	5.8	5.8	5.9	2011
B	6	05:43.1	M8+	9/1/2011	194	78	10.68290614	20.72483792	4.2	5.9	6.4	6.5	6.4	6.3	6.2	6	5.9	5.9	5.9	5.8	5.9	5.8	5.7	5.7	5.7	5.7	5.6	5.6	5.8	5.7	5.7	5.7	5.6	5.6	5.7	5.7	5.7	5.6	5.6	5.7	5.6	5.7	5.7	5.8	5.9	5.8	5.8	5.9	2011
B	6	05:43.1	M8+	9/1/2011	192	86	12.15051722	23.32899306	4.2	5.9	6.4	6.5	6.4	6.3	6.2	6	5.9	5.9	5.9	5.8	5.9	5.8	5.7	5.7	5.7	5.7	5.6	5.6	5.8	5.7	5.7	5.7	5.6	5.6	5.7	5.7	5.7	5.6	5.6	5.7	5.6	5.7	5.7	5.8	5.9	5.8	5.8	5.9	2011
B	6	05:43.1	M8+	9/1/2011	191	81	11.62478467	22.20333872	4.2	5.9	6.4	6.5	6.4	6.3	6.2	6	5.9	5.9	5.9	5.8	5.9	5.8	5.7	5.7	5.7	5.7	5.6	5.6	5.8	5.7	5.7	5.7	5.6	5.6	5.7	5.7	5.7	5.6	5.6	5.7	5.6	5.7	5.7	5.8	5.9	5.8	5.8	5.9	2011
B	6	05:43.1	M8+	9/1/2011	190	84	12.24668319	23.26869806	4.2	5.9	6.4	6.5	6.4	6.3	6.2	6	5.9	5.9	5.9	5.8	5.9	5.8	5.7	5.7	5.7	5.7	5.6	5.6	5.8	5.7	5.7	5.7	5.6	5.6	5.7	5.7	5.7	5.6	5.6	5.7	5.6	5.7	5.7	5.8	5.9	5.8	5.8	5.9	2011
A	1	05:33.8	M8+	11/7/2010	186	74	11.49986884	21.38975604	4	5.5	6.2	6.4	6.4	6.4	6.2	6.1	6.2	6.1	6.1	6	5.9	5.8	5.8	5.9	5.9	6	6	5.8	5.8	5.6	5.7	5.8	5.7	5.8	5.8	5.8	5.6	5.7	5.7	5.8	5.9	6.1	6.1	6.1	6.1	6.2	6.2	6.2	2010
A	1	05:33.8	M8+	11/7/2010	208	98	10.89020539	22.65162722	4	5.5	6.2	6.4	6.4	6.4	6.2	6.1	6.2	6.1	6.1	6	5.9	5.8	5.8	5.9	5.9	6	6	5.8	5.8	5.6	5.7	5.8	5.7	5.8	5.8	5.8	5.6	5.7	5.7	5.8	5.9	6.1	6.1	6.1	6.1	6.2	6.2	6.2	2010
A	1	05:33.8	M8+	11/7/2010	195	92	12.4074917	24.19460881	4	5.5	6.2	6.4	6.4	6.4	6.2	6.1	6.2	6.1	6.1	6	5.9	5.8	5.8	5.9	5.9	6	6	5.8	5.8	5.6	5.7	5.8	5.7	5.8	5.8	5.8	5.6	5.7	5.7	5.8	5.9	6.1	6.1	6.1	6.1	6.2	6.2	6.2	2010
A	1	05:33.8	M8+	11/7/2010	194	93	12.73731117	24.71038368	4	5.5	6.2	6.4	6.4	6.4	6.2	6.1	6.2	6.1	6.1	6	5.9	5.8	5.8	5.9	5.9	6	6	5.8	5.8	5.6	5.7	5.8	5.7	5.8	5.8	5.8	5.6	5.7	5.7	5.8	5.9	6.1	6.1	6.1	6.1	6.2	6.2	6.2	2010
A	1	05:33.8	M8+	11/7/2010	190	86	12.53827088	23.82271468	4	5.5	6.2	6.4	6.4	6.4	6.2	6.1	6.2	6.1	6.1	6	5.9	5.8	5.8	5.9	5.9	6	6	5.8	5.8	5.6	5.7	5.8	5.7	5.8	5.8	5.8	5.6	5.7	5.7	5.8	5.9	6.1	6.1	6.1	6.1	6.2	6.2	6.2	2010
A	1	05:33.8	M8+	11/7/2010	190	85	12.39247704	23.54570637	4	5.5	6.2	6.4	6.4	6.4	6.2	6.1	6.2	6.1	6.1	6	5.9	5.8	5.8	5.9	5.9	6	6	5.8	5.8	5.6	5.7	5.8	5.7	5.8	5.8	5.8	5.6	5.7	5.7	5.8	5.9	6.1	6.1	6.1	6.1	6.2	6.2	6.2	2010
A	1	05:33.8	M8+	11/7/2010	190	82	11.95509549	22.71468144	4	5.5	6.2	6.4	6.4	6.4	6.2	6.1	6.2	6.1	6.1	6	5.9	5.8	5.8	5.9	5.9	6	6	5.8	5.8	5.6	5.7	5.8	5.7	5.8	5.8	5.8	5.6	5.7	5.7	5.8	5.9	6.1	6.1	6.1	6.1	6.2	6.2	6.2	2010
A	1	05:33.8	M8+	11/7/2010	189	89	13.18270684	24.91531592	4	5.5	6.2	6.4	6.4	6.4	6.2	6.1	6.2	6.1	6.1	6	5.9	5.8	5.8	5.9	5.9	6	6	5.8	5.8	5.6	5.7	5.8	5.7	5.8	5.8	5.8	5.6	5.7	5.7	5.8	5.9	6.1	6.1	6.1	6.1	6.2	6.2	6.2	2010
A	2	05:34.5	M8+	11/7/2010	188	70	10.53475627	19.80534178	4	5.6	6.1	6.3	6.2	6.3	6.1	6.1	6.2	6.1	6	5.9	5.9	5.8	5.8	5.8	5.9	6	5.8	5.7	5.7	5.4	5.8	5.8	5.8	5.5	5.8	6	5.9	5.8	5.8	5.9	6.1	5.9	6.1	6.1	6.3	6.2	6.2	6	2010
A	2	05:34.5	M8+	11/7/2010	203	106	12.67120017	25.72253634	4	5.6	6.1	6.3	6.2	6.3	6.1	6.1	6.2	6.1	6	5.9	5.9	5.8	5.8	5.8	5.9	6	5.8	5.7	5.7	5.4	5.8	5.8	5.8	5.5	5.8	6	5.9	5.8	5.8	5.9	6.1	5.9	6.1	6.1	6.3	6.2	6.2	6	2010
A	2	05:34.5	M8+	11/7/2010	198	100	12.8826269	25.50760127	4	5.6	6.1	6.3	6.2	6.3	6.1	6.1	6.2	6.1	6	5.9	5.9	5.8	5.8	5.8	5.9	6	5.8	5.7	5.7	5.4	5.8	5.8	5.8	5.5	5.8	6	5.9	5.8	5.8	5.9	6.1	5.9	6.1	6.1	6.3	6.2	6.2	6	2010
A	2	05:34.5	M8+	11/7/2010	198	98	12.62497436	24.99744924	4	5.6	6.1	6.3	6.2	6.3	6.1	6.1	6.2	6.1	6	5.9	5.9	5.8	5.8	5.8	5.9	6	5.8	5.7	5.7	5.4	5.8	5.8	5.8	5.5	5.8	6	5.9	5.8	5.8	5.9	6.1	5.9	6.1	6.1	6.3	6.2	6.2	6	2010
A	2	05:34.5	M8+	11/7/2010	197	98	12.81821044	25.25187457	4	5.6	6.1	6.3	6.2	6.3	6.1	6.1	6.2	6.1	6	5.9	5.9	5.8	5.8	5.8	5.9	6	5.8	5.7	5.7	5.4	5.8	5.8	5.8	5.5	5.8	6	5.9	5.8	5.8	5.9	6.1	5.9	6.1	6.1	6.3	6.2	6.2	6	2010
A	2	05:34.5	M8+	11/7/2010	193	91	12.65812748	24.43018605	4	5.6	6.1	6.3	6.2	6.3	6.1	6.1	6.2	6.1	6	5.9	5.9	5.8	5.8	5.8	5.9	6	5.8	5.7	5.7	5.4	5.8	5.8	5.8	5.5	5.8	6	5.9	5.8	5.8	5.9	6.1	5.9	6.1	6.1	6.3	6.2	6.2	6	2010
A	2	05:34.5	M8+	11/7/2010	189	94	13.92330834	26.31505277	4	5.6	6.1	6.3	6.2	6.3	6.1	6.1	6.2	6.1	6	5.9	5.9	5.8	5.8	5.8	5.9	6	5.8	5.7	5.7	5.4	5.8	5.8	5.8	5.5	5.8	6	5.9	5.8	5.8	5.9	6.1	5.9	6.1	6.1	6.3	6.2	6.2	6	2010
A	2	05:34.5	M8+	11/7/2010	186	90	13.98632697	26.01456816	4	5.6	6.1	6.3	6.2	6.3	6.1	6.1	6.2	6.1	6	5.9	5.9	5.8	5.8	5.8	5.9	6	5.8	5.7	5.7	5.4	5.8	5.8	5.8	5.5	5.8	6	5.9	5.8	5.8	5.9	6.1	5.9	6.1	6.1	6.3	6.2	6.2	6	2010
A	3	05:36.0	M8+	11/7/2010	188	95	14.29716922	26.87867813	4.2	5.7	6.2	6.3	6.3	6.3	6.2	6.2	6.1	6.1	5.9	5.9	5.9	5.8	5.7	5.8	5.8	5.8	5.9	5.7	5.8	5.7	5.8	5.8	5.7	5.8	5.8	5.7	5.7	5.7	5.7	5.9	5.9	5.9	6	6	6.1	6.2	6.3	6.1	2010
A	3	05:36.0	M8+	11/7/2010	198	98	12.62497436	24.99744924	4.2	5.7	6.2	6.3	6.3	6.3	6.2	6.2	6.1	6.1	5.9	5.9	5.9	5.8	5.7	5.8	5.8	5.8	5.9	5.7	5.8	5.7	5.8	5.8	5.7	5.8	5.8	5.7	5.7	5.7	5.7	5.9	5.9	5.9	6	6	6.1	6.2	6.3	6.1	2010
A	3	05:36.0	M8+	11/7/2010	198	90	11.59436421	22.95684114	4.2	5.7	6.2	6.3	6.3	6.3	6.2	6.2	6.1	6.1	5.9	5.9	5.9	5.8	5.7	5.8	5.8	5.8	5.9	5.7	5.8	5.7	5.8	5.8	5.7	5.8	5.8	5.7	5.7	5.7	5.7	5.9	5.9	5.9	6	6	6.1	6.2	6.3	6.1	2010
A	3	05:36.0	M8+	11/7/2010	196	98	13.01541025	25.51020408	4.2	5.7	6.2	6.3	6.3	6.3	6.2	6.2	6.1	6.1	5.9	5.9	5.9	5.8	5.7	5.8	5.8	5.8	5.9	5.7	5.8	5.7	5.8	5.8	5.7	5.8	5.8	5.7	5.7	5.7	5.7	5.9	5.9	5.9	6	6	6.1	6.2	6.3	6.1	2010
A	3	05:36.0	M8+	11/7/2010	194	98	13.42211285	26.03889893	4.2	5.7	6.2	6.3	6.3	6.3	6.2	6.2	6.1	6.1	5.9	5.9	5.9	5.8	5.7	5.8	5.8	5.8	5.9	5.7	5.8	5.7	5.8	5.8	5.7	5.8	5.8	5.7	5.7	5.7	5.7	5.9	5.9	5.9	6	6	6.1	6.2	6.3	6.1	2010
A	3	05:36.0	M8+	11/7/2010	194	93	12.73731117	24.71038368	4.2	5.7	6.2	6.3	6.3	6.3	6.2	6.2	6.1	6.1	5.9	5.9	5.9	5.8	5.7	5.8	5.8	5.8	5.9	5.7	5.8	5.7	5.8	5.8	5.7	5.8	5.8	5.7	5.7	5.7	5.7	5.9	5.9	5.9	6	6	6.1	6.2	6.3	6.1	2010
A	3	05:36.0	M8+	11/7/2010	191	88	12.62939569	24.12214577	4.2	5.7	6.2	6.3	6.3	6.3	6.2	6.2	6.1	6.1	5.9	5.9	5.9	5.8	5.7	5.8	5.8	5.8	5.9	5.7	5.8	5.7	5.8	5.8	5.7	5.8	5.8	5.7	5.7	5.7	5.7	5.9	5.9	5.9	6	6	6.1	6.2	6.3	6.1	2010
A	3	05:36.0	M8+	11/7/2010	190	95	13.85041551	26.31578947	4.2	5.7	6.2	6.3	6.3	6.3	6.2	6.2	6.1	6.1	5.9	5.9	5.9	5.8	5.7	5.8	5.8	5.8	5.9	5.7	5.8	5.7	5.8	5.8	5.7	5.8	5.8	5.7	5.7	5.7	5.7	5.9	5.9	5.9	6	6	6.1	6.2	6.3	6.1	2010
A	4	05:37.0	M8+	11/7/2010	190	87	12.68406473	24.09972299	3.9	5.4	6	6.2	6.1	6.2	6.2	6.1	6.1	6	6.1	5.9	5.8	5.8	5.9	5.9	5.9	5.9	5.9	5.9	5.7	5.7	5.8	5.9	5.8	5.8	5.8	5.8	5.7	5.7	5.7	5.8	6	6	5.9	6	6.1	6.3	6.1	6.1	2010
A	4	05:37.0	M8+	11/7/2010	205	98	11.37534278	23.31945271	3.9	5.4	6	6.2	6.1	6.2	6.2	6.1	6.1	6	6.1	5.9	5.8	5.8	5.9	5.9	5.9	5.9	5.9	5.9	5.7	5.7	5.8	5.9	5.8	5.8	5.8	5.8	5.7	5.7	5.7	5.8	6	6	5.9	6	6.1	6.3	6.1	6.1	2010
A	4	05:37.0	M8+	11/7/2010	200	90	11.25	22.5	3.9	5.4	6	6.2	6.1	6.2	6.2	6.1	6.1	6	6.1	5.9	5.8	5.8	5.9	5.9	5.9	5.9	5.9	5.9	5.7	5.7	5.8	5.9	5.8	5.8	5.8	5.8	5.7	5.7	5.7	5.8	6	6	5.9	6	6.1	6.3	6.1	6.1	2010
A	4	05:37.0	M8+	11/7/2010	199	95	12.05492121	23.9892932	3.9	5.4	6	6.2	6.1	6.2	6.2	6.1	6.1	6	6.1	5.9	5.8	5.8	5.9	5.9	5.9	5.9	5.9	5.9	5.7	5.7	5.8	5.9	5.8	5.8	5.8	5.8	5.7	5.7	5.7	5.8	6	6	5.9	6	6.1	6.3	6.1	6.1	2010
A	4	05:37.0	M8+	11/7/2010	198	107	13.78441078	27.29313335	3.9	5.4	6	6.2	6.1	6.2	6.2	6.1	6.1	6	6.1	5.9	5.8	5.8	5.9	5.9	5.9	5.9	5.9	5.9	5.7	5.7	5.8	5.9	5.8	5.8	5.8	5.8	5.7	5.7	5.7	5.8	6	6	5.9	6	6.1	6.3	6.1	6.1	2010
A	4	05:37.0	M8+	11/7/2010	197	97	12.68741237	24.99420238	3.9	5.4	6	6.2	6.1	6.2	6.2	6.1	6.1	6	6.1	5.9	5.8	5.8	5.9	5.9	5.9	5.9	5.9	5.9	5.7	5.7	5.8	5.9	5.8	5.8	5.8	5.8	5.7	5.7	5.7	5.8	6	6	5.9	6	6.1	6.3	6.1	6.1	2010
A	4	05:37.0	M8+	11/7/2010	196	93	12.3513587	24.20866306	3.9	5.4	6	6.2	6.1	6.2	6.2	6.1	6.1	6	6.1	5.9	5.8	5.8	5.9	5.9	5.9	5.9	5.9	5.9	5.7	5.7	5.8	5.9	5.8	5.8	5.8	5.8	5.7	5.7	5.7	5.8	6	6	5.9	6	6.1	6.3	6.1	6.1	2010
A	4	05:37.0	M8+	11/7/2010	194	86	11.77858883	22.85046232	3.9	5.4	6	6.2	6.1	6.2	6.2	6.1	6.1	6	6.1	5.9	5.8	5.8	5.9	5.9	5.9	5.9	5.9	5.9	5.7	5.7	5.8	5.9	5.8	5.8	5.8	5.8	5.7	5.7	5.7	5.8	6	6	5.9	6	6.1	6.3	6.1	6.1	2010
A	5	05:38.5	M8+	11/7/2010	186	89	13.83092333	25.7255174	4	5.4	6	6.1	6.2	6.2	6.2	6.2	6.1	6	5.9	5.9	5.8	5.7	5.7	5.8	5.7	5.8	5.8	5.7	5.7	5.7	5.6	5.8	5.8	5.8	5.6	5.7	5.6	5.5	5.8	5.9	6	5.9	5.9	6	6.1	6.2	6.1	5.9	2010
A	5	05:38.5	M8+	11/7/2010	200	95	11.875	23.75	4	5.4	6	6.1	6.2	6.2	6.2	6.2	6.1	6	5.9	5.9	5.8	5.7	5.7	5.8	5.7	5.8	5.8	5.7	5.7	5.7	5.6	5.8	5.8	5.8	5.6	5.7	5.6	5.5	5.8	5.9	6	5.9	5.9	6	6.1	6.2	6.1	5.9	2010
A	5	05:38.5	M8+	11/7/2010	199	93	11.80113339	23.48425545	4	5.4	6	6.1	6.2	6.2	6.2	6.2	6.1	6	5.9	5.9	5.8	5.7	5.7	5.8	5.7	5.8	5.8	5.7	5.7	5.7	5.6	5.8	5.8	5.8	5.6	5.7	5.6	5.5	5.8	5.9	6	5.9	5.9	6	6.1	6.2	6.1	5.9	2010
A	5	05:38.5	M8+	11/7/2010	198	102	13.14027944	26.01775329	4	5.4	6	6.1	6.2	6.2	6.2	6.2	6.1	6	5.9	5.9	5.8	5.7	5.7	5.8	5.7	5.8	5.8	5.7	5.7	5.7	5.6	5.8	5.8	5.8	5.6	5.7	5.6	5.5	5.8	5.9	6	5.9	5.9	6	6.1	6.2	6.1	5.9	2010
A	5	05:38.5	M8+	11/7/2010	197	93	12.16422011	23.96351362	4	5.4	6	6.1	6.2	6.2	6.2	6.2	6.1	6	5.9	5.9	5.8	5.7	5.7	5.8	5.7	5.8	5.8	5.7	5.7	5.7	5.6	5.8	5.8	5.8	5.6	5.7	5.6	5.5	5.8	5.9	6	5.9	5.9	6	6.1	6.2	6.1	5.9	2010
A	5	05:38.5	M8+	11/7/2010	194	93	12.73731117	24.71038368	4	5.4	6	6.1	6.2	6.2	6.2	6.2	6.1	6	5.9	5.9	5.8	5.7	5.7	5.8	5.7	5.8	5.8	5.7	5.7	5.7	5.6	5.8	5.8	5.8	5.6	5.7	5.6	5.5	5.8	5.9	6	5.9	5.9	6	6.1	6.2	6.1	5.9	2010
A	5	05:38.5	M8+	11/7/2010	192	90	12.71565755	24.4140625	4	5.4	6	6.1	6.2	6.2	6.2	6.2	6.1	6	5.9	5.9	5.8	5.7	5.7	5.8	5.7	5.8	5.8	5.7	5.7	5.7	5.6	5.8	5.8	5.8	5.6	5.7	5.6	5.5	5.8	5.9	6	5.9	5.9	6	6.1	6.2	6.1	5.9	2010
A	5	05:38.5	M8+	11/7/2010	190	85	12.39247704	23.54570637	4	5.4	6	6.1	6.2	6.2	6.2	6.2	6.1	6	5.9	5.9	5.8	5.7	5.7	5.8	5.7	5.8	5.8	5.7	5.7	5.7	5.6	5.8	5.8	5.8	5.6	5.7	5.6	5.5	5.8	5.9	6	5.9	5.9	6	6.1	6.2	6.1	5.9	2010
A	6	05:40.6	M8+	11/7/2010	182	81	13.4360266	24.45356841	4.1	5.7	6.1	6.2	6.2	6.3	6.1	6.2	6	6	5.9	5.7	5.7	5.6	5.8	5.8	5.9	5.9	5.7	5.7	5.7	5.6	5.9	5.7	5.8	5.8	5.7	5.7	5.6	5.7	5.8	5.9	5.9	5.9	5.9	5.8	6	6	6	6	2010
A	6	05:40.6	M8+	11/7/2010	206	105	12.01123428	24.74314261	4.1	5.7	6.1	6.2	6.2	6.3	6.1	6.2	6	6	5.9	5.7	5.7	5.6	5.8	5.8	5.9	5.9	5.7	5.7	5.7	5.6	5.9	5.7	5.8	5.8	5.7	5.7	5.6	5.7	5.8	5.9	5.9	5.9	5.9	5.8	6	6	6	6	2010
A	6	05:40.6	M8+	11/7/2010	201	100	12.31435949	24.75186258	4.1	5.7	6.1	6.2	6.2	6.3	6.1	6.2	6	6	5.9	5.7	5.7	5.6	5.8	5.8	5.9	5.9	5.7	5.7	5.7	5.6	5.9	5.7	5.8	5.8	5.7	5.7	5.6	5.7	5.8	5.9	5.9	5.9	5.9	5.8	6	6	6	6	2010
A	6	05:40.6	M8+	11/7/2010	198	95	12.23849556	24.2322212	4.1	5.7	6.1	6.2	6.2	6.3	6.1	6.2	6	6	5.9	5.7	5.7	5.6	5.8	5.8	5.9	5.9	5.7	5.7	5.7	5.6	5.9	5.7	5.8	5.8	5.7	5.7	5.6	5.7	5.8	5.9	5.9	5.9	5.9	5.8	6	6	6	6	2010
A	6	05:40.6	M8+	11/7/2010	198	90	11.59436421	22.95684114	4.1	5.7	6.1	6.2	6.2	6.3	6.1	6.2	6	6	5.9	5.7	5.7	5.6	5.8	5.8	5.9	5.9	5.7	5.7	5.7	5.6	5.9	5.7	5.8	5.8	5.7	5.7	5.6	5.7	5.8	5.9	5.9	5.9	5.9	5.8	6	6	6	6	2010
A	6	05:40.6	M8+	11/7/2010	193	86	11.96262597	23.08786813	4.1	5.7	6.1	6.2	6.2	6.3	6.1	6.2	6	6	5.9	5.7	5.7	5.6	5.8	5.8	5.9	5.9	5.7	5.7	5.7	5.6	5.9	5.7	5.8	5.8	5.7	5.7	5.6	5.7	5.8	5.9	5.9	5.9	5.9	5.8	6	6	6	6	2010
A	6	05:40.6	M8+	11/7/2010	190	90	13.12144627	24.93074792	4.1	5.7	6.1	6.2	6.2	6.3	6.1	6.2	6	6	5.9	5.7	5.7	5.6	5.8	5.8	5.9	5.9	5.7	5.7	5.7	5.6	5.9	5.7	5.8	5.8	5.7	5.7	5.6	5.7	5.8	5.9	5.9	5.9	5.9	5.8	6	6	6	6	2010
A	6	05:40.6	M8+	11/7/2010	188	87	13.09319708	24.6152105	4.1	5.7	6.1	6.2	6.2	6.3	6.1	6.2	6	6	5.9	5.7	5.7	5.6	5.8	5.8	5.9	5.9	5.7	5.7	5.7	5.6	5.9	5.7	5.8	5.8	5.7	5.7	5.6	5.7	5.8	5.9	5.9	5.9	5.9	5.8	6	6	6	6	2010
B	1	05:39.4	M8+	11/7/2010	191	92	13.20345913	25.21860695	3.9	5.6	6.2	6.3	6.3	6.4	6.3	6.2	6.1	6.1	6	5.9	5.9	5.9	5.8	5.8	5.8	5.8	5.8	5.7	5.7	5.7	5.8	5.7	5.6	5.8	5.8	5.6	5.6	5.6	5.7	5.7	5.8	5.7	5.7	5.7	5.7	5.8	5.8	6	2010
B	1	05:39.4	M8+	11/7/2010	205	100	11.60749264	23.7953599	3.9	5.6	6.2	6.3	6.3	6.4	6.3	6.2	6.1	6.1	6	5.9	5.9	5.9	5.8	5.8	5.8	5.8	5.8	5.7	5.7	5.7	5.8	5.7	5.6	5.8	5.8	5.6	5.6	5.6	5.7	5.7	5.8	5.7	5.7	5.7	5.7	5.8	5.8	6	2010
B	1	05:39.4	M8+	11/7/2010	201	93	11.45235433	23.0192322	3.9	5.6	6.2	6.3	6.3	6.4	6.3	6.2	6.1	6.1	6	5.9	5.9	5.9	5.8	5.8	5.8	5.8	5.8	5.7	5.7	5.7	5.8	5.7	5.6	5.8	5.8	5.6	5.6	5.6	5.7	5.7	5.8	5.7	5.7	5.7	5.7	5.8	5.8	6	2010
B	1	05:39.4	M8+	11/7/2010	198	96	12.36732183	24.48729721	3.9	5.6	6.2	6.3	6.3	6.4	6.3	6.2	6.1	6.1	6	5.9	5.9	5.9	5.8	5.8	5.8	5.8	5.8	5.7	5.7	5.7	5.8	5.7	5.6	5.8	5.8	5.6	5.6	5.6	5.7	5.7	5.8	5.7	5.7	5.7	5.7	5.8	5.8	6	2010
B	1	05:39.4	M8+	11/7/2010	198	95	12.23849556	24.2322212	3.9	5.6	6.2	6.3	6.3	6.4	6.3	6.2	6.1	6.1	6	5.9	5.9	5.9	5.8	5.8	5.8	5.8	5.8	5.7	5.7	5.7	5.8	5.7	5.6	5.8	5.8	5.6	5.6	5.6	5.7	5.7	5.8	5.7	5.7	5.7	5.7	5.8	5.8	6	2010
B	1	05:39.4	M8+	11/7/2010	194	96	13.14819218	25.50749283	3.9	5.6	6.2	6.3	6.3	6.4	6.3	6.2	6.1	6.1	6	5.9	5.9	5.9	5.8	5.8	5.8	5.8	5.8	5.7	5.7	5.7	5.8	5.7	5.6	5.8	5.8	5.6	5.6	5.6	5.7	5.7	5.8	5.7	5.7	5.7	5.7	5.8	5.8	6	2010
B	1	05:39.4	M8+	11/7/2010	193	95	13.21452869	25.50404038	3.9	5.6	6.2	6.3	6.3	6.4	6.3	6.2	6.1	6.1	6	5.9	5.9	5.9	5.8	5.8	5.8	5.8	5.8	5.7	5.7	5.7	5.8	5.7	5.6	5.8	5.8	5.6	5.6	5.6	5.7	5.7	5.8	5.7	5.7	5.7	5.7	5.8	5.8	6	2010
B	1	05:39.4	M8+	11/7/2010	191	85	12.19884811	23.2997999	3.9	5.6	6.2	6.3	6.3	6.4	6.3	6.2	6.1	6.1	6	5.9	5.9	5.9	5.8	5.8	5.8	5.8	5.8	5.7	5.7	5.7	5.8	5.7	5.6	5.8	5.8	5.6	5.6	5.6	5.7	5.7	5.8	5.7	5.7	5.7	5.7	5.8	5.8	6	2010
B	2	05:40.9	M8+	11/7/2010	188	89	13.39419011	25.18107741	3.8	5.5	6	6.2	6.3	6.1	6.2	6.1	5.9	5.8	5.8	5.7	5.8	5.8	5.6	5.7	5.8	5.7	5.7	5.7	5.6	5.7	5.7	5.6	5.7	5.6	5.7	5.6	5.6	5.7	5.7	5.8	5.9	5.9	5.8	5.8	6	6	6.1	6.2	2010
B	2	05:40.9	M8+	11/7/2010	202	99	12.01105308	24.26232722	3.8	5.5	6	6.2	6.3	6.1	6.2	6.1	5.9	5.8	5.8	5.7	5.8	5.8	5.6	5.7	5.8	5.7	5.7	5.7	5.6	5.7	5.7	5.6	5.7	5.6	5.7	5.6	5.6	5.7	5.7	5.8	5.9	5.9	5.8	5.8	6	6	6.1	6.2	2010
B	2	05:40.9	M8+	11/7/2010	199	97	12.30870902	24.49433095	3.8	5.5	6	6.2	6.3	6.1	6.2	6.1	5.9	5.8	5.8	5.7	5.8	5.8	5.6	5.7	5.8	5.7	5.7	5.7	5.6	5.7	5.7	5.6	5.7	5.6	5.7	5.6	5.6	5.7	5.7	5.8	5.9	5.9	5.8	5.8	6	6	6.1	6.2	2010
B	2	05:40.9	M8+	11/7/2010	195	94	12.67721978	24.72057857	3.8	5.5	6	6.2	6.3	6.1	6.2	6.1	5.9	5.8	5.8	5.7	5.8	5.8	5.6	5.7	5.8	5.7	5.7	5.7	5.6	5.7	5.7	5.6	5.7	5.6	5.7	5.6	5.6	5.7	5.7	5.8	5.9	5.9	5.8	5.8	6	6	6.1	6.2	2010
B	2	05:40.9	M8+	11/7/2010	194	96	13.14819218	25.50749283	3.8	5.5	6	6.2	6.3	6.1	6.2	6.1	5.9	5.8	5.8	5.7	5.8	5.8	5.6	5.7	5.8	5.7	5.7	5.7	5.6	5.7	5.7	5.6	5.7	5.6	5.7	5.6	5.6	5.7	5.7	5.8	5.9	5.9	5.8	5.8	6	6	6.1	6.2	2010
B	2	05:40.9	M8+	11/7/2010	194	90	12.32643017	23.91327452	3.8	5.5	6	6.2	6.3	6.1	6.2	6.1	5.9	5.8	5.8	5.7	5.8	5.8	5.6	5.7	5.8	5.7	5.7	5.7	5.6	5.7	5.7	5.6	5.7	5.6	5.7	5.6	5.6	5.7	5.7	5.8	5.9	5.9	5.8	5.8	6	6	6.1	6.2	2010
B	2	05:40.9	M8+	11/7/2010	194	85	11.64162849	22.58475927	3.8	5.5	6	6.2	6.3	6.1	6.2	6.1	5.9	5.8	5.8	5.7	5.8	5.8	5.6	5.7	5.8	5.7	5.7	5.7	5.6	5.7	5.7	5.6	5.7	5.6	5.7	5.6	5.6	5.7	5.7	5.8	5.9	5.9	5.8	5.8	6	6	6.1	6.2	2010
B	2	05:40.9	M8+	11/7/2010	191	98	14.06455429	26.8632987	3.8	5.5	6	6.2	6.3	6.1	6.2	6.1	5.9	5.8	5.8	5.7	5.8	5.8	5.6	5.7	5.8	5.7	5.7	5.7	5.6	5.7	5.7	5.6	5.7	5.6	5.7	5.6	5.6	5.7	5.7	5.8	5.9	5.9	5.8	5.8	6	6	6.1	6.2	2010
B	3	05:41.0	M8+	11/7/2010	194	94	12.87427151	24.97608673	3.8	5.4	6.1	6.2	6.2	6.1	6.1	6	5.9	6	5.9	5.8	5.8	5.7	5.8	5.7	5.7	5.7	5.7	5.7	5.8	5.6	5.7	5.7	5.7	5.7	5.8	5.7	5.6	5.7	5.7	5.8	5.8	5.7	5.7	5.7	5.9	6	6	6.1	2010
B	3	05:41.0	M8+	11/7/2010	192	91	12.85694264	24.68532986	3.8	5.4	6.1	6.2	6.2	6.1	6.1	6	5.9	6	5.9	5.8	5.8	5.7	5.8	5.7	5.7	5.7	5.7	5.7	5.8	5.6	5.7	5.7	5.7	5.7	5.8	5.7	5.6	5.7	5.7	5.8	5.8	5.7	5.7	5.7	5.9	6	6	6.1	2010
B	3	05:41.0	M8+	11/7/2010	183	82	13.38013771	24.48565201	3.8	5.4	6.1	6.2	6.2	6.1	6.1	6	5.9	6	5.9	5.8	5.8	5.7	5.8	5.7	5.7	5.7	5.7	5.7	5.8	5.6	5.7	5.7	5.7	5.7	5.8	5.7	5.6	5.7	5.7	5.8	5.8	5.7	5.7	5.7	5.9	6	6	6.1	2010
B	3	05:41.0	M8+	11/7/2010					3.8	5.4	6.1	6.2	6.2	6.1	6.1	6	5.9	6	5.9	5.8	5.8	5.7	5.8	5.7	5.7	5.7	5.7	5.7	5.8	5.6	5.7	5.7	5.7	5.7	5.8	5.7	5.6	5.7	5.7	5.8	5.8	5.7	5.7	5.7	5.9	6	6	6.1	2010
B	3	05:41.0	M8+	11/7/2010					3.8	5.4	6.1	6.2	6.2	6.1	6.1	6	5.9	6	5.9	5.8	5.8	5.7	5.8	5.7	5.7	5.7	5.7	5.7	5.8	5.6	5.7	5.7	5.7	5.7	5.8	5.7	5.6	5.7	5.7	5.8	5.8	5.7	5.7	5.7	5.9	6	6	6.1	2010
B	3	05:41.0	M8+	11/7/2010					3.8	5.4	6.1	6.2	6.2	6.1	6.1	6	5.9	6	5.9	5.8	5.8	5.7	5.8	5.7	5.7	5.7	5.7	5.7	5.8	5.6	5.7	5.7	5.7	5.7	5.8	5.7	5.6	5.7	5.7	5.8	5.8	5.7	5.7	5.7	5.9	6	6	6.1	2010
B	3	05:41.0	M8+	11/7/2010					3.8	5.4	6.1	6.2	6.2	6.1	6.1	6	5.9	6	5.9	5.8	5.8	5.7	5.8	5.7	5.7	5.7	5.7	5.7	5.8	5.6	5.7	5.7	5.7	5.7	5.8	5.7	5.6	5.7	5.7	5.8	5.8	5.7	5.7	5.7	5.9	6	6	6.1	2010
B	3	05:41.0	M8+	11/7/2010					3.8	5.4	6.1	6.2	6.2	6.1	6.1	6	5.9	6	5.9	5.8	5.8	5.7	5.8	5.7	5.7	5.7	5.7	5.7	5.8	5.6	5.7	5.7	5.7	5.7	5.8	5.7	5.6	5.7	5.7	5.8	5.8	5.7	5.7	5.7	5.9	6	6	6.1	2010
B	4	05:45.6	M8+	11/7/2010	189	99	14.66390985	27.71478962	3.3	5	5.9	6.2	6.2	6.2	6.2	6	6	5.9	6	5.8	5.8	5.8	5.8	5.7	5.7	5.7	5.6	5.7	5.6	5.6	5.6	5.5	5.6	5.5	5.5	5.5	5.6	5.6	5.6	5.5	5.5	5.6	5.5	5.7	5.6	5.7	5.8	5.8	2010
B	4	05:45.6	M8+	11/7/2010	202	105	12.73899569	25.7327713	3.3	5	5.9	6.2	6.2	6.2	6.2	6	6	5.9	6	5.8	5.8	5.8	5.8	5.7	5.7	5.7	5.6	5.7	5.6	5.6	5.6	5.5	5.6	5.5	5.5	5.5	5.6	5.6	5.6	5.5	5.5	5.6	5.5	5.7	5.6	5.7	5.8	5.8	2010
B	4	05:45.6	M8+	11/7/2010	201	99	12.1912159	24.50434395	3.3	5	5.9	6.2	6.2	6.2	6.2	6	6	5.9	6	5.8	5.8	5.8	5.8	5.7	5.7	5.7	5.6	5.7	5.6	5.6	5.6	5.5	5.6	5.5	5.5	5.5	5.6	5.6	5.6	5.5	5.5	5.6	5.5	5.7	5.6	5.7	5.8	5.8	2010
B	4	05:45.6	M8+	11/7/2010	200	94	11.75	23.5	3.3	5	5.9	6.2	6.2	6.2	6.2	6	6	5.9	6	5.8	5.8	5.8	5.8	5.7	5.7	5.7	5.6	5.7	5.6	5.6	5.6	5.5	5.6	5.5	5.5	5.5	5.6	5.6	5.6	5.5	5.5	5.6	5.5	5.7	5.6	5.7	5.8	5.8	2010
B	4	05:45.6	M8+	11/7/2010	199	95	12.05492121	23.9892932	3.3	5	5.9	6.2	6.2	6.2	6.2	6	6	5.9	6	5.8	5.8	5.8	5.8	5.7	5.7	5.7	5.6	5.7	5.6	5.6	5.6	5.5	5.6	5.5	5.5	5.5	5.6	5.6	5.6	5.5	5.5	5.6	5.5	5.7	5.6	5.7	5.8	5.8	2010
B	4	05:45.6	M8+	11/7/2010	196	83	11.02325562	21.60558101	3.3	5	5.9	6.2	6.2	6.2	6.2	6	6	5.9	6	5.8	5.8	5.8	5.8	5.7	5.7	5.7	5.6	5.7	5.6	5.6	5.6	5.5	5.6	5.5	5.5	5.5	5.6	5.6	5.6	5.5	5.5	5.6	5.5	5.7	5.6	5.7	5.8	5.8	2010
B	4	05:45.6	M8+	11/7/2010	193	97	13.4927293	26.04096754	3.3	5	5.9	6.2	6.2	6.2	6.2	6	6	5.9	6	5.8	5.8	5.8	5.8	5.7	5.7	5.7	5.6	5.7	5.6	5.6	5.6	5.5	5.6	5.5	5.5	5.5	5.6	5.6	5.6	5.5	5.5	5.6	5.5	5.7	5.6	5.7	5.8	5.8	2010
B	4	05:45.6	M8+	11/7/2010	190	89	12.97565243	24.65373961	3.3	5	5.9	6.2	6.2	6.2	6.2	6	6	5.9	6	5.8	5.8	5.8	5.8	5.7	5.7	5.7	5.6	5.7	5.6	5.6	5.6	5.5	5.6	5.5	5.5	5.5	5.6	5.6	5.6	5.5	5.5	5.6	5.5	5.7	5.6	5.7	5.8	5.8	2010
B	5	05:46.7	M8+	11/7/2010	190	84	12.24668319	23.26869806	4	5.6	6.1	6.3	6.2	6.2	6.1	6	6	5.9	5.9	5.8	5.8	5.8	5.7	5.6	5.7	5.7	5.7	5.7	5.6	5.6	5.6	5.6	5.6	5.7	5.7	5.5	5.6	5.6	5.7	5.7	5.7	5.7	5.7	5.7	5.6	5.7	5.7	5.7	2010
B	5	05:46.7	M8+	11/7/2010	204	95	11.19007772	22.82775855	4	5.6	6.1	6.3	6.2	6.2	6.1	6	6	5.9	5.9	5.8	5.8	5.8	5.7	5.6	5.7	5.7	5.7	5.7	5.6	5.6	5.6	5.6	5.6	5.7	5.7	5.5	5.6	5.6	5.7	5.7	5.7	5.7	5.7	5.7	5.6	5.7	5.7	5.7	2010
B	5	05:46.7	M8+	11/7/2010	203	103	12.31258129	24.99454003	4	5.6	6.1	6.3	6.2	6.2	6.1	6	6	5.9	5.9	5.8	5.8	5.8	5.7	5.6	5.7	5.7	5.7	5.7	5.6	5.6	5.6	5.6	5.6	5.7	5.7	5.5	5.6	5.6	5.7	5.7	5.7	5.7	5.7	5.7	5.6	5.7	5.7	5.7	2010
B	5	05:46.7	M8+	11/7/2010	196	97	12.88259994	25.24989588	4	5.6	6.1	6.3	6.2	6.2	6.1	6	6	5.9	5.9	5.8	5.8	5.8	5.7	5.6	5.7	5.7	5.7	5.7	5.6	5.6	5.6	5.6	5.6	5.7	5.7	5.5	5.6	5.6	5.7	5.7	5.7	5.7	5.7	5.7	5.6	5.7	5.7	5.7	2010
B	5	05:46.7	M8+	11/7/2010	196	96	12.74978963	24.98958767	4	5.6	6.1	6.3	6.2	6.2	6.1	6	6	5.9	5.9	5.8	5.8	5.8	5.7	5.6	5.7	5.7	5.7	5.7	5.6	5.6	5.6	5.6	5.6	5.7	5.7	5.5	5.6	5.6	5.7	5.7	5.7	5.7	5.7	5.7	5.6	5.7	5.7	5.7	2010
B	5	05:46.7	M8+	11/7/2010	194	93	12.73731117	24.71038368	4	5.6	6.1	6.3	6.2	6.2	6.1	6	6	5.9	5.9	5.8	5.8	5.8	5.7	5.6	5.7	5.7	5.7	5.7	5.6	5.6	5.6	5.6	5.6	5.7	5.7	5.5	5.6	5.6	5.7	5.7	5.7	5.7	5.7	5.7	5.6	5.7	5.7	5.7	2010
B	5	05:46.7	M8+	11/7/2010	192	95	13.42208297	25.77039931	4	5.6	6.1	6.3	6.2	6.2	6.1	6	6	5.9	5.9	5.8	5.8	5.8	5.7	5.6	5.7	5.7	5.7	5.7	5.6	5.6	5.6	5.6	5.6	5.7	5.7	5.5	5.6	5.6	5.7	5.7	5.7	5.7	5.7	5.7	5.6	5.7	5.7	5.7	2010
B	5	05:46.7	M8+	11/7/2010					4	5.6	6.1	6.3	6.2	6.2	6.1	6	6	5.9	5.9	5.8	5.8	5.8	5.7	5.6	5.7	5.7	5.7	5.7	5.6	5.6	5.6	5.6	5.6	5.7	5.7	5.5	5.6	5.6	5.7	5.7	5.7	5.7	5.7	5.7	5.6	5.7	5.7	5.7	2010
A	1	07:38.9	W1X	9/6/2015	188	73	10.98624582	20.65414215	3.9	4.7	4.8	4.7	4.7	4.7	4.6	4.6	4.6	4.5	4.5	4.4	4.4	4.4	4.3	4.3	4.3	4.2	4.2	4.2	4.4	4.5	4.4	4.5	4.4	4.4	4.2	4.3	4.2	4.3	4.1	4.2	4	4.2	4.2	4.3	4.2	4.3	4.4	4.3	2015
A	2	07:41.9	W1X	9/6/2015	181	67	11.29897579	20.45114618	4	4.7	4.9	4.7	4.6	4.5	4.5	4.5	4.4	4.3	4.3	4.3	4.2	4.3	4.3	4.2	4.2	4.1	4.1	4.2	4.2	4.3	4.4	4.4	4.2	4.3	4.2	4.2	4.2	4.3	4.2	4.3	4.3	4.3	4.3	4.3	4.4	4.3	4.4	4.4	2015
A	3	07:43.2	W1X	9/6/2015	180	76	13.03155007	23.45679012	3.9	4.7	4.7	4.7	4.7	4.6	4.6	4.6	4.6	4.5	4.5	4.5	4.3	4.3	4.3	4.3	4.2	4.1	4.1	4.2	4.2	4.4	4.4	4.3	4.2	4.2	4.1	4.1	4.2	4.2	4.1	4.1	4.2	4.2	4.1	4.2	4.2	4.3	4.4	4.4	2015
A	4	07:45.5	W1X	9/6/2015	182	71	11.77725788	21.43460935	3.8	4.6	4.7	4.6	4.6	4.6	4.5	4.5	4.6	4.4	4.4	4.4	4.3	4.4	4.3	4.3	4.2	4.2	4.2	4.2	4.3	4.3	4.3	4.3	4.2	4.2	4.2	4.1	4.2	4.1	4.1	4.2	4.1	4.1	4.1	4.1	4.2	4.3	4.4	4.4	2015
A	5	07:47.9	W1X	9/6/2015	171	70	13.99940922	23.93898977	4	4.8	4.8	4.7	4.6	4.6	4.5	4.4	4.5	4.4	4.3	4.3	4.3	4.3	4.3	4.3	4.2	4.2	4.2	4.2	4.3	4.4	4.4	4.3	4.2	4.2	4.1	4.2	4.2	4.1	4.1	4.1	4	4	4.1	4	4.1	4.3	4.4	4.3	2015
A	6	07:48.2	W1X	9/6/2015	187	82	12.53975446	23.44934084	3.9	4.7	4.8	4.7	4.6	4.5	4.4	4.4	4.4	4.3	4.3	4.3	4.2	4.3	4.2	4.2	4.2	4.1	4.1	4.1	4.2	4.3	4.2	4.3	4.1	4.2	4.1	4.2	4.1	4.2	4.2	4.2	4.2	4.3	4.2	4.2	4.3	4.4	4.4	4.4	2015
B	1	07:26.6	W1X	9/6/2015					3.8	4.6	4.7	4.6	4.6	4.5	4.4	4.4	4.4	4.5	4.4	4.3	4.4	4.3	4.3	4.4	4.3	4.3	4.3	4.3	4.4	4.4	4.4	4.4	4.4	4.5	4.5	4.5	4.5	4.5	4.6	4.6	4.5	4.6	4.7	4.8	4.8	4.9	4.9	4.8	2015
B	2	07:27.3	W1X	9/6/2015	184	70	11.23684968	20.6758034	4	4.6	4.8	4.6	4.5	4.5	4.5	4.5	4.5	4.5	4.5	4.5	4.6	4.5	4.4	4.5	4.5	4.5	4.4	4.4	4.4	4.4	4.4	4.4	4.5	4.4	4.4	4.4	4.5	4.4	4.4	4.5	4.4	4.5	4.5	4.5	4.5	4.5	4.5	4.5	2015
B	3	07:27.5	W1X	9/6/2015	180	69	11.83127572	21.2962963	4	4.8	4.8	4.7	4.6	4.6	4.5	4.4	4.5	4.4	4.4	4.4	4.5	4.4	4.4	4.4	4.4	4.4	4.3	4.4	4.2	4.3	4.3	4.3	4.3	4.3	4.3	4.4	4.4	4.4	4.5	4.5	4.5	4.5	4.5	4.7	4.7	4.7	4.7	4.5	2015
B	4	07:27.9	W1X	9/6/2015	185	80	12.63498707	23.37472608	3.9	4.7	4.8	4.7	4.7	4.5	4.5	4.6	4.5	4.5	4.5	4.5	4.5	4.5	4.4	4.4	4.5	4.4	4.4	4.4	4.3	4.3	4.4	4.3	4.4	4.4	4.4	4.4	4.4	4.5	4.4	4.5	4.5	4.5	4.5	4.5	4.4	4.5	4.6	4.5	2015
B	5	07:28.2	W1X	9/6/2015	179	72	12.55374791	22.47120876	4	4.9	5	4.8	4.8	4.8	4.6	4.6	4.6	4.5	4.5	4.5	4.5	4.4	4.4	4.4	4.5	4.4	4.4	4.4	4.3	4.4	4.4	4.3	4.4	4.4	4.4	4.3	4.3	4.4	4.4	4.4	4.5	4.5	4.5	4.5	4.5	4.4	4.4	4.3	2015
B	6	07:31.7	W1X	9/6/2015	173	75	14.48514857	25.05930703	4	4.8	4.7	4.7	4.6	4.5	4.6	4.5	4.4	4.5	4.4	4.4	4.4	4.4	4.4	4.4	4.3	4.3	4.3	4.3	4.3	4.3	4.3	4.3	4.3	4.3	4.3	4.3	4.3	4.4	4.4	4.5	4.4	4.5	4.5	4.5	4.6	4.7	4.6	4.6	2015
A	1	07:15.0	W1X	8/31/2014	181	80	13.49131438	24.41927902	3.9	4.7	4.8	4.7	4.8	4.7	4.7	4.7	4.7	4.7	4.7	4.6	4.7	4.7	4.7	4.7	4.7	4.6	4.6	4.7	4.6	4.6	4.5	4.6	4.6	4.7	4.6	4.6	4.6	4.6	4.5	4.6	4.5	4.5	4.5	4.5	4.5	4.6	4.4	4.4	2014
A	2	07:17.3	W1X	8/31/2014	188	73	10.98624582	20.65414215	3.8	4.5	4.8	4.9	4.8	4.8	4.7	4.7	4.6	4.6	4.7	4.7	4.7	4.6	4.6	4.5	4.6	4.4	4.4	4.5	4.5	4.6	4.6	4.6	4.6	4.6	4.5	4.5	4.5	4.6	4.6	4.6	4.6	4.5	4.4	4.6	4.6	4.7	4.5	4.5	2014
A	3	07:22.6	W1X	8/31/2014	180	76	13.03155007	23.45679012	3.9	4.6	4.8	4.7	4.7	4.7	4.7	4.7	4.6	4.6	4.5	4.5	4.6	4.6	4.6	4.6	4.5	4.5	4.5	4.6	4.6	4.5	4.6	4.5	4.5	4.6	4.5	4.4	4.5	4.5	4.4	4.5	4.6	4.5	4.4	4.4	4.4	4.4	4.4	4.4	2014
A	4	07:23.7	W1X	8/31/2014	179	72	12.55374791	22.47120876	4	4.7	4.8	4.9	4.7	4.6	4.5	4.6	4.5	4.6	4.5	4.4	4.4	4.5	4.5	4.5	4.4	4.4	4.3	4.4	4.5	4.6	4.5	4.5	4.4	4.4	4.4	4.5	4.4	4.4	4.6	4.6	4.5	4.5	4.4	4.5	4.7	4.7	4.7	4.8	2014
A	5	07:32.0	W1X	8/31/2014	180	69	11.83127572	21.2962963	4	4.8	4.9	4.7	4.7	4.7	4.6	4.5	4.6	4.6	4.6	4.4	4.4	4.3	4.3	4.3	4.3	4.3	4.4	4.3	4.3	4.4	4.3	4.4	4.4	4.5	4.3	4.4	4.3	4.4	4.4	4.5	4.4	4.3	4.3	4.3	4.4	4.4	4.2	4.2	2014
A	6	07:36.6	W1X	8/31/2014	188	78	11.73872841	22.06880942	3.9	4.8	4.8	4.7	4.7	4.7	4.6	4.6	4.4	4.5	4.5	4.4	4.3	4.3	4.3	4.4	4.3	4.3	4.3	4.3	4.4	4.3	4.3	4.4	4.4	4.4	4.4	4.5	4.5	4.4	4.2	4.3	4.4	4.4	4.3	4.2	4.3	4.2	4.1	4.1	2014
B	1	07:24.1	W1X	8/31/2014	181	67	11.29897579	20.45114618	3.9	4.8	4.9	4.9	4.7	4.7	4.7	4.6	4.6	4.6	4.7	4.6	4.6	4.5	4.5	4.6	4.6	4.5	4.5	4.4	4.5	4.5	4.4	4.4	4.4	4.5	4.4	4.4	4.4	4.4	4.4	4.4	4.4	4.4	4.3	4.4	4.3	4.3	4.4	4.3	2014
B	2	07:25.7	W1X	8/31/2014	193	76	10.57162295	20.4032323	3.9	4.8	4.8	4.8	4.7	4.6	4.6	4.5	4.4	4.4	4.4	4.4	4.4	4.5	4.5	4.4	4.4	4.5	4.5	4.4	4.4	4.4	4.5	4.4	4.4	4.4	4.4	4.5	4.4	4.5	4.5	4.6	4.6	4.6	4.4	4.5	4.4	4.4	4.4	4.3	2014
B	3	07:26.2	W1X	8/31/2014	182	71	11.77725788	21.43460935	3.8	4.6	4.6	4.7	4.7	4.7	4.6	4.5	4.5	4.5	4.5	4.5	4.5	4.4	4.5	4.5	4.5	4.5	4.5	4.5	4.5	4.5	4.4	4.4	4.5	4.4	4.4	4.4	4.4	4.5	4.4	4.5	4.4	4.5	4.4	4.4	4.4	4.5	4.6	4.6	2014
B	4	07:28.2	W1X	8/31/2014	184	70	11.23684968	20.6758034	3.7	4.4	4.5	4.5	4.5	4.4	4.5	4.5	4.5	4.6	4.5	4.5	4.5	4.5	4.5	4.4	4.5	4.5	4.4	4.5	4.4	4.5	4.4	4.5	4.5	4.4	4.4	4.4	4.5	4.5	4.5	4.5	4.4	4.5	4.5	4.5	4.5	4.6	4.5	4.4	2014
B	5	07:29.8	W1X	8/31/2014	183	79	12.89062047	23.58983547	3.8	4.8	4.9	4.8	4.8	4.6	4.6	4.6	4.5	4.4	4.4	4.4	4.5	4.5	4.6	4.5	4.4	4.4	4.4	4.4	4.5	4.4	4.3	4.3	4.4	4.4	4.4	4.4	4.4	4.4	4.4	4.4	4.5	4.4	4.5	4.4	4.4	4.4	4.3	4.2	2014
B	6	07:31.8	W1X	8/31/2014	179	70	12.20503269	21.84700852	4	4.7	4.8	4.7	4.7	4.7	4.6	4.5	4.5	4.4	4.4	4.4	4.4	4.4	4.4	4.4	4.3	4.4	4.4	4.4	4.4	4.4	4.3	4.3	4.3	4.4	4.3	4.4	4.4	4.3	4.4	4.4	4.4	4.3	4.4	4.4	4.5	4.5	4.4	4.5	2014
A	1	07:31.3	W1X	9/1/2013	188	73	10.98624582	20.65414215	3.7	4.6	4.7	4.7	4.6	4.6	4.5	4.6	4.5	4.5	4.4	4.4	4.4	4.4	4.3	4.3	4.4	4.4	4.4	4.3	4.3	4.3	4.4	4.4	4.4	4.3	4.4	4.3	4.3	4.3	4.3	4.3	4.3	4.3	4.2	4.3	4.2	4.2	4.3	4.3	2013
A	2	07:33.6	W1X	9/1/2013	181	80	13.49131438	24.41927902	3.8	4.5	4.6	4.6	4.5	4.5	4.4	4.5	4.4	4.4	4.3	4.3	4.3	4.3	4.3	4.3	4.3	4.4	4.3	4.3	4.4	4.3	4.3	4.4	4.4	4.3	4.3	4.4	4.2	4.3	4.3	4.3	4.3	4.4	4.4	4.4	4.5	4.5	4.3	4.3	2013
A	3	07:36.9	W1X	9/1/2013	181	67	11.29897579	20.45114618	3.9	4.6	4.6	4.6	4.5	4.4	4.3	4.3	4.3	4.3	4.3	4.3	4.3	4.2	4.3	4.3	4.3	4.4	4.4	4.3	4.3	4.4	4.4	4.4	4.3	4.4	4.4	4.4	4.4	4.4	4.4	4.4	4.4	4.3	4.2	4.3	4.2	4.2	4.1	4	2013
A	4	07:41.5	W1X	9/1/2013	180	69	11.83127572	21.2962963	3.8	4.6	4.7	4.6	4.5	4.4	4.3	4.3	4.3	4.2	4.2	4.2	4.1	4.1	4.2	4.2	4.2	4.3	4.3	4.3	4.3	4.3	4.3	4.3	4.2	4.2	4.2	4.2	4.2	4.4	4.4	4.3	4.3	4.3	4.3	4.3	4.3	4.2	4.1	4	2013
A	5	07:42.6	W1X	9/1/2013	188	86	12.94270056	24.33227705	3.8	4.4	4.5	4.5	4.4	4.4	4.3	4.3	4.3	4.3	4.3	4.3	4.2	4.3	4.3	4.3	4.3	4.3	4.3	4.2	4.3	4.3	4.3	4.3	4.3	4.2	4.2	4.2	4.3	4.3	4.2	4.2	4.2	4.1	4.1	4.2	4.1	4.1	4.2	4.3	2013
A	6	07:42.6	W1X	9/1/2013	182	71	11.77725788	21.43460935	3.8	4.6	4.6	4.6	4.5	4.4	4.3	4.3	4.2	4.2	4.1	4.1	4.1	4.1	4.2	4.2	4.2	4.3	4.1	4.1	4.1	4.2	4.3	4.3	4.2	4.3	4.2	4.1	4.2	4.3	4.3	4.3	4.3	4.3	4.3	4.3	4.3	4.4	4.6	4.5	2013
B	1	07:32.4	W1X	9/1/2013	193	76	10.57162295	20.4032323	4	4.7	4.8	4.6	4.5	4.4	4.4	4.4	4.3	4.3	4.3	4.3	4.3	4.4	4.4	4.3	4.3	4.3	4.3	4.3	4.4	4.4	4.4	4.4	4.3	4.3	4.3	4.3	4.3	4.4	4.3	4.3	4.4	4.4	4.3	4.4	4.3	4.4	4.4	4.4	2013
B	2	07:34.3	W1X	9/1/2013	188	78	11.73872841	22.06880942	3.8	4.6	4.6	4.5	4.4	4.4	4.4	4.3	4.3	4.3	4.3	4.4	4.3	4.3	4.3	4.3	4.3	4.3	4.3	4.3	4.4	4.4	4.5	4.4	4.3	4.3	4.4	4.3	4.2	4.3	4.4	4.3	4.3	4.4	4.4	4.4	4.5	4.4	4.5	4.4	2013
B	3	07:37.9	W1X	9/1/2013	186	68	10.56744704	19.6554515	3.7	4.6	4.7	4.7	4.6	4.5	4.5	4.4	4.4	4.4	4.4	4.3	4.3	4.4	4.3	4.3	4.3	4.2	4.3	4.3	4.3	4.3	4.4	4.3	4.3	4.3	4.2	4.2	4.3	4.2	4.2	4.3	4.2	4.3	4.2	4.2	4.1	4.1	4.2	4.1	2013
B	4	07:38.6	W1X	9/1/2013	173	75	14.48514857	25.05930703	3.7	4.5	4.6	4.5	4.5	4.4	4.4	4.4	4.3	4.4	4.3	4.3	4.4	4.3	4.3	4.2	4.2	4.2	4.2	4.3	4.3	4.3	4.3	4.3	4.3	4.3	4.2	4.2	4.3	4.3	4.2	4.3	4.3	4.4	4.4	4.3	4.4	4.3	4.3	4.4	2013
B	5	07:40.5	W1X	9/1/2013	177				3.7	4.5	4.6	4.6	4.4	4.4	4.3	4.4	4.3	4.3	4.3	4.3	4.4	4.3	4.4	4.3	4.3	4.3	4.2	4.3	4.2	4.3	4.3	4.3	4.3	4.2	4.3	4.2	4.3	4.2	4.3	4.2	4.2	4.3	4.1	4.2	4.2	4.3	4.3	4.4	2013
B	6	07:44.1	W1X	9/1/2013	173	71	13.71260731	23.72281065	3.8	4.5	4.6	4.5	4.4	4.3	4.3	4.3	4.3	4.5	4.4	4.3	4.2	4.2	4.2	4.1	4.2	4.2	4.2	4.2	4.3	4.2	4.2	4.2	4.2	4.2	4.3	4.3	4.3	4.3	4.2	4.1	4.1	4.2	4.3	4.3	4.3	4.2	4.1	4.3	2013
A	1	07:26.6	W1X	9/4/2011	181	67	11.29897579	20.45114618	3.6	4.5	4.7	4.7	4.7	4.6	4.5	4.5	4.4	4.3	4.3	4.3	4.4	4.4	4.4	4.3	4.3	4.3	4.2	4.3	4.3	4.3	4.3	4.3	4.3	4.3	4.4	4.4	4.4	4.4	4.5	4.5	4.6	4.6	4.5	4.5	4.6	4.6	4.6	4.5	2011
A	2	07:28.7	W1X	9/4/2011	185	82	12.95086175	23.95909423	4	4.8	4.8	4.8	4.7	4.6	4.6	4.5	4.4	4.4	4.4	4.3	4.3	4.2	4.3	4.4	4.3	4.2	4.2	4.2	4.2	4.3	4.3	4.3	4.3	4.3	4.3	4.3	4.3	4.3	4.4	4.4	4.4	4.4	4.5						2011
A	3	07:30.7	W1X	9/4/2011	181	80	13.49131438	24.41927902	3.8	4.7	4.7	4.8	4.8	4.7	4.7	4.6	4.5	4.5	4.5	4.4	4.5	4.5	4.5	4.5	4.4	4.4	4.4	4.5	4.5	4.4	4.3	4.4	4.4	4.3	4.3	4.3	4.3	4.4	4.4	4.3	4.3	4.4	4.3	4.2	4.2	4.2	4.2	4	2011
A	4	07:33.6	W1X	9/4/2011	177	71	12.80379021	22.66270867	3.6	4.5	4.7	4.7	4.6	4.6	4.4	4.4	4.4	4.3	4.3	4.3	4.3	4.4	4.3	4.3	4.2	4.1	4.2	4.1	4.2	4.3	4.2	4.1	4.3	4.3	4.3	4.3	4.2	4.1	4.3	4.3	4.3	4.4	4.3	4.4	4.4	4.4	4.5	4.5	2011
A	5	07:33.6	W1X	9/4/2011	172	73	14.34622109	24.67550027	3.7	4.5	4.6	4.6	4.5	4.5	4.5	4.5	4.4	4.3	4.3	4.3	4.3	4.3	4.2	4.2	4.3	4.2	4.3	4.2	4.3	4.3	4.1	4.3	4.2	4.3	4.4	4.4	4.3	4.3	4.4	4.4	4.4	4.3	4.4	4.3	4.3	4.2	4.3	4.1	2011
A	6	07:35.4	W1X	9/4/2011	173	69	13.32633668	23.05456246	4.2	4.7	4.9	4.8	4.7	4.7	4.6	4.6	4.6	4.4	4.3	4.3	4.4	4.4	4.4	4.3	4.2	4.2	4.3	4.3	4.4	4.3	4.3	4.3	4.3	4.3	4.3	4.3	4.4	4.3	4.3	4.3	4.4	4.4	4.3	4.4	4.6	4.5	4.4	4.5	2011
B	1	07:43.4	W1X	9/4/2011	179	70	12.20503269	21.84700852	4	4.5	4.5	4.6	4.4	4.4	4.4	4.4	4.3	4.3	4.3	4.3	4.3	4.3	4.3	4.3	4.3	4.2	4.3	4.3	4.2	4.2	4.2	4.1	4.1	4.1	4.1	4.1	4.2	4.2	4.3	4.3	4.3	4.3	4.2	4.2	4.2	4.2	4.3	4.2	2011
B	2	07:45.8	W1X	9/4/2011	188	78	11.73872841	22.06880942	3.9	4.6	4.6	4.5	4.4	4.4	4.3	4.3	4.2	4.2	4.2	4.3	4.3	4.2	4.2	4.3	4.2	4.2	4.2	4.2	4.2	4.2	4.2	4.2	4.2	4.2	4.1	4.2	4.1	4.2	4.3	4.2	4	4.1	4.2	4.2	4.2	4.2	4.3	4.2	2011
B	3	07:46.0	W1X	9/4/2011	171	65	12.99945142	22.22906193	3.8	4.4	4.5	4.4	4.4	4.3	4.4	4.3	4.2	4.2	4.1	4.2	4.2	4.2	4.1	4.1	4.2	4.2	4.2	4.2	4.2	4.1	4.2	4.2	4.2	4.2	4.2	4.2	4.3	4.3	4.2	4.3	4.3	4.4	4.3	4.3	4.4	4.4	4.4	4.3	2011
B	4	07:48.8	W1X	9/4/2011	193	82	11.40622477	22.0140138	3.7	4.4	4.6	4.4	4.4	4.3	4.3	4.2	4.2	4.3	4.1	4.2	4.2	4.1	4.1	4.1	4.1	4.1	4.1	4.1	4.1	4	4.1	4.1	4.2	4	4	4.1	4.2	4.2	4.3	4.2	4.2	4.3	4.3	4.3	4.4	4.4	4.4	4.3	2011
B	5	07:49.0	W1X	9/4/2011	182	71	11.77725788	21.43460935	3.5	4.2	4.3	4.5	4.4	4.6	4.3	4.3	4.2	4.3	4.2	4.2	4.2	4.2	4.2	4.2	4.2	4.2	4.2	4.2	4.2	4.1	4.2	4.2	4.1	4.2	4.1	4.2	4.2	4.2	4.3	4.2	4.2	4.2	4.3	4.3	4.4	4.4	4.5	4.5	2011
B	6	07:58.4	W1X	9/4/2011	180	76	13.03155007	23.45679012	4	4.5	4.5	4.5	4.4	4.4	4.4	4.3	4.3	4.2	4.2	4.3	4.3	4.2	4.2	4.2	4.3	4.3	4.2	4.1	4.1	4.2	4.1	4.1	4.2	4.1	4.1	4.1	4	4.1	4	4	3.9	4	3.9	3.8	3.9	3.9	3.8	3.6	2011
A	1	07:47.6	W1X	11/6/2010	172	73	14.34622109	24.67550027	3.7	4.6	4.6	4.5	4.5	4.3	4.3	4.3	4.1	4.2	4.2	4.3	4.2	4.2	4.2	4.1	3.9	4.1	4.2	4.1	4.2	4.3	4.3	4.2	4	4.1	3.9	3.9	3.9	3.7	4	4	4.2	4.1	4.1	4.4	4.4	4.4	4.3	4.4	2010
A	2	07:47.8	W1X	11/6/2010	185	82	12.95086175	23.95909423	3	4.2	4.4	4.4	4.3	4.3	4.3	4.3	4.1	4.2	4.1	4.2	4.2	4.1	4.2	4.3	4.2	4.1	4.1	4.1	4.1	4.2	4.2	4.3	4.3	4.2	4	4	4	4	4	3.9	4	4.3	4.3	4.3	4.6	4.5	4.6	4.6	2010
A	3	07:49.6	W1X	11/6/2010	181	80	13.49131438	24.41927902	3.2	4.1	4.3	4.5	4.5	4.4	4.4	4.4	4	4	4.2	4.3	4.3	4.2	4	4.1	4	4	3.9	4.1	4.1	4.2	4.2	4.1	4.2	4	4	3.7	3.9	4.1	4.1	4.1	4.3	4.5	4.5	4.4	4.8	4.5	4.5	4.3	2010
A	4	07:56.4	W1X	11/6/2010	181	67	11.29897579	20.45114618	3.6	4.3	4.5	4.1	4.4	4.3	4.2	4.3	4	4.1	4.2	4.2	4.3	4.2	4	3.9	4.1	4.1	4.3	4.1	4.2	4.2	4.1	4.2	4.2	4.1	3.8	3.9	3.8	3.9	3.8	3.8	4	4.2	4	4.2	4.2	4	4.1	3.8	2010
A	5	08:02.4	W1X	11/6/2010	188	78	11.73872841	22.06880942	3.4	4.2	4.3	4.3	4.4	4.3	4.4	4.3	4.2	4	4.2	4.2	4.2	4.2	4.2	4.1	3.9	4	4.1	4.2	4.2	4.2	4.2	4.2	4.1	4.1	3.7	3.7	3.5	3.7	3.8	3.7	4.1	4.2	4.1	3.9	4	4.1	4.2	4.3	2010
A	6	08:04.6	W1X	11/6/2010	185	73	11.5294257	21.32943755	3.5	4.3	4.3	4.4	4.3	4.3	4.2	4.3	4.2	4	4.1	4.2	4.2	4.1	4.3	3.9	4	4	4.2	4.1	4.2	4.1	4.2	4.1	4.3	4	3.9	3.8	3.6	3.8	3.8	3.8	4.1	4.1	4.3	4.2	4.1	4.1	4.1	4.2	2010
B	1	07:45.5	W1X	11/6/2010	176	70	12.83985255	22.5981405	2.4	3.8	3.9	4.4	4.3	4.1	4.3	4.2	4.2	4.3	4.3	4.1	4.2	4.2	4.2	4.4	4.2	4.1	4.2	4.1	4.1	4	4	4.2	4.3	4.2	4.2	4.2	4.1	4	4.1	4	4.1	4.1	4.1	4.2	4.3	4.4	4.5	4.7	2010
B	2	07:45.6	W1X	11/6/2010	180	76	13.03155007	23.45679012	3.4	4.4	4.5	4.4	4.3	4.3	4.3	4.2	4.1	4.1	4.1	4.3	4.1	4.3	4.3	4.2	4.3	4.2	4.2	4.2	4.3	4.1	4.2	4.2	4.3	4.2	4.2	4.2	4.1	4.4	4.3	4.3	4.2	4.2	4.2	4.3	4.4	4.2	4.4	4.5	2010
B	3	07:52.2	W1X	11/6/2010	179	65	11.33324464	20.28650791	3	4.2	4.3	4.3	4.3	4.3	4	4.1	4.1	4.1	4.2	4.1	4.3	4.2	4.2	4.3	4.2	4	4.1	4.2	4.4	4.2	4.1	4.2	4.2	4.3	4.3	4.2	4.2	4.1	4.1	4.2	4.2	4.2	4.2	4.1	4.3	4.1	4.1	4.2	2010
B	4	07:56.1	W1X	11/6/2010	180	77	13.20301783	23.7654321	2.8	3.9	4.2	4.4	4.4	4.2	4.2	4.3	4.2	4.2	4.1	4.1	4.2	4.1	4.2	4.3	4.2	4.1	4.2	4.2	4.2	4.1	4.1	4.1	4.2	4.2	4.1	4.2	4.3	4.2	4.2	4.1	4.2	4.2	4.2	4	4.3	4.1	4.1	4.2	2010
B	5	08:01.7	W1X	11/6/2010	186	75	11.65527247	21.6788068	3.2	4.2	4.4	4.5	4.4	4.1	4.1	4.1	4.1	4.1	4	4	4	4.1	4.2	4.2	4	3.9	4.3	4.1	4.2	3.9	3.9	4	4	3.9	4.1	4	4.1	4.1	4	4	3.9	4	4	4	4.2	4.2	4.2	4.2	2010
B	6	08:05.3	W1X	11/6/2010	172	69	13.56012678	23.32341806	2.7	3.8	4.2	4.4	4.3	4.2	3.9	4	3.9	4	3.9	4	4	4	4.1	4.1	4.1	4.1	4	3.9	4.1	3.9	3.9	3.9	3.9	4.1	4	4.2	4.1	4.1	4	4	4	3.9	4.1	4	3.9	4.2	4.2	4.3	2010
A	1	06:53.0	W2-	9/5/2015	181	75	12.64810723	22.89307408	4.1	5.2	5.4	5.3	5.3	5.2	5.1	5.1	4.9	4.9	5	4.8	4.9	4.9	4.8	4.8	4.8	4.8	4.8	4.7	4.8	4.9	4.8	4.8	4.7	4.8	4.7	4.8	4.7	4.7	4.7	4.7	4.6	4.7	4.7	4.8	4.8	4.9	4.8	4.9	2015
A	1	06:53.0	W2-	9/5/2015	178	70	12.41189329	22.09317005	4.1	5.2	5.4	5.3	5.3	5.2	5.1	5.1	4.9	4.9	5	4.8	4.9	4.9	4.8	4.8	4.8	4.8	4.8	4.7	4.8	4.9	4.8	4.8	4.7	4.8	4.7	4.8	4.7	4.7	4.7	4.7	4.6	4.7	4.7	4.8	4.8	4.9	4.8	4.9	2015
A	2	06:56.7	W2-	9/5/2015	183	74	12.07475842	22.09680791	4	5.1	5.2	5.2	5.1	5	5	4.9	4.9	4.8	4.8	4.8	4.8	4.7	4.8	4.8	4.7	4.7	4.8	4.7	4.7	4.7	4.7	4.7	4.7	4.7	4.8	4.7	4.7	4.7	4.7	4.7	4.8	4.8	4.8	4.8	4.7	4.7	4.6	4.5	2015
A	2	06:56.7	W2-	9/5/2015	181				4	5.1	5.2	5.2	5.1	5	5	4.9	4.9	4.8	4.8	4.8	4.8	4.7	4.8	4.8	4.7	4.7	4.8	4.7	4.7	4.7	4.7	4.7	4.7	4.7	4.8	4.7	4.7	4.7	4.7	4.7	4.8	4.8	4.8	4.8	4.7	4.7	4.6	4.5	2015
A	3	07:00.5	W2-	9/5/2015	188	86	12.94270056	24.33227705	4.1	5.1	5.3	5.3	5.2	5.1	5	4.9	4.9	4.9	4.9	4.8	4.8	4.8	4.7	4.7	4.7	4.7	4.7	4.7	4.7	4.6	4.7	4.7	4.6	4.6	4.7	4.7	4.7	4.6	4.7	4.6	4.7	4.7	4.6	4.7	4.7	4.7	4.6	4.6	2015
A	3	07:00.5	W2-	9/5/2015	185	73	11.5294257	21.32943755	4.1	5.1	5.3	5.3	5.2	5.1	5	4.9	4.9	4.9	4.9	4.8	4.8	4.8	4.7	4.7	4.7	4.7	4.7	4.7	4.7	4.6	4.7	4.7	4.6	4.6	4.7	4.7	4.7	4.6	4.7	4.6	4.7	4.7	4.6	4.7	4.7	4.7	4.6	4.6	2015
A	4	07:06.8	W2-	9/5/2015	183	80	13.05379289	23.88844098	4	5.1	5.2	5.1	5.1	5.1	4.9	4.8	4.9	4.8	4.8	4.7	4.8	4.7	4.6	4.6	4.6	4.6	4.5	4.6	4.6	4.5	4.5	4.6	4.6	4.5	4.5	4.6	4.6	4.5	4.5	4.5	4.5	4.6							2015
A	4	07:06.8	W2-	9/5/2015	187	75	11.46928762	21.44756785	4	5.1	5.2	5.1	5.1	5.1	4.9	4.8	4.9	4.8	4.8	4.7	4.8	4.7	4.6	4.6	4.6	4.6	4.5	4.6	4.6	4.5	4.5	4.6	4.6	4.5	4.5	4.6	4.6	4.5	4.5	4.5	4.5	4.6							2015
A	5	07:07.0	W2-	9/5/2015	179	67	11.68195986	20.91070816	4	4.9	5.1	5	5	4.9	4.9	4.8	4.8	4.7	4.7	4.7	4.7	4.7	4.6	4.5	4.6	4.6	4.6	4.5	4.4	4.6	4.7	4.6	4.6	4.5	4.5	4.5	4.6	4.6	4.5	4.6	4.6	4.6	4.6	4.8	4.9	4.9	5	5	2015
A	5	07:07.0	W2-	9/5/2015	181	78	13.15403152	23.80879705	4	4.9	5.1	5	5	4.9	4.9	4.8	4.8	4.7	4.7	4.7	4.7	4.7	4.6	4.5	4.6	4.6	4.6	4.5	4.4	4.6	4.7	4.6	4.6	4.5	4.5	4.5	4.6	4.6	4.5	4.6	4.6	4.6	4.6	4.8	4.9	4.9	5	5	2015
A	6	07:14.1	W2-	9/5/2015	182	74	12.2748885	22.34029707	4	5.1	5.1	5.1	4.9	4.9	4.8	4.8	4.7	4.8	4.7	4.6	4.7	4.6	4.6	4.6	4.5	4.6	4.5	4.5	4.5	4.6	4.5	4.5	4.5	4.5	4.5	4.5	4.5	4.4	4.5	4.5	4.5	4.5	4.5	4.4	4.6	4.7	4.7	4.6	2015
A	6	07:14.1	W2-	9/5/2015					4	5.1	5.1	5.1	4.9	4.9	4.8	4.8	4.7	4.8	4.7	4.6	4.7	4.6	4.6	4.6	4.5	4.6	4.5	4.5	4.5	4.6	4.5	4.5	4.5	4.5	4.5	4.5	4.5	4.4	4.5	4.5	4.5	4.5	4.5	4.4	4.6	4.7	4.7	4.6	2015
B	1	07:10.4	W2-	9/5/2015	183	72	11.7484136	21.49959688	3.9	4.9	5.1	5	5	4.9	4.9	4.8	4.7	4.7	4.6	4.6	4.5	4.6	4.6	4.5	4.6	4.6	4.6	4.6	4.6	4.5	4.6	4.6	4.5	4.5	4.6	4.7	4.5	4.5	4.5	4.5	4.5	4.7	4.7	4.7	4.8	4.9	4.9	4.8	2015
B	1	07:10.4	W2-	9/5/2015	187	76	11.62221145	21.73353542	3.9	4.9	5.1	5	5	4.9	4.9	4.8	4.7	4.7	4.6	4.6	4.5	4.6	4.6	4.5	4.6	4.6	4.6	4.6	4.6	4.5	4.6	4.6	4.5	4.5	4.6	4.7	4.5	4.5	4.5	4.5	4.5	4.7	4.7	4.7	4.8	4.9	4.9	4.8	2015
B	2	07:11.9	W2-	9/5/2015	181	70	11.80490008	21.36686914	4	5	5.1	5	4.9	4.9	4.7	4.7	4.7	4.6	4.5	4.5	4.5	4.5	4.5	4.5	4.6	4.5	4.5	4.6	4.6	4.6	4.6	4.5	4.6	4.5	4.6	4.5	4.6	4.5	4.5	4.5	4.6	4.7	4.8	4.8	4.8	4.8	4.8	4.8	2015
B	2	07:11.9	W2-	9/5/2015	172	69	13.56012678	23.32341806	4	5	5.1	5	4.9	4.9	4.7	4.7	4.7	4.6	4.5	4.5	4.5	4.5	4.5	4.5	4.6	4.5	4.5	4.6	4.6	4.6	4.6	4.5	4.6	4.5	4.6	4.5	4.6	4.5	4.5	4.5	4.6	4.7	4.8	4.8	4.8	4.8	4.8	4.8	2015
B	3	07:12.7	W2-	9/5/2015	180	64	10.9739369	19.75308642	4	5.1	5.1	5	4.9	4.8	4.8	4.8	4.6	4.6	4.6	4.7	4.5	4.5	4.5	4.5	4.5	4.5	4.5	4.6	4.6	4.6	4.6	4.5	4.6	4.5	4.5	4.6	4.6	4.5	4.6	4.5	4.5	4.6	4.6	4.7	4.7	4.8	4.8	4.7	2015
B	3	07:12.7	W2-	9/5/2015	182	72	11.94313475	21.73650525	4	5.1	5.1	5	4.9	4.8	4.8	4.8	4.6	4.6	4.6	4.7	4.5	4.5	4.5	4.5	4.5	4.5	4.5	4.6	4.6	4.6	4.6	4.5	4.6	4.5	4.5	4.6	4.6	4.5	4.6	4.5	4.5	4.6	4.6	4.7	4.7	4.8	4.8	4.7	2015
B	4	07:13.0	W2-	9/5/2015	180	69	11.83127572	21.2962963	4	5	5.1	5	4.9	4.9	4.9	4.8	4.7	4.6	4.6	4.5	4.6	4.5	4.5	4.5	4.5	4.4	4.5	4.5	4.4	4.5	4.5	4.5	4.5	4.5	4.5	4.5	4.6	4.6	4.5	4.6	4.6	4.6	4.7	4.7	4.7	4.8	4.8	4.7	2015
B	4	07:13.0	W2-	9/5/2015	181	72	12.14218294	21.97735112	4	5	5.1	5	4.9	4.9	4.9	4.8	4.7	4.6	4.6	4.5	4.6	4.5	4.5	4.5	4.5	4.4	4.5	4.5	4.4	4.5	4.5	4.5	4.5	4.5	4.5	4.5	4.6	4.6	4.5	4.6	4.6	4.6	4.7	4.7	4.7	4.8	4.8	4.7	2015
B	5	07:13.0	W2-	9/5/2015	180	63	10.80246914	19.44444444	3.9	4.8	4.8	4.8	4.7	4.8	4.7	4.7	4.6	4.6	4.5	4.5	4.4	4.5	4.5	4.5	4.6	4.4	4.5	4.5	4.6	4.6	4.6	4.5	4.6	4.6	4.6	4.7	4.7	4.6	4.6	4.7	4.7	4.8	4.8	4.8	4.9	4.8	4.8	4.8	2015
B	5	07:13.0	W2-	9/5/2015					3.9	4.8	4.8	4.8	4.7	4.8	4.7	4.7	4.6	4.6	4.5	4.5	4.4	4.5	4.5	4.5	4.6	4.4	4.5	4.5	4.6	4.6	4.6	4.5	4.6	4.6	4.6	4.7	4.7	4.6	4.6	4.7	4.7	4.8	4.8	4.8	4.9	4.8	4.8	4.8	2015
B	6	07:13.9	W2-	9/5/2015	185				4	5.1	5.2	5.1	5	4.9	4.8	4.8	4.7	4.7	4.6	4.7	4.5	4.6	4.6	4.6	4.5	4.6	4.5	4.6	4.5	4.5	4.5	4.5	4.5	4.5	4.5	4.5	4.5	4.5	4.4	4.5	4.5	4.5	4.5	4.6	4.6	4.7	4.6	4.6	2015
B	6	07:13.9	W2-	9/5/2015	174	67	12.71824122	22.12973973	4	5.1	5.2	5.1	5	4.9	4.8	4.8	4.7	4.7	4.6	4.7	4.5	4.6	4.6	4.6	4.5	4.6	4.5	4.6	4.5	4.5	4.5	4.5	4.5	4.5	4.5	4.5	4.5	4.5	4.4	4.5	4.5	4.5	4.5	4.6	4.6	4.7	4.6	4.6	2015
A	1	06:50.6	W2-	8/30/2014	181	75	12.64810723	22.89307408	4.2	5.4	5.6	5.6	5.4	5.4	5.4	5.4	5.3	5.3	5.2	5.1	5.1	5	5	5	5	5	5	5	5	5	5	5	4.9	4.8	4.8	4.8	4.8	4.8	5	4.9	4.8	4.9	4.9	4.9	5	5	5	4.9	2014
A	1	06:50.6	W2-	8/30/2014	178	70	12.41189329	22.09317005	4.1	5.1	5.2	5.2	5.2	5.1	5.1	5	4.9	4.9	4.9	4.9	4.9	4.9	4.9	4.9	4.8	4.8	4.8	4.8	4.9	4.9	4.8	4.9	4.8	4.9	4.9	4.9	4.9	4.9	4.9	4.9	4.9	4.9	4.9	4.9	4.9	4.8	4.9	4.8	2014
A	2	06:52.9	W2-	8/30/2014	178	73	12.94383157	23.0400202	4	5	5.1	5.2	5	5	5	4.9	4.9	4.8	4.8	4.8	4.8	4.9	4.8	4.8	4.8	4.8	4.8	4.8	4.8	4.9	4.9	4.8	4.8	4.9	4.9	4.8	4.9	4.9	4.8	4.8	4.9	4.8	4.9	4.8	4.9	4.8	4.8	4.8	2014
A	2	06:52.9	W2-	8/30/2014	186	84	13.05390517	24.28026361	4	5	5.1	5.2	5	5	5	4.9	4.9	4.8	4.8	4.8	4.8	4.9	4.8	4.8	4.8	4.8	4.8	4.8	4.8	4.9	4.9	4.8	4.8	4.9	4.9	4.8	4.9	4.9	4.8	4.8	4.9	4.8	4.9	4.8	4.9	4.8	4.8	4.8	2014
A	3	06:54.8	W2-	8/30/2014	175	68	12.68804665	22.20408163	3.9	4.9	5	5	4.9	5	5	4.9	4.9	4.9	4.8	4.8	4.9	4.9	4.9	4.8	4.8	4.8	4.8	4.8	4.8	4.9	4.8	4.8	4.8	4.9	4.8	4.9	4.8	4.8	4.8	4.8	4.9	4.8	4.8	4.7	4.8	4.8	4.8	4.7	2014
A	3	06:54.8	W2-	8/30/2014	176	75	13.75698488	24.21229339	3.9	4.9	5	5	4.9	5	5	4.9	4.9	4.9	4.8	4.8	4.9	4.9	4.9	4.8	4.8	4.8	4.8	4.8	4.8	4.9	4.8	4.8	4.8	4.9	4.8	4.9	4.8	4.8	4.8	4.8	4.9	4.8	4.8	4.7	4.8	4.8	4.8	4.7	2014
A	4	06:59.4	W2-	8/30/2014	183	72	11.7484136	21.49959688	3.9	5	5.1	5.1	5	5	4.9	5	5	4.9	5	4.9	4.9	4.8	4.8	4.8	4.7	4.8	4.8	4.7	4.8	4.7	4.7	4.7	4.6	4.6	4.6	4.7	4.7	4.7	4.7	4.7	4.6	4.5	4.7	4.7	4.9	4.9	4.8	4.7	2014
A	4	06:59.4	W2-	8/30/2014	187	76	11.62221145	21.73353542	3.9	5	5.1	5.1	5	5	4.9	5	5	4.9	5	4.9	4.9	4.8	4.8	4.8	4.7	4.8	4.8	4.7	4.8	4.7	4.7	4.7	4.6	4.6	4.6	4.7	4.7	4.7	4.7	4.7	4.6	4.5	4.7	4.7	4.9	4.9	4.8	4.7	2014
A	5	07:03.5	W2-	8/30/2014	174	67	12.71824122	22.12973973	3.9	4.9	5.1	5.2	5	4.9	5	4.9	4.8	4.8	4.7	4.7	4.6	4.7	4.5	4.6	4.6	4.7	4.7	4.7	4.7	4.7	4.8	4.8	4.7	4.6	4.7	4.7	4.6	4.7	4.6	4.6	4.7	4.7	4.8	4.7	4.7	4.7	4.6	4.6	2014
A	5	07:03.5	W2-	8/30/2014	180	76	13.03155007	23.45679012	3.9	4.9	5.1	5.2	5	4.9	5	4.9	4.8	4.8	4.7	4.7	4.6	4.7	4.5	4.6	4.6	4.7	4.7	4.7	4.7	4.7	4.8	4.8	4.7	4.6	4.7	4.7	4.6	4.7	4.6	4.6	4.7	4.7	4.8	4.7	4.7	4.7	4.6	4.6	2014
A	6	07:06.4	W2-	8/30/2014	179	67	11.68195986	20.91070816	3.9	4.8	5	5	5	5	4.9	4.9	4.8	4.8	4.7	4.8	4.7	4.7	4.7	4.7	4.8	4.7	4.7	4.6	4.6	4.7	4.7	4.6	4.6	4.6	4.6	4.6	4.6	4.4	4.4	4.5	4.6	4.7	4.6	4.6	4.7	4.7	4.8	4.8	2014
A	6	07:06.4	W2-	8/30/2014	181	78	13.15403152	23.80879705	3.9	4.8	5	5	5	5	4.9	4.9	4.8	4.8	4.7	4.8	4.7	4.7	4.7	4.7	4.8	4.7	4.7	4.6	4.6	4.7	4.7	4.6	4.6	4.6	4.6	4.6	4.6	4.4	4.4	4.5	4.6	4.7	4.6	4.6	4.7	4.7	4.8	4.8	2014
B	1	07:06.1	W2-	8/30/2014	181	74	12.4794658	22.58783309	4	5	5.2	5.2	5.1	5	4.9	4.8	4.8	4.7	4.6	4.6	4.6	4.5	4.5	4.5	4.6	4.6	4.5	4.5	4.6	4.6	4.6	4.7	4.6	4.6	4.6	4.6	4.6	4.6	4.5	4.6	4.6	4.6	4.7	4.8	4.9	4.9	4.8	4.8	2014
B	1	07:06.1	W2-	8/30/2014	187	86	13.1514498	24.59321113	4	5	5.2	5.2	5.1	5	4.9	4.8	4.8	4.7	4.6	4.6	4.6	4.5	4.5	4.5	4.6	4.6	4.5	4.5	4.6	4.6	4.6	4.7	4.6	4.6	4.6	4.6	4.6	4.6	4.5	4.6	4.6	4.6	4.7	4.8	4.9	4.9	4.8	4.8	2014
B	2	07:09.2	W2-	8/30/2014	174	70	13.28771471	23.1206236	3.9	4.9	5.1	5.1	5.1	4.9	4.8	4.8	4.7	4.7	4.6	4.6	4.6	4.6	4.6	4.6	4.6	4.6	4.7	4.6	4.6	4.6	4.6	4.6	4.6	4.6	4.7	4.6	4.6	4.7	4.6	4.7	4.7	4.7	4.6	4.7	4.7	4.7	4.5	4.4	2014
B	2	07:09.2	W2-	8/30/2014	179	70	12.20503269	21.84700852	3.9	4.9	5.1	5.1	5.1	4.9	4.8	4.8	4.7	4.7	4.6	4.6	4.6	4.6	4.6	4.6	4.6	4.6	4.7	4.6	4.6	4.6	4.6	4.6	4.6	4.6	4.7	4.6	4.6	4.7	4.6	4.7	4.7	4.7	4.6	4.7	4.7	4.7	4.5	4.4	2014
B	3	07:10.6	W2-	8/30/2014	185	73	11.5294257	21.32943755	3.8	4.8	4.7	4.9	4.9	4.9	4.8	4.7	4.7	4.7	4.7	4.7	4.7	4.7	4.6	4.6	4.6	4.5	4.5	4.5	4.4	4.6	4.7	4.7	4.7	4.8	4.6	4.6	4.7	4.6	4.6	4.7	4.7	4.6	4.6	4.6	4.7	4.7	4.9	4.8	2014
B	3	07:10.6	W2-	8/30/2014					3.8	4.8	4.7	4.9	4.9	4.9	4.8	4.7	4.7	4.7	4.7	4.7	4.7	4.7	4.6	4.6	4.6	4.5	4.5	4.5	4.4	4.6	4.7	4.7	4.7	4.8	4.6	4.6	4.7	4.6	4.6	4.7	4.7	4.6	4.6	4.6	4.7	4.7	4.9	4.8	2014
B	4	07:12.1	W2-	8/30/2014	184	78	12.52106107	23.03875236	4	5.1	5.2	5.2	5	4.9	4.7	4.7	4.8	4.6	4.6	4.6	4.5	4.5	4.6	4.5	4.5	4.6	4.5	4.5	4.5	4.5	4.4	4.5	4.4	4.5	4.5	4.5	4.5	4.6	4.5	4.6	4.6	4.7	4.7	4.7	4.7	4.8	4.8	4.9	2014
B	4	07:12.1	W2-	8/30/2014					4	5.1	5.2	5.2	5	4.9	4.7	4.7	4.8	4.6	4.6	4.6	4.5	4.5	4.6	4.5	4.5	4.6	4.5	4.5	4.5	4.5	4.4	4.5	4.4	4.5	4.5	4.5	4.5	4.6	4.5	4.6	4.6	4.7	4.7	4.7	4.7	4.8	4.8	4.9	2014
B	5	07:18.4	W2-	8/30/2014	181	72	12.14218294	21.97735112	4	4.9	5.1	5	4.8	4.7	4.6	4.6	4.6	4.5	4.5	4.5	4.5	4.5	4.6	4.6	4.6	4.5	4.5	4.5	4.5	4.6	4.5	4.6	4.5	4.4	4.5	4.4	4.4	4.3	4.5	4.5	4.5	4.6	4.5	4.5	4.6	4.5	4.7	4.7	2014
B	5	07:18.4	W2-	8/30/2014	183	87	14.19599976	25.97867957	4	4.9	5.1	5	4.8	4.7	4.6	4.6	4.6	4.5	4.5	4.5	4.5	4.5	4.6	4.6	4.6	4.5	4.5	4.5	4.5	4.6	4.5	4.6	4.5	4.4	4.5	4.4	4.4	4.3	4.5	4.5	4.5	4.6	4.5	4.5	4.6	4.5	4.7	4.7	2014
B	6	07:19.7	W2-	8/30/2014	175	69	12.87463557	22.53061224	3.9	4.9	5	5	4.8	4.7	4.5	4.6	4.5	4.5	4.5	4.4	4.4	4.4	4.6	4.5	4.5	4.4	4.5	4.5	4.5	4.5	4.4	4.4	4.5	4.4	4.5	4.3	4.3	4.4	4.4	4.5	4.6	4.5	4.6	4.6	4.7	4.7	4.8	4.8	2014
B	6	07:19.7	W2-	8/30/2014	180	70	12.00274348	21.60493827	3.9	4.9	5	5	4.8	4.7	4.5	4.6	4.5	4.5	4.5	4.4	4.4	4.4	4.6	4.5	4.5	4.4	4.5	4.5	4.5	4.5	4.4	4.4	4.5	4.4	4.5	4.3	4.3	4.4	4.4	4.5	4.6	4.5	4.6	4.6	4.7	4.7	4.8	4.8	2014
A	1	07:22.8	W2-	8/31/2013	178	70	12.41189329	22.09317005	4	4.7	4.8	4.7	4.7	4.7	4.6	4.5	4.5	4.5	4.5	4.5	4.4	4.4	4.5	4.4	4.5	4.4	4.4	4.3	4.4	4.5	4.4	4.4	4.5	4.4	4.4	4.4	4.3	4.4	4.5	4.4	4.5	4.5	4.5	4.5	4.6	4.6	4.5	3.9	2013
A	1	07:22.8	W2-	8/31/2013	186	79	12.276887	22.83500983	4	4.7	4.8	4.7	4.7	4.7	4.6	4.5	4.5	4.5	4.5	4.5	4.4	4.4	4.5	4.4	4.5	4.4	4.4	4.3	4.4	4.5	4.4	4.4	4.5	4.4	4.4	4.4	4.3	4.4	4.5	4.4	4.5	4.5	4.5	4.5	4.6	4.6	4.5	3.9	2013
A	2	07:25.8	W2-	8/31/2013	179	74	12.90246313	23.09540901	4.1	4.6	4.7	4.7	4.7	4.6	4.6	4.5	4.4	4.4	4.4	4.3	4.3	4.4	4.4	4.4	4.4	4.5	4.4	4.3	4.3	4.4	4.5	4.4	4.4	4.3	4.3	4.4	4.4	4.5	4.5	4.5	4.5	4.6	4.5	4.5	4.5	4.6	4.4		2013
A	2	07:25.8	W2-	8/31/2013	183	76	12.40110324	22.69401893	4.1	4.6	4.7	4.7	4.7	4.6	4.6	4.5	4.4	4.4	4.4	4.3	4.3	4.4	4.4	4.4	4.4	4.5	4.4	4.3	4.3	4.4	4.5	4.4	4.4	4.3	4.3	4.4	4.4	4.5	4.5	4.5	4.5	4.6	4.5	4.5	4.5	4.6	4.4		2013
A	3	07:27.6	W2-	8/31/2013	176	75	13.75698488	24.21229339	4	4.5	4.7	4.6	4.6	4.5	4.5	4.5	4.4	4.4	4.4	4.4	4.4	4.3	4.3	4.4	4.4	4.4	4.4	4.3	4.4	4.4	4.5	4.4	4.4	4.4	4.3	4.4	4.4	4.4	4.4	4.5	4.5	4.4	4.5	4.4	4.5	4.4	4.4	4.2	2013
A	3	07:27.6	W2-	8/31/2013	178	71	12.58920605	22.40878677	4	4.5	4.7	4.6	4.6	4.5	4.5	4.5	4.4	4.4	4.4	4.4	4.4	4.3	4.3	4.4	4.4	4.4	4.4	4.3	4.4	4.4	4.5	4.4	4.4	4.4	4.3	4.4	4.4	4.4	4.4	4.5	4.5	4.4	4.5	4.4	4.5	4.4	4.4	4.2	2013
A	4	07:32.0	W2-	8/31/2013	183	86	14.03282735	25.68007405	4	4.7	4.8	4.9	4.7	4.7	4.7	4.6	4.4	4.4	4.4	4.4	4.4	4.3	4.3	4.3	4.4	4.4	4.4	4.4	4.3	4.3	4.5	4.4	4.3	4.3	4.3	4.3	4.3	4.5	4.4	4.4	4.3	4.4	4.4	4.2	4.1	4.3	4.1		2013
A	4	07:32.0	W2-	8/31/2013	182				4	4.7	4.8	4.9	4.7	4.7	4.7	4.6	4.4	4.4	4.4	4.4	4.4	4.3	4.3	4.3	4.4	4.4	4.4	4.4	4.3	4.3	4.5	4.4	4.3	4.3	4.3	4.3	4.3	4.5	4.4	4.4	4.3	4.4	4.4	4.2	4.1	4.3	4.1		2013
A	5	07:36.3	W2-	8/31/2013	180	64	10.9739369	19.75308642	4.1	4.6	4.7	4.6	4.6	4.5	4.4	4.3	4.3	4.3	4.2	4.3	4.3	4.2	4.2	4.2	4.3	4.3	4.2	4.1	4.2	4.3	4.3	4.3	4.2	4.2	4.2	4.2	4.3	4.3	4.4	4.4	4.5	4.5	4.4	4.4	4.4	4.4	4.4	4.1	2013
A	5	07:36.3	W2-	8/31/2013	182	72	11.94313475	21.73650525	4.1	4.6	4.7	4.6	4.6	4.5	4.4	4.3	4.3	4.3	4.2	4.3	4.3	4.2	4.2	4.2	4.3	4.3	4.2	4.1	4.2	4.3	4.3	4.3	4.2	4.2	4.2	4.2	4.3	4.3	4.4	4.4	4.5	4.5	4.4	4.4	4.4	4.4	4.4	4.1	2013
A	6	07:39.3	W2-	8/31/2013	179	67	11.68195986	20.91070816	3.8	4.4	4.5	4.5	4.5	4.5	4.4	4.4	4.3	4.2	4.3	4.2	4.3	4.2	4.3	4.3	4.3	4.3	4.3	4.2	4.2	4.3	4.3	4.3	4.2	4.2	4.1	4.2	4.3	4.2	4.3	4.4	4.4	4.3	4.3	4.4	4.4	4.4	4.4	4.2	2013
A	6	07:39.3	W2-	8/31/2013	181	78	13.15403152	23.80879705	3.8	4.4	4.5	4.5	4.5	4.5	4.4	4.4	4.3	4.2	4.3	4.2	4.3	4.2	4.3	4.3	4.3	4.3	4.3	4.2	4.2	4.3	4.3	4.3	4.2	4.2	4.1	4.2	4.3	4.2	4.3	4.4	4.4	4.3	4.3	4.4	4.4	4.4	4.4	4.2	2013
B	1	07:17.7	W2-	8/31/2013	183	68	11.09572395	20.30517483	3.9	4.7	4.9	5	4.8	4.7	4.7	4.7	4.6	4.6	4.6	4.5	4.4	4.5	4.4	4.4	4.4	4.5	4.4	4.4	4.5	4.5	4.5	4.6	4.5	4.5	4.5	4.4	4.4	4.5	4.5	4.5	4.4	4.5	4.4	4.5	4.5	4.5	4.5	4.3	2013
B	1	07:17.7	W2-	8/31/2013	185	73	11.5294257	21.32943755	3.9	4.7	4.9	5	4.8	4.7	4.7	4.7	4.6	4.6	4.6	4.5	4.4	4.5	4.4	4.4	4.4	4.5	4.4	4.4	4.5	4.5	4.5	4.6	4.5	4.5	4.5	4.4	4.4	4.5	4.5	4.5	4.4	4.5	4.4	4.5	4.5	4.5	4.5	4.3	2013
B	2	07:24.4	W2-	8/31/2013	176	65	11.92272023	20.9839876	4.1	5	5.1	5	4.9	4.8	4.7	4.7	4.6	4.5	4.5	4.5	4.4	4.4	4.4	4.3	4.3	4.3	4.3	4.4	4.3	4.3	4.5	4.4	4.4	4.3	4.3	4.1	4.2	4.3	4.3	4.2	4.3	4.3	4.3	4.4	4.5	4.5	4.5	4.3	2013
B	2	07:24.4	W2-	8/31/2013	172	69	13.56012678	23.32341806	4.1	5	5.1	5	4.9	4.8	4.7	4.7	4.6	4.5	4.5	4.5	4.4	4.4	4.4	4.3	4.3	4.3	4.3	4.4	4.3	4.3	4.5	4.4	4.4	4.3	4.3	4.1	4.2	4.3	4.3	4.2	4.3	4.3	4.3	4.4	4.5	4.5	4.5	4.3	2013
B	3	07:29.2	W2-	8/31/2013	181	72	12.14218294	21.97735112	4	4.8	5	5	4.9	4.8	4.7	4.7	4.5	4.5	4.5	4.4	4.4	4.3	4.2	4.3	4.2	4.3	4.3	4.3	4.2	4.3	4.3	4.3	4.3	4.3	4.3	4.2	4.2	4.3	4.3	4.3	4.2	4.1	4.4	4.4	4.3	4.3	4.4	4.3	2013
B	3	07:29.2	W2-	8/31/2013	183	87	14.19599976	25.97867957	4	4.8	5	5	4.9	4.8	4.7	4.7	4.5	4.5	4.5	4.4	4.4	4.3	4.2	4.3	4.2	4.3	4.3	4.3	4.2	4.3	4.3	4.3	4.3	4.3	4.3	4.2	4.2	4.3	4.3	4.3	4.2	4.1	4.4	4.4	4.3	4.3	4.4	4.3	2013
B	4	07:31.0	W2-	8/31/2013	169	67	13.88080614	23.45856238	3.8	4.7	4.8	4.8	4.7	4.6	4.4	4.5	4.4	4.4	4.4	4.3	4.3	4.2	4.3	4.3	4.3	4.3	4.3	4.4	4.4	4.4	4.5	4.5	4.3	4.4	4.3	4.2	4.1	4.2	4.3	4.3	4.3	4.3	4.4	4.4	4.5	4.5	4.5	4.5	2013
B	4	07:31.0	W2-	8/31/2013	183	68	11.09572395	20.30517483	3.8	4.7	4.8	4.8	4.7	4.6	4.4	4.5	4.4	4.4	4.4	4.3	4.3	4.2	4.3	4.3	4.3	4.3	4.3	4.4	4.4	4.4	4.5	4.5	4.3	4.4	4.3	4.2	4.1	4.2	4.3	4.3	4.3	4.3	4.4	4.4	4.5	4.5	4.5	4.5	2013
B	5	07:33.6	W2-	8/31/2013	175	66	12.3148688	21.55102041	3.9	4.8	4.9	4.8	4.7	4.7	4.6	4.6	4.5	4.4	4.4	4.3	4.4	4.3	4.3	4.2	4.2	4.3	4.2	4.2	4.3	4.3	4.3	4.3	4.2	4.3	4.3	4.1	4.2	4.2	4.2	4.2	4.2	4.2	4.2	4.3	4.3	4.4	4.4	4.4	2013
B	5	07:33.6	W2-	8/31/2013	185	74	11.68736304	21.62162162	3.9	4.8	4.9	4.8	4.7	4.7	4.6	4.6	4.5	4.4	4.4	4.3	4.4	4.3	4.3	4.2	4.2	4.3	4.2	4.2	4.3	4.3	4.3	4.3	4.2	4.3	4.3	4.1	4.2	4.2	4.2	4.2	4.2	4.2	4.2	4.3	4.3	4.4	4.4	4.4	2013
B	6	08:34.0	W2-	8/31/2013	184	88	14.12632531	25.99243856	3.5	4.1	4	4	3.9	4	3.9	3.9	3.9	3.9	3.8	3.9	3.8	3.7	3.8	3.8	3.8	3.8	3.9	3.8	3.9	3.8	3.9	3.8	3.8	3.8	3.8	3.7	3.8	3.8	3.8	3.7	3.8	3.8	3.9	3.9	3.8	3.9	3.8	3.9	2013
B	6	08:34.0	W2-	8/31/2013	184	82	13.16316676	24.22022684	3.5	4.1	4	4	3.9	4	3.9	3.9	3.9	3.9	3.8	3.9	3.8	3.7	3.8	3.8	3.8	3.8	3.9	3.8	3.9	3.8	3.9	3.8	3.8	3.8	3.8	3.7	3.8	3.8	3.8	3.7	3.8	3.8	3.9	3.9	3.8	3.9	3.8	3.9	2013
A	1	06:58.2	W2-	9/1/2011	176	69	12.65642609	22.27530992	4	4.8	5	5.1	5.1	5	4.9	4.9	4.8	4.8	4.7	4.7	4.6	4.7	4.7	4.7	4.7	4.7	4.6	4.7	4.6	4.7	4.6	4.6	4.6	4.6	4.6	4.6	4.6	4.6	4.7	4.7	4.7	4.7	4.8	4.7	4.8	4.9	5	5	2011
A	1	06:58.2	W2-	9/1/2011	176	75	13.75698488	24.21229339	4	4.8	5	5.1	5.1	5	4.9	4.9	4.8	4.8	4.7	4.7	4.6	4.7	4.7	4.7	4.7	4.7	4.6	4.7	4.6	4.7	4.6	4.6	4.6	4.6	4.6	4.6	4.6	4.6	4.7	4.7	4.7	4.7	4.8	4.7	4.8	4.9	5	5	2011
A	2	06:58.2	W2-	9/1/2011	181	75	12.64810723	22.89307408	4	4.8	5.3	5.3	5.3	5.1	4.9	4.9	4.8	4.8	4.7	4.7	4.7	4.6	4.6	4.6	4.6	4.6	4.6	4.6	4.7	4.5	4.6	4.5	4.5	4.6	4.5	4.6	4.7	4.6	4.5	4.6	4.7	4.8	4.7	4.7	4.8	4.8	4.9	5.1	2011
A	2	06:58.2	W2-	9/1/2011	178	70	12.41189329	22.09317005	4	4.8	5.3	5.3	5.3	5.1	4.9	4.9	4.8	4.8	4.7	4.7	4.7	4.6	4.6	4.6	4.6	4.6	4.6	4.6	4.7	4.5	4.6	4.5	4.5	4.6	4.5	4.6	4.7	4.6	4.5	4.6	4.7	4.8	4.7	4.7	4.8	4.8	4.9	5.1	2011
A	3	07:04.0	W2-	9/1/2011	172	72	14.14969751	24.33747972	3.8	4.8	5.1	5.1	4.9	4.9	4.8	4.8	4.7	4.7	4.6	4.6	4.6	4.6	4.6	4.6	4.6	4.5	4.6	4.5	4.5	4.5	4.5	4.5	4.5	4.5	4.6	4.5	4.6	4.6	4.6	4.7	4.7	4.7	4.7	4.8	4.8	4.8	4.8	4.9	2011
A	3	07:04.0	W2-	9/1/2011	179	68	11.85631747	21.22280828	3.8	4.8	5.1	5.1	4.9	4.9	4.8	4.8	4.7	4.7	4.6	4.6	4.6	4.6	4.6	4.6	4.6	4.5	4.6	4.5	4.5	4.5	4.5	4.5	4.5	4.5	4.6	4.5	4.6	4.6	4.6	4.7	4.7	4.7	4.7	4.8	4.8	4.8	4.8	4.9	2011
A	4	07:06.4	W2-	9/1/2011	182	78	12.93839598	23.54788069	4	4.8	5	5.1	5	4.9	4.8	4.7	4.7	4.7	4.5	4.5	4.5	4.4	4.5	4.5	4.5	4.5	4.6	4.5	4.5	4.6	4.5	4.5	4.5	4.5	4.5	4.5	4.6	4.5	4.5	4.6	4.6	4.7	4.5	4.7	4.8	4.8	4.9	4.8	2011
A	4	07:06.4	W2-	9/1/2011	183	74	12.07475842	22.09680791	4	4.8	5	5.1	5	4.9	4.8	4.7	4.7	4.7	4.5	4.5	4.5	4.4	4.5	4.5	4.5	4.5	4.6	4.5	4.5	4.6	4.5	4.5	4.5	4.5	4.5	4.5	4.6	4.5	4.5	4.6	4.6	4.7	4.5	4.7	4.8	4.8	4.9	4.8	2011
A	5	07:08.6	W2-	9/1/2011	183	76	12.40110324	22.69401893	4	4.8	5	5	4.9	4.8	4.8	4.8	4.7	4.6	4.6	4.5	4.5	4.5	4.5	4.5	4.5	4.5	4.5	4.5	4.6	4.6	4.5	4.4	4.5	4.6	4.5	4.5	4.6	4.6	4.6	4.6	4.6	4.6	4.6	4.6	4.6	4.6	4.7	4.6	2011
A	5	07:08.6	W2-	9/1/2011	184	70	11.23684968	20.6758034	4	4.8	5	5	4.9	4.8	4.8	4.8	4.7	4.6	4.6	4.5	4.5	4.5	4.5	4.5	4.5	4.5	4.5	4.5	4.6	4.6	4.5	4.4	4.5	4.6	4.5	4.5	4.6	4.6	4.6	4.6	4.6	4.6	4.6	4.6	4.6	4.6	4.7	4.6	2011
A	6	07:11.2	W2-	9/1/2011	179	67	11.68195986	20.91070816	3.9	4.9	5.1	5.1	5	4.9	4.8	4.8	4.7	4.6	4.6	4.5	4.6	4.5	4.5	4.5	4.5	4.5	4.4	4.4	4.5	4.5	4.4	4.4	4.3	4.4	4.5	4.4	4.4	4.4	4.4	4.6	4.5	4.5	4.5	4.6	4.6	4.5	4.6	4.5	2011
A	6	07:11.2	W2-	9/1/2011	181	78	13.15403152	23.80879705	3.9	4.9	5.1	5.1	5	4.9	4.8	4.8	4.7	4.6	4.6	4.5	4.6	4.5	4.5	4.5	4.5	4.5	4.4	4.4	4.5	4.5	4.4	4.4	4.3	4.4	4.5	4.4	4.4	4.4	4.4	4.6	4.5	4.5	4.5	4.6	4.6	4.5	4.6	4.5	2011
B	1	07:22.7	W2-	9/1/2011	180	70	12.00274348	21.60493827	3.7	4.6	4.8	4.7	4.7	4.6	4.6	4.5	4.4	4.5	4.4	4.4	4.4	4.4	4.3	4.5	4.4	4.3	4.4	4.3	4.5	4.4	4.4	4.4	4.5	4.5	4.5	4.5	4.5	4.5	4.6	4.5	4.6	4.4	4.5	4.4	4.5	4.5	4.5	4.5	2011
B	1	07:22.7	W2-	9/1/2011	180	67	11.48834019	20.67901235	3.7	4.6	4.8	4.7	4.7	4.6	4.6	4.5	4.4	4.5	4.4	4.4	4.4	4.4	4.3	4.5	4.4	4.3	4.4	4.3	4.5	4.4	4.4	4.4	4.5	4.5	4.5	4.5	4.5	4.5	4.6	4.5	4.6	4.4	4.5	4.4	4.5	4.5	4.5	4.5	2011
B	2	07:23.4	W2-	9/1/2011	183	82	13.38013771	24.48565201	3.8	4.5	4.8	4.8	4.8	4.7	4.6	4.6	4.5	4.5	4.4	4.4	4.5	4.4	4.4	4.4	4.4	4.4	4.4	4.4	4.4	4.4	4.5	4.5	4.4	4.3	4.4	4.4	4.4	4.4	4.4	4.4	4.5	4.5	4.5	4.5	4.5	4.5	4.6	4.6	2011
B	2	07:23.4	W2-	9/1/2011	193	81	11.26712446	21.74555022	3.8	4.5	4.8	4.8	4.8	4.7	4.6	4.6	4.5	4.5	4.4	4.4	4.5	4.4	4.4	4.4	4.4	4.4	4.4	4.4	4.4	4.4	4.5	4.5	4.4	4.3	4.4	4.4	4.4	4.4	4.4	4.4	4.5	4.5	4.5	4.5	4.5	4.5	4.6	4.6	2011
B	3	07:23.4	W2-	9/1/2011					3.8	4.8	4.9	4.8	4.7	4.6	4.4	4.5	4.4	4.4	4.5	4.4	4.4	4.5	4.4	4.4	4.4	4.3	4.4	4.4	4.5	4.4	4.5	4.4	4.4	4.3	4.4	4.3	4.4	4.4	4.4	4.5	4.4	4.4	4.5	4.5	4.5	4.5	4.6	4.8	2011
B	3	07:23.4	W2-	9/1/2011					3.8	4.8	4.9	4.8	4.7	4.6	4.4	4.5	4.4	4.4	4.5	4.4	4.4	4.5	4.4	4.4	4.4	4.3	4.4	4.4	4.5	4.4	4.5	4.4	4.4	4.3	4.4	4.3	4.4	4.4	4.4	4.5	4.4	4.4	4.5	4.5	4.5	4.5	4.6	4.8	2011
B	4	07:24.9	W2-	9/1/2011	176	65	11.92272023	20.9839876	3.9	5	5	4.9	4.7	4.6	4.6	4.5	4.4	4.4	4.4	4.4	4.4	4.4	4.3	4.4	4.3	4.6	4.4	4.3	4.4	4.3	4.4	4.4	4.3	4.3	4.3	4.3	4.3	4.3	4.3	4.4	4.3	4.4	4.4	4.5	4.7	4.6	4.7	4.7	2011
B	4	07:24.9	W2-	9/1/2011	172	69	13.56012678	23.32341806	3.9	5	5	4.9	4.7	4.6	4.6	4.5	4.4	4.4	4.4	4.4	4.4	4.4	4.3	4.4	4.3	4.6	4.4	4.3	4.4	4.3	4.4	4.4	4.3	4.3	4.3	4.3	4.3	4.3	4.3	4.4	4.3	4.4	4.4	4.5	4.7	4.6	4.7	4.7	2011
B	5	07:32.4	W2-	9/1/2011	184	81	13.00264034	23.92485822	3.8	4.6	4.8	4.7	4.6	4.5	4.4	4.3	4.3	4.3	4.2	4.3	4.3	4.3	4.3	4.2	4.2	4.3	4.2	4.3	4.3	4.3	4.3	4.4	4.2	4.2	4.2	4.2	4.3	4.3	4.4	4.3	4.4	4.4	4.4	4.4	4.4	4.5	4.5	4.6	2011
B	5	07:32.4	W2-	9/1/2011	190	86	12.53827088	23.82271468	3.8	4.6	4.8	4.7	4.6	4.5	4.4	4.3	4.3	4.3	4.2	4.3	4.3	4.3	4.3	4.2	4.2	4.3	4.2	4.3	4.3	4.3	4.3	4.4	4.2	4.2	4.2	4.2	4.3	4.3	4.4	4.3	4.4	4.4	4.4	4.4	4.4	4.5	4.5	4.6	2011
B	6	07:33.4	W2-	9/1/2011	178	70	12.41189329	22.09317005	3.7	4.7	4.8	4.7	4.6	4.5	4.5	4.4	4.3	4.3	4.3	4.3	4.2	4.3	4.2	4.3	4.3	4.2	4.2	4.3	4.2	4.3	4.2	4.2	4.2	4.2	4.2	4.3	4.4	4.3	4.3	4.4	4.3	4.5	4.4	4.4	4.6	4.6	4.7	4.7	2011
B	6	07:33.4	W2-	9/1/2011	190	85	12.39247704	23.54570637	3.7	4.7	4.8	4.7	4.6	4.5	4.5	4.4	4.3	4.3	4.3	4.3	4.2	4.3	4.2	4.3	4.3	4.2	4.2	4.3	4.2	4.3	4.2	4.2	4.2	4.2	4.2	4.3	4.4	4.3	4.3	4.4	4.3	4.5	4.4	4.4	4.6	4.6	4.7	4.7	2011
A	1	07:17.1	W2-	11/6/2010	176	69	12.65642609	22.27530992	3.5	4.6	4.8	4.9	5.1	4.7	4.8	4.7	4.6	4.6	4.6	4.6	4.6	4.6	4.5	4.5	4.5	4.4	4.3	4.3	4.4	4.3	4.5	4.5	4.5	4.5	4.4	4.5	4.6	4.6	4.7	4.7	4.6	4.6	4.5	4.5	4.8	4.7	4.7	4.5	2010
A	1	07:17.1	W2-	11/6/2010	176	75	13.75698488	24.21229339	3.5	4.6	4.8	4.9	5.1	4.7	4.8	4.7	4.6	4.6	4.6	4.6	4.6	4.6	4.5	4.5	4.5	4.4	4.3	4.3	4.4	4.3	4.5	4.5	4.5	4.5	4.4	4.5	4.6	4.6	4.7	4.7	4.6	4.6	4.5	4.5	4.8	4.7	4.7	4.5	2010
A	2	07:20.2	W2-	11/6/2010	181	75	12.64810723	22.89307408	4.2	4.8	4.9	4.9	4.8	4.7	4.5	4.6	4.7	4.5	4.4	4.4	4.4	4.5	4.5	4.3	4.2	4.3	4.2	4.3	4.4	4.4	4.3	4.3	4.4	4.5	4.5	4.6	4.5	4.5	4.5	4.5	4.5	4.4	4.5	4.3	4.5	4.7	4.9	4.9	2010
A	2	07:20.2	W2-	11/6/2010	178	70	12.41189329	22.09317005	4.2	4.8	4.9	4.9	4.8	4.7	4.5	4.6	4.7	4.5	4.4	4.4	4.4	4.5	4.5	4.3	4.2	4.3	4.2	4.3	4.4	4.4	4.3	4.3	4.4	4.5	4.5	4.6	4.5	4.5	4.5	4.5	4.5	4.4	4.5	4.3	4.5	4.7	4.9	4.9	2010
A	3	07:22.5	W2-	11/6/2010	175	73	13.62099125	23.83673469	3.4	4.3	4.7	4.6	4.5	4.6	4.3	4.7	4.4	4.3	4.4	4.4	4.4	4.4	4.4	4.5	4.3	4.2	4.1	4.3	4.3	4.2	4.4	4.4	4.3	4.4	4.5	4.4	4.4	4.6	4.6	4.5	4.6	4.6	4.7	4.7	4.7	4.8	4.7	4.8	2010
A	3	07:22.5	W2-	11/6/2010	188	79	11.88922493	22.35174287	3.4	4.3	4.7	4.6	4.5	4.6	4.3	4.7	4.4	4.3	4.4	4.4	4.4	4.4	4.4	4.5	4.3	4.2	4.1	4.3	4.3	4.2	4.4	4.4	4.3	4.4	4.5	4.4	4.4	4.6	4.6	4.5	4.6	4.6	4.7	4.7	4.7	4.8	4.7	4.8	2010
A	4	07:22.6	W2-	11/6/2010	170	72	14.65499695	24.91349481	3.2	4.5	4.6	4.8	4.8	4.6	4.5	4.5	4.6	4.4	4.4	4.4	4.4	4.4	4.5	4.4	4.2	4.3	4.2	4.2	4.2	4.4	4.4	4.3	4.3	4.3	4.4	4.4	4.4	4.4	4.4	4.7	4.5	4.5	4.6	4.7	4.7	4.7	4.7	4.7	2010
A	4	07:22.6	W2-	11/6/2010	179	68	11.85631747	21.22280828	3.2	4.5	4.6	4.8	4.8	4.6	4.5	4.5	4.6	4.4	4.4	4.4	4.4	4.4	4.5	4.4	4.2	4.3	4.2	4.2	4.2	4.4	4.4	4.3	4.3	4.3	4.4	4.4	4.4	4.4	4.4	4.7	4.5	4.5	4.6	4.7	4.7	4.7	4.7	4.7	2010
A	5	07:23.0	W2-	11/6/2010	177	71	12.80379021	22.66270867	3.9	4.7	4.9	4.9	4.7	4.7	4.8	4.5	4.6	4.5	4.5	4.4	4.5	4.4	4.3	4.3	4.2	4.2	4.2	4.1	4.3	4.4	4.4	4.3	4.3	4.2	4.2	4.5	4.5	4.5	4.4	4.6	4.6	4.5	4.6	4.4	4.5	4.6	4.7	4.6	2010
A	5	07:23.0	W2-	11/6/2010	178	75	13.2984571	23.67125363	3.9	4.7	4.9	4.9	4.7	4.7	4.8	4.5	4.6	4.5	4.5	4.4	4.5	4.4	4.3	4.3	4.2	4.2	4.2	4.1	4.3	4.4	4.4	4.3	4.3	4.2	4.2	4.5	4.5	4.5	4.4	4.6	4.6	4.5	4.6	4.4	4.5	4.6	4.7	4.6	2010
A	6	07:28.7	W2-	11/6/2010	176	65	11.92272023	20.9839876	3.2	4.4	4.6	4.7	4.6	4.5	4.4	4.5	4.3	4.4	4.4	4.4	4.3	4.3	4.4	4.3	4.2	4.4	4.2	4.1	4.3	4.3	4.5	4.4	4.2	4.3	4.4	4.3	4.4	4.4	4.5	4.6	4.5	4.6	4.4	4.6	4.5	4.6	4.5	4.5	2010
A	6	07:28.7	W2-	11/6/2010	172	69	13.56012678	23.32341806	3.2	4.4	4.6	4.7	4.6	4.5	4.4	4.5	4.3	4.4	4.4	4.4	4.3	4.3	4.4	4.3	4.2	4.4	4.2	4.1	4.3	4.3	4.5	4.4	4.2	4.3	4.4	4.3	4.4	4.4	4.5	4.6	4.5	4.6	4.4	4.6	4.5	4.6	4.5	4.5	2010
B	1	07:28.0	W2-	11/6/2010	183	76	12.40110324	22.69401893	3.7	4.6	4.7	4.6	4.6	4.5	4.5	4.5	4.4	4.5	4.5	4.5	4.5	4.5	4.5	4.4	4.3	4.3	4.3	4.3	4.3	4.4	4.3	4.3	4.4	4.4	4.3	4.5	4.4	4.3	4.2	4.2	4.1	4.3	4.3	4.4	4.4	4.4	4.5	4.5	2010
B	1	07:28.0	W2-	11/6/2010	184	70	11.23684968	20.6758034	3.7	4.6	4.7	4.6	4.6	4.5	4.5	4.5	4.4	4.5	4.5	4.5	4.5	4.5	4.5	4.4	4.3	4.3	4.3	4.3	4.3	4.4	4.3	4.3	4.4	4.4	4.3	4.5	4.4	4.3	4.2	4.2	4.1	4.3	4.3	4.4	4.4	4.4	4.5	4.5	2010
B	2	07:30.1	W2-	11/6/2010	173	66	12.74693074	22.05219018	3.8	4.6	4.5	4.6	4.4	4.5	4.4	4.3	4.4	4.5	4.5	4.4	4.5	4.5	4.4	4.4	4.3	4.2	4.3	4.3	4.4	4.4	4.3	4.4	4.4	4.4	4.3	4.3	4.3	4.3	4.3	4.2	4.1	4.3	4.3	4.5	4.5	4.5	4.6	4.6	2010
B	2	07:30.1	W2-	11/6/2010	178	70	12.41189329	22.09317005	3.8	4.6	4.5	4.6	4.4	4.5	4.4	4.3	4.4	4.5	4.5	4.4	4.5	4.5	4.4	4.4	4.3	4.2	4.3	4.3	4.4	4.4	4.3	4.4	4.4	4.4	4.3	4.3	4.3	4.3	4.3	4.2	4.1	4.3	4.3	4.5	4.5	4.5	4.6	4.6	2010
B	3	07:31.1	W2-	11/6/2010	184	84	13.48421961	24.81096408	3.7	4.4	4.4	4.4	4.4	4.4	4.3	4.4	4.4	4.3	4.4	4.4	4.4	4.4	4.5	4.4	4.4	4.3	4.3	4.3	4.3	4.4	4.3	4.3	4.4	4.4	4.3	4.4	4.4	4.4	4.3	4.2	4.3	4.4	4.4	4.4	4.5	4.6	4.5	4.5	2010
B	3	07:31.1	W2-	11/6/2010					3.7	4.4	4.4	4.4	4.4	4.4	4.3	4.4	4.4	4.3	4.4	4.4	4.4	4.4	4.5	4.4	4.4	4.3	4.3	4.3	4.3	4.4	4.3	4.3	4.4	4.4	4.3	4.4	4.4	4.4	4.3	4.2	4.3	4.4	4.4	4.4	4.5	4.6	4.5	4.5	2010
B	4	07:43.9	W2-	11/6/2010	177	74	13.34479543	23.62028791	3.8	4.7	4.7	4.6	4.5	4.5	4.5	4.4	4.3	4.2	4.4	4.3	4.4	4.3	4.4	4.2	4.2	4.2	4.1	4	4.1	4.1	4.2	4.1	4.3	4.1	4	4.1	4.1	4.1	4	4	4	4	4.1	4.1	4.2	4.2	4.3	4.4	2010
B	4	07:43.9	W2-	11/6/2010	180	64	10.9739369	19.75308642	3.8	4.7	4.7	4.6	4.5	4.5	4.5	4.4	4.3	4.2	4.4	4.3	4.4	4.3	4.4	4.2	4.2	4.2	4.1	4	4.1	4.1	4.2	4.1	4.3	4.1	4	4.1	4.1	4.1	4	4	4	4	4.1	4.1	4.2	4.2	4.3	4.4	2010
A	1	06:45.1	W2X	9/6/2015	183	72	11.7484136	21.49959688	4.1	5	5.2	5.3	5.2	5.1	5	5	5	4.9	4.9	4.9	4.9	5	4.9	4.9	5	5	4.9	4.9	4.9	4.9	4.8	4.8	4.9	4.9	4.8	4.9	4.9	4.9	4.9	4.9	4.9	4.9	4.9	5	5	5	5.1	5	2015
A	1	06:45.1	W2X	9/6/2015					4.1	5	5.2	5.3	5.2	5.1	5	5	5	4.9	4.9	4.9	4.9	5	4.9	4.9	5	5	4.9	4.9	4.9	4.9	4.8	4.8	4.9	4.9	4.8	4.9	4.9	4.9	4.9	4.9	4.9	4.9	4.9	5	5	5	5.1	5	2015
A	2	06:46.5	W2X	9/6/2015	180	66	11.31687243	20.37037037	4	5.1	5.2	5.2	5.2	5.1	5.1	5	5	4.9	4.8	4.8	4.9	4.9	4.9	4.9	4.9	4.9	4.8	4.8	4.8	4.8	4.8	4.8	4.8	4.8	4.8	4.9	4.9	4.9	4.9	4.8	4.9	5	5	5.1	5.1	5.2	5.1	5.1	2015
A	2	06:46.5	W2X	9/6/2015					4	5.1	5.2	5.2	5.2	5.1	5.1	5	5	4.9	4.8	4.8	4.9	4.9	4.9	4.9	4.9	4.9	4.8	4.8	4.8	4.8	4.8	4.8	4.8	4.8	4.8	4.9	4.9	4.9	4.9	4.8	4.9	5	5	5.1	5.1	5.2	5.1	5.1	2015
A	3	06:47.2	W2X	9/6/2015	174	68	12.90806572	22.46003435	4.1	5.1	5.3	5.3	5.2	5.2	5.1	5	5	5	5	4.9	4.8	4.9	4.9	4.8	4.8	4.9	4.9	4.8	4.8	4.8	4.8	4.8	4.8	4.9	4.9	4.9	4.8	4.8	4.7	4.7	4.8	4.9	4.9	4.9	5	5	5.1	5.1	2015
A	3	06:47.2	W2X	9/6/2015	182	72	11.94313475	21.73650525	4.1	5.1	5.3	5.3	5.2	5.2	5.1	5	5	5	5	4.9	4.8	4.9	4.9	4.8	4.8	4.9	4.9	4.8	4.8	4.8	4.8	4.8	4.8	4.9	4.9	4.9	4.8	4.8	4.7	4.7	4.8	4.9	4.9	4.9	5	5	5.1	5.1	2015
A	4	06:47.9	W2X	9/6/2015	173	70	13.519472	23.38868656	4.1	5	5.3	5.3	5.2	5.2	5.1	5	4.9	4.8	4.8	4.8	4.8	4.9	4.9	4.9	4.9	4.9	4.9	4.8	4.8	4.8	4.8	4.8	4.8	4.9	4.9	4.9	4.8	4.8	4.9	4.9	4.9	5	4.9	5	5.1	5.1	5.1	5.1	2015
A	4	06:47.9	W2X	9/6/2015	175	70	13.06122449	22.85714286	4.1	5	5.3	5.3	5.2	5.2	5.1	5	4.9	4.8	4.8	4.8	4.8	4.9	4.9	4.9	4.9	4.9	4.9	4.8	4.8	4.8	4.8	4.8	4.8	4.9	4.9	4.9	4.8	4.8	4.9	4.9	4.9	5	4.9	5	5.1	5.1	5.1	5.1	2015
A	5	06:48.6	W2X	9/6/2015	171	65	12.99945142	22.22906193	4.1	5.1	5.3	5.2	5.1	5	4.9	4.9	4.9	4.8	4.8	4.9	4.9	4.9	4.8	4.8	4.8	4.8	4.8	4.8	4.9	4.8	4.7	4.7	4.8	4.9	4.9	4.9	4.8	4.8	4.9	4.9	4.9	4.9	4.9	5	5	5	5.1	5.2	2015
A	5	06:48.6	W2X	9/6/2015	175	62	11.56851312	20.24489796	4.1	5.1	5.3	5.2	5.1	5	4.9	4.9	4.9	4.8	4.8	4.9	4.9	4.9	4.8	4.8	4.8	4.8	4.8	4.8	4.9	4.8	4.7	4.7	4.8	4.9	4.9	4.9	4.8	4.8	4.9	4.9	4.9	4.9	4.9	5	5	5	5.1	5.2	2015
A	6	06:49.4	W2X	9/6/2015	182	80	13.27014973	24.1516725	4.1	5.1	5.3	5.2	5.2	5.1	5	5	4.9	4.9	4.9	4.9	4.8	4.8	4.8	4.8	4.8	4.8	4.8	4.9	4.8	4.8	4.8	4.8	4.8	4.9	4.9	4.9	4.9	4.9	4.8	4.9	4.9	4.9	4.9	4.8	4.8	4.9	4.9	4.9	2015
A	6	06:49.4	W2X	9/6/2015	193	76	10.57162295	20.4032323	4.1	5.1	5.3	5.2	5.2	5.1	5	5	4.9	4.9	4.9	4.9	4.8	4.8	4.8	4.8	4.8	4.8	4.8	4.9	4.8	4.8	4.8	4.8	4.8	4.9	4.9	4.9	4.9	4.9	4.8	4.9	4.9	4.9	4.9	4.8	4.8	4.9	4.9	4.9	2015
B	1	06:46.9	W2X	9/6/2015	179	70	12.20503269	21.84700852	4	5	5.2	5.2	5.1	5.1	5	5	5	5	4.9	4.9	4.9	4.9	4.9	4.9	4.9	4.9	4.9	4.8	4.8	4.9	4.9	4.8	4.8	4.9	4.9	4.9	4.9	4.9	4.9	4.9	5	5	5	5	5.1	5	5	4.9	2015
B	1	06:46.9	W2X	9/6/2015					4	5	5.2	5.2	5.1	5.1	5	5	5	5	4.9	4.9	4.9	4.9	4.9	4.9	4.9	4.9	4.9	4.8	4.8	4.9	4.9	4.8	4.8	4.9	4.9	4.9	4.9	4.9	4.9	4.9	5	5	5	5	5.1	5	5	4.9	2015
B	2	06:49.7	W2X	9/6/2015	170	69	14.04437207	23.87543253	4.1	5	5.1	5.1	5	5	4.8	4.8	4.8	4.8	4.7	4.7	4.7	4.8	4.7	4.7	4.7	4.8	4.9	4.8	4.9	4.9	4.9	4.9	4.8	4.8	4.8	4.8	4.8	4.8	4.9	5	5	5.1	5.1	5.1	5.2	5.2	5.2	5.1	2015
B	2	06:49.7	W2X	9/6/2015	177	70	12.62345514	22.34351559	4.1	5	5.1	5.1	5	5	4.8	4.8	4.8	4.8	4.7	4.7	4.7	4.8	4.7	4.7	4.7	4.8	4.9	4.8	4.9	4.9	4.9	4.9	4.8	4.8	4.8	4.8	4.8	4.8	4.9	5	5	5.1	5.1	5.1	5.2	5.2	5.2	5.1	2015
B	3	06:50.3	W2X	9/6/2015	185	81	12.79292441	23.66691015	4	5.1	5.2	5.2	5.1	5.1	5	4.9	4.9	4.9	4.9	4.8	4.8	4.9	4.9	4.8	4.8	4.8	4.8	4.9	4.8	4.8	4.8	4.8	4.8	4.8	4.8	4.8	4.8	4.8	4.8	4.9	4.8	4.8	4.9	5	5	5	5	4.9	2015
B	3	06:50.3	W2X	9/6/2015	185	82	12.95086175	23.95909423	4	5.1	5.2	5.2	5.1	5.1	5	4.9	4.9	4.9	4.9	4.8	4.8	4.9	4.9	4.8	4.8	4.8	4.8	4.9	4.8	4.8	4.8	4.8	4.8	4.8	4.8	4.8	4.8	4.8	4.8	4.9	4.8	4.8	4.9	5	5	5	5	4.9	2015
B	4	06:50.3	W2X	9/6/2015	171	74	14.79937547	25.30693205	4.1	4.1	4.1	4.1	4.1	4.1	4.1	4.1	4.1	4.1	4.1	4.1	4.1	4.1	4.1	4.1	4.1	4.1	4.1	4.1	4.1	4.1	4.1	4.1	4.1	4.1	4.1	4.1	4.1	4.1	4.1	4.1	4.1	4.1	4.1	4.1	4.1	4.1	4.1	4.1	2015
B	4	06:50.3	W2X	9/6/2015	183	75	12.23793083	22.39541342	4.1	4.1	4.1	4.1	4.1	4.1	4.1	4.1	4.1	4.1	4.1	4.1	4.1	4.1	4.1	4.1	4.1	4.1	4.1	4.1	4.1	4.1	4.1	4.1	4.1	4.1	4.1	4.1	4.1	4.1	4.1	4.1	4.1	4.1	4.1	4.1	4.1	4.1	4.1	4.1	2015
B	5	06:50.9	W2X	9/6/2015	178	73	12.94383157	23.0400202	4	5	5.1	5.2	5.1	5	5	5	4.9	4.9	4.8	4.8	4.8	4.8	4.8	4.8	4.9	4.8	4.8	4.9	4.9	4.8	4.8	4.8	4.8	4.8	4.8	4.8	4.8	4.8	4.9	4.8	4.9	4.9	4.8	4.9	4.9	5	5	5.1	2015
B	5	06:50.9	W2X	9/6/2015	183	75	12.23793083	22.39541342	4	5	5.1	5.2	5.1	5	5	5	4.9	4.9	4.8	4.8	4.8	4.8	4.8	4.8	4.9	4.8	4.8	4.9	4.9	4.8	4.8	4.8	4.8	4.8	4.8	4.8	4.8	4.8	4.9	4.8	4.9	4.9	4.8	4.9	4.9	5	5	5.1	2015
B	6	06:52.6	W2X	9/6/2015	172	63	12.38098532	21.29529475	4.1	5	5.2	5.1	5.1	5.1	5	4.9	4.9	4.9	4.9	4.9	4.8	4.8	4.8	4.8	4.8	4.8	4.8	4.8	4.7	4.8	4.8	4.7	4.8	4.8	4.8	4.8	4.8	4.7	4.7	4.8	4.8	4.8	4.8	4.9	5	5	5	4.9	2015
B	6	06:52.6	W2X	9/6/2015	177	68	12.26278499	21.70512943	4.1	5	5.2	5.1	5.1	5.1	5	4.9	4.9	4.9	4.9	4.9	4.8	4.8	4.8	4.8	4.8	4.8	4.8	4.8	4.7	4.8	4.8	4.7	4.8	4.8	4.8	4.8	4.8	4.7	4.7	4.8	4.8	4.8	4.8	4.9	5	5	5	4.9	2015
A	1	06:38.0	W2X	8/31/2014	187	79	12.08098296	22.59143813	4	5.1	5.1	5.2	5.2	5.2	5.1	5.1	5.1	5.1	5	5.1	5.1	5.1	5.1	5	5	5	4.9	4.9	4.8	4.9	5	5	4.9	5	5	5	5	5.1	5.2	5.1	5.1	5.1	5	5.2	5.2	5.2	5.1	4.9	2014
A	1	06:38.0	W2X	8/31/2014					4	5.1	5.1	5.2	5.2	5.2	5.1	5.1	5.1	5.1	5	5.1	5.1	5.1	5.1	5	5	5	4.9	4.9	4.8	4.9	5	5	4.9	5	5	5	5	5.1	5.2	5.1	5.1	5.1	5	5.2	5.2	5.2	5.1	4.9	2014
A	2	06:39.4	W2X	8/31/2014	173	70	13.519472	23.38868656	4	5	5.2	5.3	5.3	5.2	5.2	5.1	5.1	5.1	5.1	5.1	5.1	5	4.9	4.9	4.9	4.9	4.9	4.9	4.9	4.9	4.9	5	5	4.9	4.9	4.9	5	5	5.1	5.1	5.1	5	5	5.1	5	5	5	5	2014
A	2	06:39.4	W2X	8/31/2014	175	70	13.06122449	22.85714286	4	5	5.2	5.3	5.3	5.2	5.2	5.1	5.1	5.1	5.1	5.1	5.1	5	4.9	4.9	4.9	4.9	4.9	4.9	4.9	4.9	4.9	5	5	4.9	4.9	4.9	5	5	5.1	5.1	5.1	5	5	5.1	5	5	5	5	2014
A	3	06:41.7	W2X	8/31/2014	171	74	14.79937547	25.30693205	4	5.1	5.3	5.3	5.2	5.1	5.1	5.1	5	5.1	5	5	5	4.9	4.9	4.9	4.9	4.8	4.7	4.8	4.7	4.8	4.8	4.8	4.8	4.7	4.8	4.8	4.9	4.7	4.8	4.8	4.9	4.9	4.9	4.9	5	4.9	4.9	4.9	2014
A	3	06:41.7	W2X	8/31/2014	183	75	12.23793083	22.39541342	4	5.1	5.3	5.3	5.2	5.1	5.1	5.1	5	5.1	5	5	5	4.9	4.9	4.9	4.9	4.8	4.7	4.8	4.7	4.8	4.8	4.8	4.8	4.7	4.8	4.8	4.9	4.7	4.8	4.8	4.9	4.9	4.9	4.9	5	4.9	4.9	4.9	2014
A	4	06:44.1	W2X	8/31/2014	171	65	12.99945142	22.22906193	4.1	5.1	5.4	5.3	5.3	5.2	5.1	5.1	5.1	5.1	5.1	5	5	4.9	4.8	4.9	4.9	4.9	4.9	4.9	4.9	4.8	4.8	4.9	4.9	4.8	4.8	4.8	4.9	4.8	4.9	4.8	4.9	4.9	4.9	4.9	5	4.9	4.9	4.9	2014
A	4	06:44.1	W2X	8/31/2014	175	62	11.56851312	20.24489796	4.1	5.1	5.4	5.3	5.3	5.2	5.1	5.1	5.1	5.1	5.1	5	5	4.9	4.8	4.9	4.9	4.9	4.9	4.9	4.9	4.8	4.8	4.9	4.9	4.8	4.8	4.8	4.9	4.8	4.9	4.8	4.9	4.9	4.9	4.9	5	4.9	4.9	4.9	2014
A	5	06:46.7	W2X	8/31/2014	179	70	12.20503269	21.84700852	3.9	4.9	5.1	5.1	5	5	5	4.9	4.9	5	5	5	4.9	4.8	4.8	4.9	4.9	4.9	5	4.9	4.9	5	4.9	4.9	5	5	5	5	5	4.9	4.9	4.9	4.8	4.8	4.9	4.9	5	5	4.9	4.8	2014
A	5	06:46.7	W2X	8/31/2014					3.9	4.9	5.1	5.1	5	5	5	4.9	4.9	5	5	5	4.9	4.8	4.8	4.9	4.9	4.9	5	4.9	4.9	5	4.9	4.9	5	5	5	5	5	4.9	4.9	4.9	4.8	4.8	4.9	4.9	5	5	4.9	4.8	2014
A	6	06:47.3	W2X	8/31/2014	178	73	12.94383157	23.0400202	4	5.1	5.3	5.3	5.2	5.1	5.1	5.1	5	5.1	5	5	5	4.9	4.9	4.9	4.9	4.8	4.7	4.8	4.7	4.8	4.8	4.8	4.8	4.7	4.8	4.8	4.9	4.7	4.8	4.8	4.9	4.9	4.9	4.9	5	4.9	4.9	4.9	2014
A	6	06:47.3	W2X	8/31/2014	183	75	12.23793083	22.39541342	4	5.1	5.3	5.3	5.2	5.1	5.1	5.1	5	5.1	5	5	5	4.9	4.9	4.9	4.9	4.8	4.7	4.8	4.7	4.8	4.8	4.8	4.8	4.7	4.8	4.8	4.9	4.7	4.8	4.8	4.9	4.9	4.9	4.9	5	4.9	4.9	4.9	2014
B	1	06:49.1	W2X	8/31/2014	182				4.1	5.2	5.4	5.3	5.3	5.2	5.1	5.1	5	5	4.9	4.9	4.8	4.8	4.8	4.9	4.8	4.8	4.8	4.8	4.8	4.9	4.8	4.8	4.8	4.8	4.8	4.8	4.8	4.8	4.8	4.8	4.8	4.8	4.9	4.9	5	4.9	4.9	4.9	2014
B	1	06:49.1	W2X	8/31/2014	169	70	14.50233477	24.50894577	4.1	5.2	5.4	5.3	5.3	5.2	5.1	5.1	5	5	4.9	4.9	4.8	4.8	4.8	4.9	4.8	4.8	4.8	4.8	4.8	4.9	4.8	4.8	4.8	4.8	4.8	4.8	4.8	4.8	4.8	4.8	4.8	4.8	4.9	4.9	5	4.9	4.9	4.9	2014
B	2	06:52.4	W2X	8/31/2014	174	68	12.90806572	22.46003435	4	5	5.3	5.2	5.2	5.1	5.1	5.1	5	4.9	4.9	4.9	4.9	4.8	4.8	4.8	4.8	4.7	4.7	4.7	4.8	4.7	4.8	4.7	4.7	4.8	4.7	4.8	4.7	4.7	4.8	4.7	4.8	4.7	4.9	4.9	4.9	4.9	5	4.8	2014
B	2	06:52.4	W2X	8/31/2014	174				4	5	5.3	5.2	5.2	5.1	5.1	5.1	5	4.9	4.9	4.9	4.9	4.8	4.8	4.8	4.8	4.7	4.7	4.7	4.8	4.7	4.8	4.7	4.7	4.8	4.7	4.8	4.7	4.7	4.8	4.7	4.8	4.7	4.9	4.9	4.9	4.9	5	4.8	2014
B	3	06:56.5	W2X	8/31/2014	179	68	11.85631747	21.22280828	4	5	5.2	5.2	5.2	5.2	5.2	5.1	5	5	5	4.9	4.9	4.9	4.8	4.7	4.7	4.8	4.8	4.7	4.7	4.7	4.8	4.7	4.8	4.7	4.7	4.7	4.7	4.8	4.7	4.7	4.8	4.7	4.7	4.7	4.7	4.7	4.6	4.5	2014
B	3	06:56.5	W2X	8/31/2014	186	75	11.65527247	21.6788068	4	5	5.2	5.2	5.2	5.2	5.2	5.1	5	5	5	4.9	4.9	4.9	4.8	4.7	4.7	4.8	4.8	4.7	4.7	4.7	4.8	4.7	4.8	4.7	4.7	4.7	4.7	4.8	4.7	4.7	4.8	4.7	4.7	4.7	4.7	4.7	4.6	4.5	2014
B	4	07:00.7	W2X	8/31/2014	185	75	11.84530038	21.9138057	4	5.1	5.3	5.2	5.1	5.1	5.1	4.9	4.9	4.8	4.8	4.7	4.7	4.7	4.8	4.8	4.8	4.8	4.8	4.7	4.7	4.6	4.6	4.5	4.6	4.6	4.6	4.6	4.6	4.7	4.7	4.7	4.7	4.7	4.7	4.8	4.8	4.5	4.7	4.6	2014
B	4	07:00.7	W2X	8/31/2014	193	82	11.40622477	22.0140138	4	5.1	5.3	5.2	5.1	5.1	5.1	4.9	4.9	4.8	4.8	4.7	4.7	4.7	4.8	4.8	4.8	4.8	4.8	4.7	4.7	4.6	4.6	4.5	4.6	4.6	4.6	4.6	4.6	4.7	4.7	4.7	4.7	4.7	4.7	4.8	4.8	4.5	4.7	4.6	2014
B	5	07:02.6	W2X	8/31/2014	183	73	11.91158601	21.79820239	4	5	5.1	5.1	5	4.8	4.8	4.7	4.8	4.8	4.7	4.8	4.8	4.7	4.7	4.7	4.7	4.6	4.6	4.7	4.8	4.7	4.7	4.8	4.8	4.6	4.7	4.6	4.6	4.6	4.6	4.7	4.6	4.7	4.7	4.8	4.7	4.7	4.7	4.9	2014
B	5	07:02.6	W2X	8/31/2014					4	5	5.1	5.1	5	4.8	4.8	4.7	4.8	4.8	4.7	4.8	4.8	4.7	4.7	4.7	4.7	4.6	4.6	4.7	4.8	4.7	4.7	4.8	4.8	4.6	4.7	4.6	4.6	4.6	4.6	4.7	4.6	4.7	4.7	4.8	4.7	4.7	4.7	4.9	2014
B	6	07:03.5	W2X	8/31/2014	177	68	12.26278499	21.70512943	4.1	5.1	5.3	5.1	5	5	4.9	4.8	4.7	4.7	4.7	4.8	4.7	4.7	4.7	4.7	4.6	4.6	4.6	4.7	4.8	4.7	4.7	4.7	4.7	4.6	4.6	4.6	4.6	4.5	4.5	4.6	4.6	4.7	4.5	4.6	4.8	4.8	4.8	4.8	2014
B	6	07:03.5	W2X	8/31/2014	183	80	13.05379289	23.88844098	4.1	5.1	5.3	5.1	5	5	4.9	4.8	4.7	4.7	4.7	4.8	4.7	4.7	4.7	4.7	4.6	4.6	4.6	4.7	4.8	4.7	4.7	4.7	4.7	4.6	4.6	4.6	4.6	4.5	4.5	4.6	4.6	4.7	4.5	4.6	4.8	4.8	4.8	4.8	2014
A	1	06:51.8	W2X	9/1/2013	171	65	12.99945142	22.22906193	4	5	5.3	5.1	5	4.9	4.8	4.7	4.7	4.7	4.7	4.7	4.7	4.8	4.6	4.7	4.6	4.6	4.7	4.6	4.7	4.7	4.7	4.8	4.7	4.8	4.7	4.7	4.8	4.8	4.9	4.9	4.9	4.9	4.9	4.9	5	5.1	5.1	5	2013
A	1	06:51.8	W2X	9/1/2013	175	62	11.56851312	20.24489796	4	5	5.3	5.1	5	4.9	4.8	4.7	4.7	4.7	4.7	4.7	4.7	4.8	4.6	4.7	4.6	4.6	4.7	4.6	4.7	4.7	4.7	4.8	4.7	4.8	4.7	4.7	4.8	4.8	4.9	4.9	4.9	4.9	4.9	4.9	5	5.1	5.1	5	2013
A	2	06:51.9	W2X	9/1/2013	187	79	12.08098296	22.59143813	3.9	4.9	5.1	5.2	5.1	5	4.8	4.7	4.8	4.8	4.8	4.8	4.7	4.8	4.7	4.7	4.7	4.7	4.7	4.7	4.7	4.7	4.7	4.7	4.8	4.8	4.8	4.7	4.8	4.8	4.8	4.9	5	5	5.1	5.1	5	5.1	5	4.7	2013
A	2	06:51.9	W2X	9/1/2013					3.9	4.9	5.1	5.2	5.1	5	4.8	4.7	4.8	4.8	4.8	4.8	4.7	4.8	4.7	4.7	4.7	4.7	4.7	4.7	4.7	4.7	4.7	4.7	4.8	4.8	4.8	4.7	4.8	4.8	4.8	4.9	5	5	5.1	5.1	5	5.1	5	4.7	2013
A	3	06:55.9	W2X	9/1/2013	185	81	12.79292441	23.66691015	3.9	5	5.1	5	5	4.8	4.7	4.7	4.7	4.6	4.6	4.6	4.7	4.7	4.7	4.7	4.7	4.6	4.6	4.6	4.7	4.7	4.7	4.7	4.7	4.7	4.7	4.7	4.7	4.7	4.7	4.8	4.9	4.9	5	5	5	5.1	5.1	4.9	2013
A	3	06:55.9	W2X	9/1/2013	185	82	12.95086175	23.95909423	3.9	5	5.1	5	5	4.8	4.7	4.7	4.7	4.6	4.6	4.6	4.7	4.7	4.7	4.7	4.7	4.6	4.6	4.6	4.7	4.7	4.7	4.7	4.7	4.7	4.7	4.7	4.7	4.7	4.7	4.8	4.9	4.9	5	5	5	5.1	5.1	4.9	2013
A	4	06:58.7	W2X	9/1/2013	193	82	11.40622477	22.0140138	4	5.1	5.2	5.1	5	5	4.8	4.7	4.7	4.7	4.7	4.7	4.8	4.8	4.7	4.7	4.7	4.7	4.7	4.7	4.7	4.7	4.7	4.6	4.7	4.7	4.7	4.6	4.7	4.7	4.7	4.8	4.7	4.8	4.8	4.8	4.8	4.8	4.6	4.6	2013
A	4	06:58.7	W2X	9/1/2013	191				4	5.1	5.2	5.1	5	5	4.8	4.7	4.7	4.7	4.7	4.7	4.8	4.8	4.7	4.7	4.7	4.7	4.7	4.7	4.7	4.7	4.7	4.6	4.7	4.7	4.7	4.6	4.7	4.7	4.7	4.8	4.7	4.8	4.8	4.8	4.8	4.8	4.6	4.6	2013
A	5	07:00.7	W2X	9/1/2013	174	68	12.90806572	22.46003435	3.7	4.9	5.1	5.1	5	4.9	4.7	4.6	4.6	4.7	4.7	4.7	4.8	4.7	4.7	4.7	4.6	4.6	4.7	4.7	4.7	4.7	4.7	4.7	4.7	4.6	4.6	4.7	4.6	4.6	4.7	4.7	4.7	4.7	4.7	4.6	4.7	4.7	4.7	4.7	2013
A	5	07:00.7	W2X	9/1/2013	182	72	11.94313475	21.73650525	3.7	4.9	5.1	5.1	5	4.9	4.7	4.6	4.6	4.7	4.7	4.7	4.8	4.7	4.7	4.7	4.6	4.6	4.7	4.7	4.7	4.7	4.7	4.7	4.7	4.6	4.6	4.7	4.6	4.6	4.7	4.7	4.7	4.7	4.7	4.6	4.7	4.7	4.7	4.7	2013
A	6	07:04.7	W2X	9/1/2013	177	68	12.26278499	21.70512943	4	5.1	5.3	5.1	4.9	4.8	4.7	4.7	4.7	4.6	4.6	4.6	4.7	4.6	4.6	4.6	4.5	4.6	4.5	4.5	4.5	4.6	4.6	4.6	4.5	4.6	4.6	4.6	4.6	4.6	4.7	4.7	4.7	4.6	4.6	4.7	4.7	4.7	4.6	4.6	2013
A	6	07:04.7	W2X	9/1/2013	180	75	12.8600823	23.14814815	4	5.1	5.3	5.1	4.9	4.8	4.7	4.7	4.7	4.6	4.6	4.6	4.7	4.6	4.6	4.6	4.5	4.6	4.5	4.5	4.5	4.6	4.6	4.6	4.5	4.6	4.6	4.6	4.6	4.6	4.7	4.7	4.7	4.6	4.6	4.7	4.7	4.7	4.6	4.6	2013
B	1	06:56.1	W2X	9/1/2013	178	73	12.94383157	23.0400202	3.9	5	5.1	5.2	5.1	5	4.9	4.8	4.7	4.7	4.7	4.7	4.7	4.7	4.7	4.7	4.8	4.7	4.7	4.7	4.7	4.7	4.7	4.7	4.7	4.7	4.7	4.7	4.7	4.7	4.7	4.7	4.8	4.8	4.7	4.7	4.8	4.8	4.8	4.8	2013
B	1	06:56.1	W2X	9/1/2013	183	75	12.23793083	22.39541342	3.9	5	5.1	5.2	5.1	5	4.9	4.8	4.7	4.7	4.7	4.7	4.7	4.7	4.7	4.7	4.8	4.7	4.7	4.7	4.7	4.7	4.7	4.7	4.7	4.7	4.7	4.7	4.7	4.7	4.7	4.7	4.8	4.8	4.7	4.7	4.8	4.8	4.8	4.8	2013
B	2	07:01.1	W2X	9/1/2013	179	68	11.85631747	21.22280828	4.1	5	5.2	5.2	5.1	5	5	4.9	4.9	4.8	4.8	4.8	4.7	4.7	4.7	4.6	4.7	4.6	4.6	4.7	4.7	4.6	4.6	4.6	4.6	4.6	4.6	4.6	4.6	4.7	4.6	4.6	4.7	4.6	4.6	4.7	4.7	4.6	4.6	4.6	2013
B	2	07:01.1	W2X	9/1/2013	186	75	11.65527247	21.6788068	4.1	5	5.2	5.2	5.1	5	5	4.9	4.9	4.8	4.8	4.8	4.7	4.7	4.7	4.6	4.7	4.6	4.6	4.7	4.7	4.6	4.6	4.6	4.6	4.6	4.6	4.6	4.6	4.7	4.6	4.6	4.7	4.6	4.6	4.7	4.7	4.6	4.6	4.6	2013
B	3	07:03.3	W2X	9/1/2013	185	75	11.84530038	21.9138057	3.9	5	5.2	5.2	5.2	5.1	4.9	4.9	4.8	4.7	4.7	4.7	4.7	4.7	4.7	4.7	4.6	4.6	4.5	4.5	4.6	4.6	4.6	4.6	4.5	4.5	4.5	4.5	4.6	4.6	4.7	4.7	4.6	4.7	4.7	4.6	4.6	4.6	4.6	4.4	2013
B	3	07:03.3	W2X	9/1/2013	193	82	11.40622477	22.0140138	3.9	5	5.2	5.2	5.2	5.1	4.9	4.9	4.8	4.7	4.7	4.7	4.7	4.7	4.7	4.7	4.6	4.6	4.5	4.5	4.6	4.6	4.6	4.6	4.5	4.5	4.5	4.5	4.6	4.6	4.7	4.7	4.6	4.7	4.7	4.6	4.6	4.6	4.6	4.4	2013
B	4	07:06.8	W2X	9/1/2013	179	70	12.20503269	21.84700852	3.9	4.8	5	5	4.9	4.9	4.9	4.8	4.7	4.6	4.6	4.7	4.7	4.6	4.5	4.5	4.5	4.5	4.6	4.6	4.6	4.6	4.6	4.6	4.6	4.5	4.5	4.6	4.7	4.6	4.6	4.6	4.7	4.7	4.6	4.6	4.6	4.6	4.6	4.7	2013
B	4	07:06.8	W2X	9/1/2013	183	73	11.91158601	21.79820239	3.9	4.8	5	5	4.9	4.9	4.9	4.8	4.7	4.6	4.6	4.7	4.7	4.6	4.5	4.5	4.5	4.5	4.6	4.6	4.6	4.6	4.6	4.6	4.6	4.5	4.5	4.6	4.7	4.6	4.6	4.6	4.7	4.7	4.6	4.6	4.6	4.6	4.6	4.7	2013
B	5	07:09.0	W2X	9/1/2013	170	63	12.82312233	21.79930796	3.9	5	5.1	5	5	4.8	4.8	4.7	4.7	4.7	4.6	4.6	4.6	4.5	4.6	4.5	4.6	4.6	4.5	4.6	4.6	4.6	4.6	4.6	4.6	4.6	4.6	4.6	4.6	4.5	4.5	4.6	4.5	4.5	4.5	4.5	4.5	4.6	4.7	4.6	2013
B	5	07:09.0	W2X	9/1/2013	178	66	11.70264224	20.83070319	3.9	5	5.1	5	5	4.8	4.8	4.7	4.7	4.7	4.6	4.6	4.6	4.5	4.6	4.5	4.6	4.6	4.5	4.6	4.6	4.6	4.6	4.6	4.6	4.6	4.6	4.6	4.6	4.5	4.5	4.6	4.5	4.5	4.5	4.5	4.5	4.6	4.7	4.6	2013
B	6	07:11.8	W2X	9/1/2013	173	67	12.94006606	22.38631428	3.8	4.8	4.9	5	4.8	4.9	4.7	4.7	4.7	4.6	4.6	4.5	4.5	4.6	4.5	4.5	4.5	4.5	4.5	4.5	4.6	4.5	4.5	4.5	4.5	4.5	4.5	4.5	4.4	4.4	4.5	4.6	4.7	4.6	4.6	4.6	4.8	4.8	4.7	4.3	2013
B	6	07:11.8	W2X	9/1/2013					3.8	4.8	4.9	5	4.8	4.9	4.7	4.7	4.7	4.6	4.6	4.5	4.5	4.6	4.5	4.5	4.5	4.5	4.5	4.5	4.6	4.5	4.5	4.5	4.5	4.5	4.5	4.5	4.4	4.4	4.5	4.6	4.7	4.6	4.6	4.6	4.8	4.8	4.7	4.3	2013
A	1	06:44.7	W2X	9/3/2011	182	80	13.27014973	24.1516725	4	5	5.3	5.3	5.2	5.1	5.1	5.1	5	4.9	4.9	4.8	4.7	4.8	4.7	4.7	4.7	4.8	4.8	4.9	4.8	4.8	4.9	4.9	4.9	4.8	4.9	4.9	4.9	4.8	4.8	4.8	4.9	4.8	4.7	4.8	4.8	4.9	4.8	4.8	2011
A	1	06:44.7	W2X	9/3/2011	183	79	12.89062047	23.58983547	4	5	5.3	5.3	5.2	5.1	5.1	5.1	5	4.9	4.9	4.8	4.7	4.8	4.7	4.7	4.7	4.8	4.8	4.9	4.8	4.8	4.9	4.9	4.9	4.8	4.9	4.9	4.9	4.8	4.8	4.8	4.9	4.8	4.7	4.8	4.8	4.9	4.8	4.8	2011
A	2	06:46.0	W2X	9/3/2011	183	74	12.07475842	22.09680791	4.1	4.7	5.2	5.3	5.2	5.2	5.1	5.1	5	4.9	4.8	4.7	4.6	4.7	4.8	4.8	4.8	4.8	4.7	4.7	4.8	4.8	4.9	4.9	4.9	4.9	4.9	4.9	4.8	4.8	4.8	4.8	4.8	4.9	4.9	4.8	4.8	4.8	4.9	5	2011
A	2	06:46.0	W2X	9/3/2011	188	73	10.98624582	20.65414215	4.1	4.7	5.2	5.3	5.2	5.2	5.1	5.1	5	4.9	4.8	4.7	4.6	4.7	4.8	4.8	4.8	4.8	4.7	4.7	4.8	4.8	4.9	4.9	4.9	4.9	4.9	4.9	4.8	4.8	4.8	4.8	4.8	4.9	4.9	4.8	4.8	4.8	4.9	5	2011
A	3	06:46.7	W2X	9/3/2011	174	71	13.47753921	23.45091822	4.3	5	5.3	5.3	5.2	5.1	5	5	4.9	4.8	4.8	4.7	4.7	4.8	4.7	4.8	4.8	4.8	4.7	4.7	4.8	4.8	4.7	4.8	4.8	4.9	4.8	4.8	4.8	4.8	4.9	4.9	4.9	4.9	4.9	4.9	4.9	5	5	5	2011
A	3	06:46.7	W2X	9/3/2011	182	81	13.4360266	24.45356841	4.3	5	5.3	5.3	5.2	5.1	5	5	4.9	4.8	4.8	4.7	4.7	4.8	4.7	4.8	4.8	4.8	4.7	4.7	4.8	4.8	4.7	4.8	4.8	4.9	4.8	4.8	4.8	4.8	4.9	4.9	4.9	4.9	4.9	4.9	4.9	5	5	5	2011
A	4	06:49.6	W2X	9/3/2011	182	80	13.27014973	24.1516725	4	4.9	5.2	5.2	5.2	5.4	5	5	4.9	4.8	4.8	4.9	4.8	4.7	4.7	4.7	4.7	4.7	4.7	4.6	4.6	4.6	4.7	4.8	4.8	4.8	4.8	4.8	4.8	4.8	4.8	4.8	4.8	4.8	4.7	4.8	4.9	4.8	4.9	4.9	2011
A	4	06:49.6	W2X	9/3/2011	186	73	11.34446521	21.10070528	4	4.9	5.2	5.2	5.2	5.4	5	5	4.9	4.8	4.8	4.9	4.8	4.7	4.7	4.7	4.7	4.7	4.7	4.6	4.6	4.6	4.7	4.8	4.8	4.8	4.8	4.8	4.8	4.8	4.8	4.8	4.8	4.8	4.7	4.8	4.9	4.8	4.9	4.9	2011
A	5	06:54.2	W2X	9/3/2011	173	70	13.519472	23.38868656	4.2	5	5.1	5.1	5.1	5	4.9	4.9	4.9	4.8	4.8	4.8	4.7	4.7	4.6	4.6	4.6	4.9	4.7	4.7	4.7	4.7	4.7	4.7	4.7	4.8	4.8	4.8	4.8	4.7	4.7	4.7	4.7	4.6	4.7	4.7	4.8	4.8	4.8	4.8	2011
A	5	06:54.2	W2X	9/3/2011	178	62	10.9933912	19.56823633	4.2	5	5.1	5.1	5.1	5	4.9	4.9	4.9	4.8	4.8	4.8	4.7	4.7	4.6	4.6	4.6	4.9	4.7	4.7	4.7	4.7	4.7	4.7	4.7	4.8	4.8	4.8	4.8	4.7	4.7	4.7	4.7	4.6	4.7	4.7	4.8	4.8	4.8	4.8	2011
A	6	07:04.1	W2X	9/3/2011	174	69	13.09789021	22.79032897	3.7	4.6	5	5	5	4.9	5	4.8	4.7	4.7	4.7	4.6	4.6	4.9	4.7	4.6	4.6	4.6	4.6	4.7	4.7	4.6	4.6	4.6	4.6	4.6	4.7	4.6	4.5	4.5	4.6	4.6	4.6	4.5	4.5	4.5	4.5	4.6	4.6	4.5	2011
A	6	07:04.1	W2X	9/3/2011	177	68	12.26278499	21.70512943	3.7	4.6	5	5	5	4.9	5	4.8	4.7	4.7	4.7	4.6	4.6	4.9	4.7	4.6	4.6	4.6	4.6	4.7	4.7	4.6	4.6	4.6	4.6	4.6	4.7	4.6	4.5	4.5	4.6	4.6	4.6	4.5	4.5	4.5	4.5	4.6	4.6	4.5	2011
B	1	06:57.4	W2X	9/3/2011	182	73	12.10901163	22.03840116	3.9	4.7	5	5.2	5.1	5.1	4.9	4.8	4.8	4.7	4.7	4.7	4.7	4.7	4.7	4.7	4.7	4.7	4.7	4.7	4.6	4.7	4.7	4.7	4.7	4.7	4.7	4.7	4.7	4.6	4.6	4.7	4.7	4.7	4.6	4.7	4.7	4.7	4.7	4.8	2011
B	1	06:57.4	W2X	9/3/2011	185	70	11.05561369	20.45288532	3.9	4.7	5	5.2	5.1	5.1	4.9	4.8	4.8	4.7	4.7	4.7	4.7	4.7	4.7	4.7	4.7	4.7	4.7	4.7	4.6	4.7	4.7	4.7	4.7	4.7	4.7	4.7	4.7	4.6	4.6	4.7	4.7	4.7	4.6	4.7	4.7	4.7	4.7	4.8	2011
B	2	06:58.4	W2X	9/3/2011					4	4.8	5	5	4.9	4.9	4.9	4.9	4.8	4.7	4.6	4.6	4.7	4.6	4.6	4.6	4.5	4.5	4.6	4.7	4.7	4.6	4.7	4.6	4.6	4.6	4.6	4.6	4.7	4.6	4.6	4.7	4.7	4.7	4.7	4.8	4.8	4.9	5	4.9	2011
B	2	06:58.4	W2X	9/3/2011					4	4.8	5	5	4.9	4.9	4.9	4.9	4.8	4.7	4.6	4.6	4.7	4.6	4.6	4.6	4.5	4.5	4.6	4.7	4.7	4.6	4.7	4.6	4.6	4.6	4.6	4.6	4.7	4.6	4.6	4.7	4.7	4.7	4.7	4.8	4.8	4.9	5	4.9	2011
B	3	06:59.8	W2X	9/3/2011	173	68	13.13320137	22.72043837	4	4.7	5	5	5	4.9	4.9	4.9	4.9	4.8	4.7	4.7	4.7	4.7	4.7	4.6	4.6	4.6	4.6	4.6	4.6	4.6	4.7	4.7	4.6	4.6	4.7	4.6	4.7	4.6	4.7	4.7	4.7	4.7	4.6	4.7	4.7	4.7	4.7	4.7	2011
B	3	06:59.8	W2X	9/3/2011	175	70	13.06122449	22.85714286	4	4.7	5	5	5	4.9	4.9	4.9	4.9	4.8	4.7	4.7	4.7	4.7	4.7	4.6	4.6	4.6	4.6	4.6	4.6	4.6	4.7	4.7	4.6	4.6	4.7	4.6	4.7	4.6	4.7	4.7	4.7	4.7	4.6	4.7	4.7	4.7	4.7	4.7	2011
B	4	07:04.5	W2X	9/3/2011	170	60	12.21249746	20.76124567	4.1	4.7	4.9	5	4.9	4.9	4.9	4.8	4.8	4.7	4.6	4.6	4.7	4.6	4.6	4.6	4.6	4.5	4.5	4.6	4.5	4.6	4.6	4.6	4.6	4.5	4.7	4.5	4.6	4.5	4.6	4.6	4.6	4.6	4.5	4.5	4.6	4.8	4.8	4.4	2011
B	4	07:04.5	W2X	9/3/2011	178	75	13.2984571	23.67125363	4.1	4.7	4.9	5	4.9	4.9	4.9	4.8	4.8	4.7	4.6	4.6	4.7	4.6	4.6	4.6	4.6	4.5	4.5	4.6	4.5	4.6	4.6	4.6	4.6	4.5	4.7	4.5	4.6	4.5	4.6	4.6	4.6	4.6	4.5	4.5	4.6	4.8	4.8	4.4	2011
B	5	07:05.8	W2X	9/3/2011	185	73	11.5294257	21.32943755	3.8	4.7	4.9	5	4.9	5	4.8	4.8	4.8	4.7	4.6	4.6	4.6	4.6	4.7	4.6	4.5	4.6	4.6	4.6	4.6	4.6	4.7	4.7	4.7	4.7	4.7	4.7	4.7	4.6	4.6	4.7	4.7	4.7	4.7	4.7	4.7	4.6	4.6	4.6	2011
B	5	07:05.8	W2X	9/3/2011	183	68	11.09572395	20.30517483	3.8	4.7	4.9	5	4.9	5	4.8	4.8	4.8	4.7	4.6	4.6	4.6	4.6	4.7	4.6	4.5	4.6	4.6	4.6	4.6	4.6	4.7	4.7	4.7	4.7	4.7	4.7	4.7	4.6	4.6	4.7	4.7	4.7	4.7	4.7	4.7	4.6	4.6	4.6	2011
A	1	07:04.7	W2X	11/7/2010	182	80	13.27014973	24.1516725	3.9	4.8	5.2	5.2	5	5	4.7	4.7	4.7	4.6	4.7	4.7	4.8	4.6	4.5	4.6	4.7	4.7	4.7	4.6	4.7	4.6	4.5	4.3	4.4	4.5	4.6	4.7	4.7	4.6	4.5	4.6	4.6	4.6	4.6	4.6	4.6	4.6	4.5	4.4	2010
A	1	07:04.7	W2X	11/7/2010	183	79	12.89062047	23.58983547	3.9	4.8	5.2	5.2	5	5	4.7	4.7	4.7	4.6	4.7	4.7	4.8	4.6	4.5	4.6	4.7	4.7	4.7	4.6	4.7	4.6	4.5	4.3	4.4	4.5	4.6	4.7	4.7	4.6	4.5	4.6	4.6	4.6	4.6	4.6	4.6	4.6	4.5	4.4	2010
A	2	07:10.1	W2X	11/7/2010	183	74	12.07475842	22.09680791	3.6	4.5	5	5.2	5	4.9	4.9	4.7	4.6	4.5	4.4	4.6	4.5	4.6	4.6	4.5	4.7	4.6	4.6	4.8	4.6	4.6	4.5	4.5	4.4	4.5	4.6	4.6	4.5	4.5	4.4	4.6	4.6	4.6	4.7	4.6	4.7	4.8	4.3	4.4	2010
A	2	07:10.1	W2X	11/7/2010	188	73	10.98624582	20.65414215	3.6	4.5	5	5.2	5	4.9	4.9	4.7	4.6	4.5	4.4	4.6	4.5	4.6	4.6	4.5	4.7	4.6	4.6	4.8	4.6	4.6	4.5	4.5	4.4	4.5	4.6	4.6	4.5	4.5	4.4	4.6	4.6	4.6	4.7	4.6	4.7	4.8	4.3	4.4	2010
A	3	07:14.4	W2X	11/7/2010	173	70	13.519472	23.38868656	4.1	4.8	5	4.9	4.8	4.6	4.3	4.6	4.4	4.3	4.3	4.4	4.5	4.7	4.5	4.5	4.4	4.4	4.5	4.6	4.5	4.5	4.4	4.3	4.3	4.4	4.6	4.6	4.5	4.6	4.6	4.6	4.6	4.7	4.7	4.7	4.6	4.6	4.6	4.5	2010
A	3	07:14.4	W2X	11/7/2010	178	62	10.9933912	19.56823633	4.1	4.8	5	4.9	4.8	4.6	4.3	4.6	4.4	4.3	4.3	4.4	4.5	4.7	4.5	4.5	4.4	4.4	4.5	4.6	4.5	4.5	4.4	4.3	4.3	4.4	4.6	4.6	4.5	4.6	4.6	4.6	4.6	4.7	4.7	4.7	4.6	4.6	4.6	4.5	2010
A	4	07:15.0	W2X	11/7/2010	174	69	13.09789021	22.79032897		0.1	0.3	2.2	4.4	4.5	4.6	4.5	4.6	4.5	4.4	4.4	4.3	4.4	4.4	4.5	4.5	4.4	4.3	4.3	4.6	4.7	4.6	4.3	4.3	4.4	4.5	4.5	4.5	4.5	4.4	4.6	4.6	4.6	4.7	4.6	4.6	4.7	4.5	4.6	2010
A	4	07:15.0	W2X	11/7/2010	177	68	12.26278499	21.70512943		0.1	0.3	2.2	4.4	4.5	4.6	4.5	4.6	4.5	4.4	4.4	4.3	4.4	4.4	4.5	4.5	4.4	4.3	4.3	4.6	4.7	4.6	4.3	4.3	4.4	4.5	4.5	4.5	4.5	4.4	4.6	4.6	4.6	4.7	4.6	4.6	4.7	4.5	4.6	2010
A	5	07:17.0	W2X	11/7/2010	175	70	13.06122449	22.85714286	2.7	4.2	4.6	4.8	4.8	4.6	4.5	4.3	4.4	4.4	4.4	4.4	4.4	4.2	4.5	4.5	4.6	4.7	4.9	4.5	4.5	4.4	4.3	4.3	4.4	4.6	4.7	4.7	4.6	4.4	4.6	4.7	4.8	4.7	4.7	4.7	4.6	4.6	4.5	4.4	2010
A	5	07:17.0	W2X	11/7/2010	178	74	13.12114433	23.35563691	2.7	4.2	4.6	4.8	4.8	4.6	4.5	4.3	4.4	4.4	4.4	4.4	4.4	4.2	4.5	4.5	4.6	4.7	4.9	4.5	4.5	4.4	4.3	4.3	4.4	4.6	4.7	4.7	4.6	4.4	4.6	4.7	4.8	4.7	4.7	4.7	4.6	4.6	4.5	4.4	2010
A	6	07:21.6	W2X	11/7/2010	173	69	13.32633668	23.05456246	2.9	4.6	5	5.1	4.9	4.9	4.6	4.6	4.5	4.4	4.4	4.2	4.3	4.4	4.4	4.4	4.4	4.5	4.5	4.5	4.4	4.4	4.4	4.2	4.4	4.3	4.4	4.3	4.4	4.4	4.4	4.6	4.5	4.5	4.4	4.5	4.6	4.5	4.3	4.2	2010
A	6	07:21.6	W2X	11/7/2010	187	74	11.31636378	21.16160027	2.9	4.6	5	5.1	4.9	4.9	4.6	4.6	4.5	4.4	4.4	4.2	4.3	4.4	4.4	4.4	4.4	4.5	4.5	4.5	4.4	4.4	4.4	4.2	4.4	4.3	4.4	4.3	4.4	4.4	4.4	4.6	4.5	4.5	4.4	4.5	4.6	4.5	4.3	4.2	2010
B	1	07:11.8	W2X	11/7/2010	180	76	13.03155007	23.45679012	3.4	4.9	5.1	5	5	5	4.9	4.7	4.6	4.7	4.7	4.8	4.7	4.7	4.6	4.5	4.7	4.7	4.5	4.4	4.6	4.5	4.5	4.4	4.6	4.5	4.6	4.4	4.5	4.5	4.5	4.5	4.5	4.5	4.4	4.5	4.7	4.5	4.7	4.7	2010
B	1	07:11.8	W2X	11/7/2010	182	81	13.4360266	24.45356841	3.4	4.9	5.1	5	5	5	4.9	4.7	4.6	4.7	4.7	4.8	4.7	4.7	4.6	4.5	4.7	4.7	4.5	4.4	4.6	4.5	4.5	4.4	4.6	4.5	4.6	4.4	4.5	4.5	4.5	4.5	4.5	4.5	4.4	4.5	4.7	4.5	4.7	4.7	2010
B	2	07:14.2	W2X	11/7/2010	182	74	12.2748885	22.34029707	3.3	4.5	5	5	4.9	4.9	4.7	4.7	4.6	4.8	4.7	4.4	4.6	4.4	4.4	4.4	4.5	4.6	4.4	4.3	4.4	4.3	4.4	4.4	4.4	4.4	4.3	4.3	4.4	4.5	4.4	4.4	4.5	4.4	4.2	4.5	4.7	4.6	4.7	4.7	2010
B	2	07:14.2	W2X	11/7/2010	182	77	12.77251911	23.24598478	3.3	4.5	5	5	4.9	4.9	4.7	4.7	4.6	4.8	4.7	4.4	4.6	4.4	4.4	4.4	4.5	4.6	4.4	4.3	4.4	4.3	4.4	4.4	4.4	4.4	4.3	4.3	4.4	4.5	4.4	4.4	4.5	4.4	4.2	4.5	4.7	4.6	4.7	4.7	2010
B	3	07:16.5	W2X	11/7/2010	177	68	12.26278499	21.70512943	3	4.7	4.8	4.9	4.9	4.8	4.8	4.6	4.5	4.5	4.6	4.4	4.4	4.4	4.3	4.5	4.5	4.4	4.5	4.5	4.5	4.5	4.4	4.4	4.4	4.4	4.5	4.3	4.4	4.4	4.5	4.4	4.5	4.5	4.5	4.5	4.6	4.7	4.8	4.8	2010
B	3	07:16.5	W2X	11/7/2010	179	65	11.33324464	20.28650791	3	4.7	4.8	4.9	4.9	4.8	4.8	4.6	4.5	4.5	4.6	4.4	4.4	4.4	4.3	4.5	4.5	4.4	4.5	4.5	4.5	4.5	4.4	4.4	4.4	4.4	4.5	4.3	4.4	4.4	4.5	4.4	4.5	4.5	4.5	4.5	4.6	4.7	4.8	4.8	2010
B	4	07:17.2	W2X	11/7/2010	173	73	14.09887794	24.39105884	3.7	4.8	5.1	5.1	4.9	4.7	4.5	4.6	4.4	4.7	4.6	4.5	4.6	4.5	4.6	4.3	4.6	4.5	4.6	4.5	4.6	4.3	4.5	4.4	4.5	4.4	4.3	4.5	4.4	4.3	4.6	4.4	4.4	4.4	4.5	4.6	4.6	4.5	4.5	4.5	2010
B	4	07:17.2	W2X	11/7/2010	175	69	12.87463557	22.53061224	3.7	4.8	5.1	5.1	4.9	4.7	4.5	4.6	4.4	4.7	4.6	4.5	4.6	4.5	4.6	4.3	4.6	4.5	4.6	4.5	4.6	4.3	4.5	4.4	4.5	4.4	4.3	4.5	4.4	4.3	4.6	4.4	4.4	4.4	4.5	4.6	4.6	4.5	4.5	4.5	2010
B	5	07:28.4	W2X	11/7/2010	170	60	12.21249746	20.76124567	2.1	3.7	4.3	4.6	4.7	4.6	4.5	4.6	4.5	4.4	4.4	4.4	4.4	4.4	4.3	4.2	4.4	4.4	4.3	4.2	4.4	4.4	4.3	4.4	4.3	3.9	4.2	4.3	4.1	4.3	4.3	4.3	4.4	4.3	4.3	4.6	4.5	4.4	4.6	4.5	2010
B	5	07:28.4	W2X	11/7/2010	171	59	11.79950206	20.17714852	2.1	3.7	4.3	4.6	4.7	4.6	4.5	4.6	4.5	4.4	4.4	4.4	4.4	4.4	4.3	4.2	4.4	4.4	4.3	4.2	4.4	4.4	4.3	4.4	4.3	3.9	4.2	4.3	4.1	4.3	4.3	4.3	4.4	4.3	4.3	4.6	4.5	4.4	4.6	4.5	2010
A	1	06:27.1	W4x	9/6/2015	180	77	13.20301783	23.7654321	4.1	5.3	5.6	5.7	5.7	5.6	5.5	5.4	5.4	5.3	5.3	5.3	5.2	5.2	5.2	5.2	5.3	5.2	5.1	5	4.9	5	5	5.1	5.1	5.1	5.1	5.1	5.1	5.1	5.2	5.2	5.2	5.2	5.2	5.2	5.1	5.1	5.1	5.1	2015
A	1	06:27.1	W4x	9/6/2015	185	77	12.16117505	22.49817385	4.1	5.3	5.6	5.7	5.7	5.6	5.5	5.4	5.4	5.3	5.3	5.3	5.2	5.2	5.2	5.2	5.3	5.2	5.1	5	4.9	5	5	5.1	5.1	5.1	5.1	5.1	5.1	5.1	5.2	5.2	5.2	5.2	5.2	5.2	5.1	5.1	5.1	5.1	2015
A	1	06:27.1	W4x	9/6/2015	184	85	13.64474603	25.1063327	4.1	5.3	5.6	5.7	5.7	5.6	5.5	5.4	5.4	5.3	5.3	5.3	5.2	5.2	5.2	5.2	5.3	5.2	5.1	5	4.9	5	5	5.1	5.1	5.1	5.1	5.1	5.1	5.1	5.2	5.2	5.2	5.2	5.2	5.2	5.1	5.1	5.1	5.1	2015
A	1	06:27.1	W4x	9/6/2015	178	73	12.94383157	23.0400202	4.1	5.3	5.6	5.7	5.7	5.6	5.5	5.4	5.4	5.3	5.3	5.3	5.2	5.2	5.2	5.2	5.3	5.2	5.1	5	4.9	5	5	5.1	5.1	5.1	5.1	5.1	5.1	5.1	5.2	5.2	5.2	5.2	5.2	5.2	5.1	5.1	5.1	5.1	2015
A	2	06:28.4	W4x	9/6/2015	174	64	12.14876774	21.13885586	4.2	5.3	5.7	5.7	5.7	5.7	5.5	5.4	5.3	5.2	5.2	5.2	5.1	5.2	5.2	5.1	5.2	5.2	5.1	5	4.9	5	5	5	5	5	5.1	5	5	5	5.1	5.1	5.1	5.1	5.1	5.1	5.1	5.1	5.1	5.1	2015
A	2	06:28.4	W4x	9/6/2015	185	70	11.05561369	20.45288532	4.2	5.3	5.7	5.7	5.7	5.7	5.5	5.4	5.3	5.2	5.2	5.2	5.1	5.2	5.2	5.1	5.2	5.2	5.1	5	4.9	5	5	5	5	5	5.1	5	5	5	5.1	5.1	5.1	5.1	5.1	5.1	5.1	5.1	5.1	5.1	2015
A	2	06:28.4	W4x	9/6/2015	173	69	13.32633668	23.05456246	4.2	5.3	5.7	5.7	5.7	5.7	5.5	5.4	5.3	5.2	5.2	5.2	5.1	5.2	5.2	5.1	5.2	5.2	5.1	5	4.9	5	5	5	5	5	5.1	5	5	5	5.1	5.1	5.1	5.1	5.1	5.1	5.1	5.1	5.1	5.1	2015
A	2	06:28.4	W4x	9/6/2015	172	76	14.93579182	25.68956193	4.2	5.3	5.7	5.7	5.7	5.7	5.5	5.4	5.3	5.2	5.2	5.2	5.1	5.2	5.2	5.1	5.2	5.2	5.1	5	4.9	5	5	5	5	5	5.1	5	5	5	5.1	5.1	5.1	5.1	5.1	5.1	5.1	5.1	5.1	5.1	2015
A	3	06:29.7	W4x	9/6/2015	169	70	14.50233477	24.50894577	4.1	5.2	5.5	5.5	5.5	5.4	5.3	5.2	5.2	5.1	5.1	5.1	5.1	5.1	5.1	5.1	5.1	5.1	5	4.9	5	5	5	5	5.1	5.1	5.1	5.1	5	5.1	5.1	5.2	5.2	5.3	5.2	5.3	5.2	5.3	5.4	5.3	2015
A	3	06:29.7	W4x	9/6/2015	184	71	11.3973761	20.97117202	4.1	5.2	5.5	5.5	5.5	5.4	5.3	5.2	5.2	5.1	5.1	5.1	5.1	5.1	5.1	5.1	5.1	5.1	5	4.9	5	5	5	5	5.1	5.1	5.1	5.1	5	5.1	5.1	5.2	5.2	5.3	5.2	5.3	5.2	5.3	5.4	5.3	2015
A	3	06:29.7	W4x	9/6/2015	182	64	10.61611978	19.321338	4.1	5.2	5.5	5.5	5.5	5.4	5.3	5.2	5.2	5.1	5.1	5.1	5.1	5.1	5.1	5.1	5.1	5.1	5	4.9	5	5	5	5	5.1	5.1	5.1	5.1	5	5.1	5.1	5.2	5.2	5.3	5.2	5.3	5.2	5.3	5.4	5.3	2015
A	3	06:29.7	W4x	9/6/2015	172	72	14.14969751	24.33747972	4.1	5.2	5.5	5.5	5.5	5.4	5.3	5.2	5.2	5.1	5.1	5.1	5.1	5.1	5.1	5.1	5.1	5.1	5	4.9	5	5	5	5	5.1	5.1	5.1	5.1	5	5.1	5.1	5.2	5.2	5.3	5.2	5.3	5.2	5.3	5.4	5.3	2015
A	4	06:31.0	W4x	9/6/2015	181	74	12.4794658	22.58783309	4.1	5.3	5.6	5.6	5.6	5.4	5.4	5.3	5.2	5.2	5.2	5.2	5.1	5.1	5.1	5.2	5.1	5.1	5	4.9	4.9	4.9	5	4.9	5	5	5.1	5	4.9	5	5	5.1	5.1	5.2	5.1	5.1	5.1	5.1	5	5	2015
A	4	06:31.0	W4x	9/6/2015	184	72	11.55790252	21.26654064	4.1	5.3	5.6	5.6	5.6	5.4	5.4	5.3	5.2	5.2	5.2	5.2	5.1	5.1	5.1	5.2	5.1	5.1	5	4.9	4.9	4.9	5	4.9	5	5	5.1	5	4.9	5	5	5.1	5.1	5.2	5.1	5.1	5.1	5.1	5	5	2015
A	4	06:31.0	W4x	9/6/2015	176	67	12.28957316	21.62964876	4.1	5.3	5.6	5.6	5.6	5.4	5.4	5.3	5.2	5.2	5.2	5.2	5.1	5.1	5.1	5.2	5.1	5.1	5	4.9	4.9	4.9	5	4.9	5	5	5.1	5	4.9	5	5	5.1	5.1	5.2	5.1	5.1	5.1	5.1	5	5	2015
A	4	06:31.0	W4x	9/6/2015	174	70	13.28771471	23.1206236	4.1	5.3	5.6	5.6	5.6	5.4	5.4	5.3	5.2	5.2	5.2	5.2	5.1	5.1	5.1	5.2	5.1	5.1	5	4.9	4.9	4.9	5	4.9	5	5	5.1	5	4.9	5	5	5.1	5.1	5.2	5.1	5.1	5.1	5.1	5	5	2015
A	5	06:31.0	W4x	9/6/2015	174	72	13.6673637	23.78121284	4.1	4.3	5.1	5.5	5.6	5.6	5.5	5.4	5.4	5.2	5.2	5.3	5.2	5.2	5.2	5.2	5.2	5.1	5.1	5	5	4.9	4.9	5	5	5.1	5	5	5	5	5.2	5.1	5.1	5.1	5.1	5.1	5.1	5.1	5.2	5.2	2015
A	5	06:31.0	W4x	9/6/2015	187	82	12.53975446	23.44934084	4.1	4.3	5.1	5.5	5.6	5.6	5.5	5.4	5.4	5.2	5.2	5.3	5.2	5.2	5.2	5.2	5.2	5.1	5.1	5	5	4.9	4.9	5	5	5.1	5	5	5	5	5.2	5.1	5.1	5.1	5.1	5.1	5.1	5.1	5.2	5.2	2015
A	5	06:31.0	W4x	9/6/2015	183	74	12.07475842	22.09680791	4.1	4.3	5.1	5.5	5.6	5.6	5.5	5.4	5.4	5.2	5.2	5.3	5.2	5.2	5.2	5.2	5.2	5.1	5.1	5	5	4.9	4.9	5	5	5.1	5	5	5	5	5.2	5.1	5.1	5.1	5.1	5.1	5.1	5.1	5.2	5.2	2015
A	5	06:31.0	W4x	9/6/2015	183	78	12.72744806	23.29122996	4.1	4.3	5.1	5.5	5.6	5.6	5.5	5.4	5.4	5.2	5.2	5.3	5.2	5.2	5.2	5.2	5.2	5.1	5.1	5	5	4.9	4.9	5	5	5.1	5	5	5	5	5.2	5.1	5.1	5.1	5.1	5.1	5.1	5.1	5.2	5.2	2015
A	6	06:39.3	W4x	9/6/2015	183				4.1	5.2	5.5	5.6	5.5	5.4	5.3	5.3	5.2	5.2	5.1	5.1	5.1	5.1	5.1	5.1	5.1	5	5	4.9	4.9	4.9	4.9	4.9	4.8	4.8	4.8	4.9	4.9	4.9	4.9	4.9	4.9	4.9	4.9	4.9	4.8	4.8	4.8	4.9	2015
A	6	06:39.3	W4x	9/6/2015	174	69	13.09789021	22.79032897	4.1	5.2	5.5	5.6	5.5	5.4	5.3	5.3	5.2	5.2	5.1	5.1	5.1	5.1	5.1	5.1	5.1	5	5	4.9	4.9	4.9	4.9	4.9	4.8	4.8	4.8	4.9	4.9	4.9	4.9	4.9	4.9	4.9	4.9	4.9	4.8	4.8	4.8	4.9	2015
A	6	06:39.3	W4x	9/6/2015					4.1	5.2	5.5	5.6	5.5	5.4	5.3	5.3	5.2	5.2	5.1	5.1	5.1	5.1	5.1	5.1	5.1	5	5	4.9	4.9	4.9	4.9	4.9	4.8	4.8	4.8	4.9	4.9	4.9	4.9	4.9	4.9	4.9	4.9	4.9	4.8	4.8	4.8	4.9	2015
A	6	06:39.3	W4x	9/6/2015					4.1	5.2	5.5	5.6	5.5	5.4	5.3	5.3	5.2	5.2	5.1	5.1	5.1	5.1	5.1	5.1	5.1	5	5	4.9	4.9	4.9	4.9	4.9	4.8	4.8	4.8	4.9	4.9	4.9	4.9	4.9	4.9	4.9	4.9	4.9	4.8	4.8	4.8	4.9	2015
B	1	06:20.7	W4x	9/6/2015	183	73	11.91158601	21.79820239	4.2	5.4	5.7	5.7	5.6	5.6	5.5	5.4	5.4	5.3	5.3	5.3	5.3	5.3	5.2	5.1	5.1	5.1	5.2	5.2	5.1	5.2	5.2	5.2	5.2	5.1	5.1	5.1	5.2	5.2	5.2	5.3	5.3	5.3	5.3	5.3	5.3	5.3	5.3	5.4	2015
B	1	06:20.7	W4x	9/6/2015					4.2	5.4	5.7	5.7	5.6	5.6	5.5	5.4	5.4	5.3	5.3	5.3	5.3	5.3	5.2	5.1	5.1	5.1	5.2	5.2	5.1	5.2	5.2	5.2	5.2	5.1	5.1	5.1	5.2	5.2	5.2	5.3	5.3	5.3	5.3	5.3	5.3	5.3	5.3	5.4	2015
B	1	06:20.7	W4x	9/6/2015					4.2	5.4	5.7	5.7	5.6	5.6	5.5	5.4	5.4	5.3	5.3	5.3	5.3	5.3	5.2	5.1	5.1	5.1	5.2	5.2	5.1	5.2	5.2	5.2	5.2	5.1	5.1	5.1	5.2	5.2	5.2	5.3	5.3	5.3	5.3	5.3	5.3	5.3	5.3	5.4	2015
B	1	06:20.7	W4x	9/6/2015					4.2	5.4	5.7	5.7	5.6	5.6	5.5	5.4	5.4	5.3	5.3	5.3	5.3	5.3	5.2	5.1	5.1	5.1	5.2	5.2	5.1	5.2	5.2	5.2	5.2	5.1	5.1	5.1	5.2	5.2	5.2	5.3	5.3	5.3	5.3	5.3	5.3	5.3	5.3	5.4	2015
B	2	06:21.9	W4x	9/6/2015	174	71	13.47753921	23.45091822	4.2	5.4	5.6	5.5	5.4	5.5	5.4	5.3	5.3	5.3	5.3	5.3	5.3	5.2	5.2	5.1	5.1	5.2	5.1	5.1	5.2	5.1	5.2	5.2	5.1	5.2	5.2	5.1	5.2	5.3	5.2	5.2	5.2	5.3	5.3	5.3	5.4	5.4	5.4	5.4	2015
B	2	06:21.9	W4x	9/6/2015	193	82	11.40622477	22.0140138	4.2	5.4	5.6	5.5	5.4	5.5	5.4	5.3	5.3	5.3	5.3	5.3	5.3	5.2	5.2	5.1	5.1	5.2	5.1	5.1	5.2	5.1	5.2	5.2	5.1	5.2	5.2	5.1	5.2	5.3	5.2	5.2	5.2	5.3	5.3	5.3	5.4	5.4	5.4	5.4	2015
B	2	06:21.9	W4x	9/6/2015	183				4.2	5.4	5.6	5.5	5.4	5.5	5.4	5.3	5.3	5.3	5.3	5.3	5.3	5.2	5.2	5.1	5.1	5.2	5.1	5.1	5.2	5.1	5.2	5.2	5.1	5.2	5.2	5.1	5.2	5.3	5.2	5.2	5.2	5.3	5.3	5.3	5.4	5.4	5.4	5.4	2015
B	2	06:21.9	W4x	9/6/2015	176	70	12.83985255	22.5981405	4.2	5.4	5.6	5.5	5.4	5.5	5.4	5.3	5.3	5.3	5.3	5.3	5.3	5.2	5.2	5.1	5.1	5.2	5.1	5.1	5.2	5.1	5.2	5.2	5.1	5.2	5.2	5.1	5.2	5.3	5.2	5.2	5.2	5.3	5.3	5.3	5.4	5.4	5.4	5.4	2015
B	3	06:31.3	W4x	9/6/2015	175	73	13.62099125	23.83673469	4.2	5.3	5.5	5.6	5.4	5.5	5.4	5.4	5.2	5.3	5.2	5.2	5.2	5.1	5.1	5	5	5	5	5	5.1	5	5	5	5	5	4.9	5	5	5	5.1	5	5.1	5.2	5.1	4.9	4.9	5.1	5.3	5.2	2015
B	3	06:31.3	W4x	9/6/2015	180	68	11.65980796	20.98765432	4.2	5.3	5.5	5.6	5.4	5.5	5.4	5.4	5.2	5.3	5.2	5.2	5.2	5.1	5.1	5	5	5	5	5	5.1	5	5	5	5	5	4.9	5	5	5	5.1	5	5.1	5.2	5.1	4.9	4.9	5.1	5.3	5.2	2015
B	3	06:31.3	W4x	9/6/2015	178	74	13.12114433	23.35563691	4.2	5.3	5.5	5.6	5.4	5.5	5.4	5.4	5.2	5.3	5.2	5.2	5.2	5.1	5.1	5	5	5	5	5	5.1	5	5	5	5	5	4.9	5	5	5	5.1	5	5.1	5.2	5.1	4.9	4.9	5.1	5.3	5.2	2015
B	3	06:31.3	W4x	9/6/2015					4.2	5.3	5.5	5.6	5.4	5.5	5.4	5.4	5.2	5.3	5.2	5.2	5.2	5.1	5.1	5	5	5	5	5	5.1	5	5	5	5	5	4.9	5	5	5	5.1	5	5.1	5.2	5.1	4.9	4.9	5.1	5.3	5.2	2015
B	4	06:33.3	W4x	9/6/2015	178	70	12.41189329	22.09317005	4.1	5.4	5.6	5.6	5.5	5.5	5.4	5.3	5.2	5.2	5.2	5.2	5.2	5.1	5	5	4.9	4.9	5.1	5.1	5.1	4.9	5	5	5	5	5	4.9	4.9	5	4.9	5.1	5	5.1	5	5	5	5	5.1	5.1	2015
B	4	06:33.3	W4x	9/6/2015	179	69	12.03067508	21.5349084	4.1	5.4	5.6	5.6	5.5	5.5	5.4	5.3	5.2	5.2	5.2	5.2	5.2	5.1	5	5	4.9	4.9	5.1	5.1	5.1	4.9	5	5	5	5	5	4.9	4.9	5	4.9	5.1	5	5.1	5	5	5	5	5.1	5.1	2015
B	4	06:33.3	W4x	9/6/2015	178	68	12.05726777	21.46193662	4.1	5.4	5.6	5.6	5.5	5.5	5.4	5.3	5.2	5.2	5.2	5.2	5.2	5.1	5	5	4.9	4.9	5.1	5.1	5.1	4.9	5	5	5	5	5	4.9	4.9	5	4.9	5.1	5	5.1	5	5	5	5	5.1	5.1	2015
B	4	06:33.3	W4x	9/6/2015	173	67	12.94006606	22.38631428	4.1	5.4	5.6	5.6	5.5	5.5	5.4	5.3	5.2	5.2	5.2	5.2	5.2	5.1	5	5	4.9	4.9	5.1	5.1	5.1	4.9	5	5	5	5	5	4.9	4.9	5	4.9	5.1	5	5.1	5	5	5	5	5.1	5.1	2015
B	5	06:40.0	W4x	9/6/2015	180	75	12.8600823	23.14814815	4.1	5.2	5.5	5.5	5.4	5.4	5.3	5.3	5.2	5.1	5.1	5.1	5.1	5	4.9	4.9	4.9	4.9	4.9	4.9	4.8	4.8	4.8	5	5	4.9	4.9	4.9	5	4.9	4.9	4.9	4.9	4.8	4.9	4.9	5	5.1	5.1	5	2015
B	5	06:40.0	W4x	9/6/2015	193	82	11.40622477	22.0140138	4.1	5.2	5.5	5.5	5.4	5.4	5.3	5.3	5.2	5.1	5.1	5.1	5.1	5	4.9	4.9	4.9	4.9	4.9	4.9	4.8	4.8	4.8	5	5	4.9	4.9	4.9	5	4.9	4.9	4.9	4.9	4.8	4.9	4.9	5	5.1	5.1	5	2015
B	5	06:40.0	W4x	9/6/2015	185	75	11.84530038	21.9138057	4.1	5.2	5.5	5.5	5.4	5.4	5.3	5.3	5.2	5.1	5.1	5.1	5.1	5	4.9	4.9	4.9	4.9	4.9	4.9	4.8	4.8	4.8	5	5	4.9	4.9	4.9	5	4.9	4.9	4.9	4.9	4.8	4.9	4.9	5	5.1	5.1	5	2015
B	5	06:40.0	W4x	9/6/2015	182	75	12.44076537	22.64219297	4.1	5.2	5.5	5.5	5.4	5.4	5.3	5.3	5.2	5.1	5.1	5.1	5.1	5	4.9	4.9	4.9	4.9	4.9	4.9	4.8	4.8	4.8	5	5	4.9	4.9	4.9	5	4.9	4.9	4.9	4.9	4.8	4.9	4.9	5	5.1	5.1	5	2015
A	1	06:06.8	W4x	8/30/2014	172	76	14.93579182	25.68956193	4.2	5.5	5.9	5.9	5.8	5.9	5.8	5.8	5.7	5.7	5.5	5.5	5.5	5.5	5.4	5.5	5.4	5.5	5.4	5.4	5.4	5.4	5.4	5.4	5.4	5.2	5.3	5.3	5.3	5.3	5.3	5.4	5.4	5.4	5.4	5.4	5.4	5.5	5.5		2014
A	1	06:06.8	W4x	8/30/2014	185	70	11.05561369	20.45288532	4.2	5.5	5.9	5.9	5.8	5.9	5.8	5.8	5.7	5.7	5.5	5.5	5.5	5.5	5.4	5.5	5.4	5.5	5.4	5.4	5.4	5.4	5.4	5.4	5.4	5.2	5.3	5.3	5.3	5.3	5.3	5.4	5.4	5.4	5.4	5.4	5.4	5.5	5.5		2014
A	1	06:06.8	W4x	8/30/2014	182	72	11.94313475	21.73650525	4.2	5.5	5.9	5.9	5.8	5.9	5.8	5.8	5.7	5.7	5.5	5.5	5.5	5.5	5.4	5.5	5.4	5.5	5.4	5.4	5.4	5.4	5.4	5.4	5.4	5.2	5.3	5.3	5.3	5.3	5.3	5.4	5.4	5.4	5.4	5.4	5.4	5.5	5.5		2014
A	1	06:06.8	W4x	8/30/2014	173	69	13.32633668	23.05456246	4.2	5.5	5.9	5.9	5.8	5.9	5.8	5.8	5.7	5.7	5.5	5.5	5.5	5.5	5.4	5.5	5.4	5.5	5.4	5.4	5.4	5.4	5.4	5.4	5.4	5.2	5.3	5.3	5.3	5.3	5.3	5.4	5.4	5.4	5.4	5.4	5.4	5.5	5.5		2014
A	2	06:10.5	W4x	8/30/2014	183	73	11.91158601	21.79820239	4.1	5.4	5.6	5.8	5.8	5.7	5.7	5.6	5.5	5.5	5.4	5.4	5.3	5.3	5.4	5.4	5.4	5.3	5.4	5.4	5.5	5.5	5.4	5.4	5.4	5.4	5.3	5.3	5.3	5.3	5.3	5.4	5.3	5.3	5.3	5.4	5.4	5.5	5.4	5.5	2014
A	2	06:10.5	W4x	8/30/2014					4.1	5.4	5.6	5.8	5.8	5.7	5.7	5.6	5.5	5.5	5.4	5.4	5.3	5.3	5.4	5.4	5.4	5.3	5.4	5.4	5.5	5.5	5.4	5.4	5.4	5.4	5.3	5.3	5.3	5.3	5.3	5.4	5.3	5.3	5.3	5.4	5.4	5.5	5.4	5.5	2014
A	2	06:10.5	W4x	8/30/2014					4.1	5.4	5.6	5.8	5.8	5.7	5.7	5.6	5.5	5.5	5.4	5.4	5.3	5.3	5.4	5.4	5.4	5.3	5.4	5.4	5.5	5.5	5.4	5.4	5.4	5.4	5.3	5.3	5.3	5.3	5.3	5.4	5.3	5.3	5.3	5.4	5.4	5.5	5.4	5.5	2014
A	2	06:10.5	W4x	8/30/2014					4.1	5.4	5.6	5.8	5.8	5.7	5.7	5.6	5.5	5.5	5.4	5.4	5.3	5.3	5.4	5.4	5.4	5.3	5.4	5.4	5.5	5.5	5.4	5.4	5.4	5.4	5.3	5.3	5.3	5.3	5.3	5.4	5.3	5.3	5.3	5.4	5.4	5.5	5.4	5.5	2014
A	3	06:12.0	W4x	8/30/2014	185	77	12.16117505	22.49817385	4.1	5.4	5.8	5.8	5.8	5.8	5.6	5.6	5.6	5.5	5.5	5.5	5.5	5.5	5.5	5.4	5.4	5.4	5.4	5.3	5.3	5.3	5.3	5.3	5.3	5.3	5.3	5.3	5.3	5.3	5.3	5.3	5.3	5.3	5.2	5.3	5.3	5.3	5.4	5.3	2014
A	3	06:12.0	W4x	8/30/2014	185	73	11.5294257	21.32943755	4.1	5.4	5.8	5.8	5.8	5.8	5.6	5.6	5.6	5.5	5.5	5.5	5.5	5.5	5.5	5.4	5.4	5.4	5.4	5.3	5.3	5.3	5.3	5.3	5.3	5.3	5.3	5.3	5.3	5.3	5.3	5.3	5.3	5.3	5.2	5.3	5.3	5.3	5.4	5.3	2014
A	3	06:12.0	W4x	8/30/2014	184	85	13.64474603	25.1063327	4.1	5.4	5.8	5.8	5.8	5.8	5.6	5.6	5.6	5.5	5.5	5.5	5.5	5.5	5.5	5.4	5.4	5.4	5.4	5.3	5.3	5.3	5.3	5.3	5.3	5.3	5.3	5.3	5.3	5.3	5.3	5.3	5.3	5.3	5.2	5.3	5.3	5.3	5.4	5.3	2014
A	3	06:12.0	W4x	8/30/2014	183	83	13.54331012	24.78425752	4.1	5.4	5.8	5.8	5.8	5.8	5.6	5.6	5.6	5.5	5.5	5.5	5.5	5.5	5.5	5.4	5.4	5.4	5.4	5.3	5.3	5.3	5.3	5.3	5.3	5.3	5.3	5.3	5.3	5.3	5.3	5.3	5.3	5.3	5.2	5.3	5.3	5.3	5.4	5.3	2014
A	4	06:14.4	W4x	8/30/2014	174	72	13.6673637	23.78121284	4.1	5.4	5.7	5.8	5.8	5.7	5.7	5.6	5.5	5.5	5.5	5.4	5.4	5.5	5.4	5.4	5.4	5.4	5.4	5.3	5.4	5.3	5.2	5.2	5.2	5.2	5.2	5.2	5.2	5.1	5.1	5.1	5.1	5.2	5.2	5.3	5.3	5.3	5.4	5.4	2014
A	4	06:14.4	W4x	8/30/2014	187	82	12.53975446	23.44934084	4.1	5.4	5.7	5.8	5.8	5.7	5.7	5.6	5.5	5.5	5.5	5.4	5.4	5.5	5.4	5.4	5.4	5.4	5.4	5.3	5.4	5.3	5.2	5.2	5.2	5.2	5.2	5.2	5.2	5.1	5.1	5.1	5.1	5.2	5.2	5.3	5.3	5.3	5.4	5.4	2014
A	4	06:14.4	W4x	8/30/2014	183	78	12.72744806	23.29122996	4.1	5.4	5.7	5.8	5.8	5.7	5.7	5.6	5.5	5.5	5.5	5.4	5.4	5.5	5.4	5.4	5.4	5.4	5.4	5.3	5.4	5.3	5.2	5.2	5.2	5.2	5.2	5.2	5.2	5.1	5.1	5.1	5.1	5.2	5.2	5.3	5.3	5.3	5.4	5.4	2014
A	4	06:14.4	W4x	8/30/2014	183	74	12.07475842	22.09680791	4.1	5.4	5.7	5.8	5.8	5.7	5.7	5.6	5.5	5.5	5.5	5.4	5.4	5.5	5.4	5.4	5.4	5.4	5.4	5.3	5.4	5.3	5.2	5.2	5.2	5.2	5.2	5.2	5.2	5.1	5.1	5.1	5.1	5.2	5.2	5.3	5.3	5.3	5.4	5.4	2014
A	5	06:15.6	W4x	8/30/2014	183				4.2	5.5	5.8	5.8	5.8	5.6	5.5	5.5	5.4	5.5	5.4	5.3	5.4	5.3	5.3	5.3	5.2	5.2	5.3	5.2	5.2	5.2	5.2	5.2	5.2	5.2	5.3	5.3	5.2	5.3	5.3	5.3	5.2	5.3	5.3	5.4	5.4	5.3	5.4	5.2	2014
A	5	06:15.6	W4x	8/30/2014	174	69	13.09789021	22.79032897	4.2	5.5	5.8	5.8	5.8	5.6	5.5	5.5	5.4	5.5	5.4	5.3	5.4	5.3	5.3	5.3	5.2	5.2	5.3	5.2	5.2	5.2	5.2	5.2	5.2	5.2	5.3	5.3	5.2	5.3	5.3	5.3	5.2	5.3	5.3	5.4	5.4	5.3	5.4	5.2	2014
A	5	06:15.6	W4x	8/30/2014					4.2	5.5	5.8	5.8	5.8	5.6	5.5	5.5	5.4	5.5	5.4	5.3	5.4	5.3	5.3	5.3	5.2	5.2	5.3	5.2	5.2	5.2	5.2	5.2	5.2	5.2	5.3	5.3	5.2	5.3	5.3	5.3	5.2	5.3	5.3	5.4	5.4	5.3	5.4	5.2	2014
A	5	06:15.6	W4x	8/30/2014					4.2	5.5	5.8	5.8	5.8	5.6	5.5	5.5	5.4	5.5	5.4	5.3	5.4	5.3	5.3	5.3	5.2	5.2	5.3	5.2	5.2	5.2	5.2	5.2	5.2	5.2	5.3	5.3	5.2	5.3	5.3	5.3	5.2	5.3	5.3	5.4	5.4	5.3	5.4	5.2	2014
A	6	06:16.7	W4x	8/30/2014	173	73	14.09887794	24.39105884	4.1	5.5	5.7	5.8	5.8	5.6	5.6	5.5	5.5	5.4	5.4	5.4	5.4	5.3	5.4	5.3	5.2	5.2	5.1	5.2	5.2	5.2	5.2	5.2	5.2	5.2	5.2	5.3	5.2	5.2	5.2	5.3	5.3	5.3	5.3	5.3	5.3	5.3	5.3	5.3	2014
A	6	06:16.7	W4x	8/30/2014	187	82	12.53975446	23.44934084	4.1	5.5	5.7	5.8	5.8	5.6	5.6	5.5	5.5	5.4	5.4	5.4	5.4	5.3	5.4	5.3	5.2	5.2	5.1	5.2	5.2	5.2	5.2	5.2	5.2	5.2	5.2	5.3	5.2	5.2	5.2	5.3	5.3	5.3	5.3	5.3	5.3	5.3	5.3	5.3	2014
A	6	06:16.7	W4x	8/30/2014	179	82	14.29732401	25.59220998	4.1	5.5	5.7	5.8	5.8	5.6	5.6	5.5	5.5	5.4	5.4	5.4	5.4	5.3	5.4	5.3	5.2	5.2	5.1	5.2	5.2	5.2	5.2	5.2	5.2	5.2	5.2	5.3	5.2	5.2	5.2	5.3	5.3	5.3	5.3	5.3	5.3	5.3	5.3	5.3	2014
A	6	06:16.7	W4x	8/30/2014	179	77	13.42553596	24.03170937	4.1	5.5	5.7	5.8	5.8	5.6	5.6	5.5	5.5	5.4	5.4	5.4	5.4	5.3	5.4	5.3	5.2	5.2	5.1	5.2	5.2	5.2	5.2	5.2	5.2	5.2	5.2	5.3	5.2	5.2	5.2	5.3	5.3	5.3	5.3	5.3	5.3	5.3	5.3	5.3	2014
B	1	06:13.8	W4x	8/30/2014	179	70	12.20503269	21.84700852	4.1	5.3	5.6	5.6	5.7	5.6	5.5	5.5	5.4	5.4	5.4	5.4	5.4	5.3	5.3	5.3	5.3	5.3	5.3	5.3	5.2	5.3	5.3	5.3	5.3	5.3	5.3	5.3	5.3	5.4	5.3	5.3	5.4	5.4	5.4	5.4	5.4	5.5	5.5	5.5	2014
B	1	06:13.8	W4x	8/30/2014	184	71	11.3973761	20.97117202	4.1	5.3	5.6	5.6	5.7	5.6	5.5	5.5	5.4	5.4	5.4	5.4	5.4	5.3	5.3	5.3	5.3	5.3	5.3	5.3	5.2	5.3	5.3	5.3	5.3	5.3	5.3	5.3	5.3	5.4	5.3	5.3	5.4	5.4	5.4	5.4	5.4	5.5	5.5	5.5	2014
B	1	06:13.8	W4x	8/30/2014	182	72	11.94313475	21.73650525	4.1	5.3	5.6	5.6	5.7	5.6	5.5	5.5	5.4	5.4	5.4	5.4	5.4	5.3	5.3	5.3	5.3	5.3	5.3	5.3	5.2	5.3	5.3	5.3	5.3	5.3	5.3	5.3	5.3	5.4	5.3	5.3	5.4	5.4	5.4	5.4	5.4	5.5	5.5	5.5	2014
B	1	06:13.8	W4x	8/30/2014	180	64	10.9739369	19.75308642	4.1	5.3	5.6	5.6	5.7	5.6	5.5	5.5	5.4	5.4	5.4	5.4	5.4	5.3	5.3	5.3	5.3	5.3	5.3	5.3	5.2	5.3	5.3	5.3	5.3	5.3	5.3	5.3	5.3	5.4	5.3	5.3	5.4	5.4	5.4	5.4	5.4	5.5	5.5	5.5	2014
B	2	06:14.4	W4x	8/30/2014	169	66	13.67362993	23.10843458	4.1	5.4	5.8	5.8	5.8	5.8	5.7	5.6	5.5	5.4	5.5	5.5	5.4	5.3	5.3	5.4	5.4	5.3	5.2	5.3	5.3	5.3	5.3	5.2	5.3	5.3	5.3	5.3	5.3	5.3	5.3	5.3	5.3	5.3	5.3	5.3	5.3	5.3	5.4	5.3	2014
B	2	06:14.4	W4x	8/30/2014	184	72	11.55790252	21.26654064	4.1	5.4	5.8	5.8	5.8	5.8	5.7	5.6	5.5	5.4	5.5	5.5	5.4	5.3	5.3	5.4	5.4	5.3	5.2	5.3	5.3	5.3	5.3	5.2	5.3	5.3	5.3	5.3	5.3	5.3	5.3	5.3	5.3	5.3	5.3	5.3	5.3	5.3	5.4	5.3	2014
B	2	06:14.4	W4x	8/30/2014	176	67	12.28957316	21.62964876	4.1	5.4	5.8	5.8	5.8	5.8	5.7	5.6	5.5	5.4	5.5	5.5	5.4	5.3	5.3	5.4	5.4	5.3	5.2	5.3	5.3	5.3	5.3	5.2	5.3	5.3	5.3	5.3	5.3	5.3	5.3	5.3	5.3	5.3	5.3	5.3	5.3	5.3	5.4	5.3	2014
B	2	06:14.4	W4x	8/30/2014	174	70	13.28771471	23.1206236	4.1	5.4	5.8	5.8	5.8	5.8	5.7	5.6	5.5	5.4	5.5	5.5	5.4	5.3	5.3	5.4	5.4	5.3	5.2	5.3	5.3	5.3	5.3	5.2	5.3	5.3	5.3	5.3	5.3	5.3	5.3	5.3	5.3	5.3	5.3	5.3	5.3	5.3	5.4	5.3	2014
B	3	06:16.7	W4x	8/30/2014	191				4.1	5.3	5.6	5.6	5.5	5.5	5.5	5.3	5.3	5.3	5.2	5.3	5.3	5.4	5.4	5.3	5.3	5.3	5.3	5.3	5.3	5.3	5.2	5.3	5.3	5.3	5.4	5.3	5.3	5.2	5.3	5.2	5.4	5.3	5.3	5.3	5.3	5.3	5.4	5.4	2014
B	3	06:16.7	W4x	8/30/2014	184				4.1	5.3	5.6	5.6	5.5	5.5	5.5	5.3	5.3	5.3	5.2	5.3	5.3	5.4	5.4	5.3	5.3	5.3	5.3	5.3	5.3	5.3	5.2	5.3	5.3	5.3	5.4	5.3	5.3	5.2	5.3	5.2	5.4	5.3	5.3	5.3	5.3	5.3	5.4	5.4	2014
B	3	06:16.7	W4x	8/30/2014	177	77	13.88580065	24.57786715	4.1	5.3	5.6	5.6	5.5	5.5	5.5	5.3	5.3	5.3	5.2	5.3	5.3	5.4	5.4	5.3	5.3	5.3	5.3	5.3	5.3	5.3	5.2	5.3	5.3	5.3	5.4	5.3	5.3	5.2	5.3	5.2	5.4	5.3	5.3	5.3	5.3	5.3	5.4	5.4	2014
B	3	06:16.7	W4x	8/30/2014	176	70	12.83985255	22.5981405	4.1	5.3	5.6	5.6	5.5	5.5	5.5	5.3	5.3	5.3	5.2	5.3	5.3	5.4	5.4	5.3	5.3	5.3	5.3	5.3	5.3	5.3	5.2	5.3	5.3	5.3	5.4	5.3	5.3	5.2	5.3	5.2	5.4	5.3	5.3	5.3	5.3	5.3	5.4	5.4	2014
B	4	06:17.1	W4x	8/30/2014	176				4	5.3	5.6	5.7	5.7	5.6	5.6	5.5	5.5	5.4	5.4	5.3	5.3	5.3	5.3	5.3	5.2	5.2	5.2	5.2	5.2	5.1	5.1	5.3	5.3	5.3	5.3	5.3	5.4	5.4	5.4	5.3	5.2	5.3	5.2	5.3	5.3	5.3	5.4	5.3	2014
B	4	06:17.1	W4x	8/30/2014	185	82	12.95086175	23.95909423	4	5.3	5.6	5.7	5.7	5.6	5.6	5.5	5.5	5.4	5.4	5.3	5.3	5.3	5.3	5.3	5.2	5.2	5.2	5.2	5.2	5.1	5.1	5.3	5.3	5.3	5.3	5.3	5.4	5.4	5.4	5.3	5.2	5.3	5.2	5.3	5.3	5.3	5.4	5.3	2014
B	4	06:17.1	W4x	8/30/2014	185	80	12.63498707	23.37472608	4	5.3	5.6	5.7	5.7	5.6	5.6	5.5	5.5	5.4	5.4	5.3	5.3	5.3	5.3	5.3	5.2	5.2	5.2	5.2	5.2	5.1	5.1	5.3	5.3	5.3	5.3	5.3	5.4	5.4	5.4	5.3	5.2	5.3	5.2	5.3	5.3	5.3	5.4	5.3	2014
B	4	06:17.1	W4x	8/30/2014	184	81	13.00264034	23.92485822	4	5.3	5.6	5.7	5.7	5.6	5.6	5.5	5.5	5.4	5.4	5.3	5.3	5.3	5.3	5.3	5.2	5.2	5.2	5.2	5.2	5.1	5.1	5.3	5.3	5.3	5.3	5.3	5.4	5.4	5.4	5.3	5.2	5.3	5.2	5.3	5.3	5.3	5.4	5.3	2014
B	5	06:20.8	W4x	8/30/2014	175	73	13.62099125	23.83673469	4.1	5.2	5.4	5.5	5.5	5.5	5.3	5.3	5.3	5.3	5.3	5.3	5.2	5.2	5.1	5.2	5.2	5.2	5.3	5.3	5.2	5.2	5.3	5.2	5.3	5.4	5.2	5.2	5.2	5.2	5.2	5.2	5.2	5.2	5.3	5.4	5.4	5.5	5.4	5.3	2014
B	5	06:20.8	W4x	8/30/2014	180	68	11.65980796	20.98765432	4.1	5.2	5.4	5.5	5.5	5.5	5.3	5.3	5.3	5.3	5.3	5.3	5.2	5.2	5.1	5.2	5.2	5.2	5.3	5.3	5.2	5.2	5.3	5.2	5.3	5.4	5.2	5.2	5.2	5.2	5.2	5.2	5.2	5.2	5.3	5.4	5.4	5.5	5.4	5.3	2014
B	5	06:20.8	W4x	8/30/2014	178	74	13.12114433	23.35563691	4.1	5.2	5.4	5.5	5.5	5.5	5.3	5.3	5.3	5.3	5.3	5.3	5.2	5.2	5.1	5.2	5.2	5.2	5.3	5.3	5.2	5.2	5.3	5.2	5.3	5.4	5.2	5.2	5.2	5.2	5.2	5.2	5.2	5.2	5.3	5.4	5.4	5.5	5.4	5.3	2014
B	5	06:20.8	W4x	8/30/2014					4.1	5.2	5.4	5.5	5.5	5.5	5.3	5.3	5.3	5.3	5.3	5.3	5.2	5.2	5.1	5.2	5.2	5.2	5.3	5.3	5.2	5.2	5.3	5.2	5.3	5.4	5.2	5.2	5.2	5.2	5.2	5.2	5.2	5.2	5.3	5.4	5.4	5.5	5.4	5.3	2014
B	6	06:32.6	W4x	8/30/2014	173	73	14.09887794	24.39105884	4.1	5.2	5.5	5.5	5.4	5.4	5.3	5.2	5.2	5.2	5.2	5.1	5.1	5.2	5.2	5.1	5.2	5.1	5.1	5.1	5	5	5.1	5	5.1	5.2	5.1	5	5	5	5	5.1	5	5	5.1	5	4.8	4.8	5	4.9	2014
B	6	06:32.6	W4x	8/30/2014	184	62	9.952638284	18.31285444	4.1	5.2	5.5	5.5	5.4	5.4	5.3	5.2	5.2	5.2	5.2	5.1	5.1	5.2	5.2	5.1	5.2	5.1	5.1	5.1	5	5	5.1	5	5.1	5.2	5.1	5	5	5	5	5.1	5	5	5.1	5	4.8	4.8	5	4.9	2014
B	6	06:32.6	W4x	8/30/2014	180	70	12.00274348	21.60493827	4.1	5.2	5.5	5.5	5.4	5.4	5.3	5.2	5.2	5.2	5.2	5.1	5.1	5.2	5.2	5.1	5.2	5.1	5.1	5.1	5	5	5.1	5	5.1	5.2	5.1	5	5	5	5	5.1	5	5	5.1	5	4.8	4.8	5	4.9	2014
B	6	06:32.6	W4x	8/30/2014	178	66	11.70264224	20.83070319	4.1	5.2	5.5	5.5	5.4	5.4	5.3	5.2	5.2	5.2	5.2	5.1	5.1	5.2	5.2	5.1	5.2	5.1	5.1	5.1	5	5	5.1	5	5.1	5.2	5.1	5	5	5	5	5.1	5	5	5.1	5	4.8	4.8	5	4.9	2014
A	1	06:41.9	W4x	8/31/2013	173	69	13.32633668	23.05456246	3.9	5.1	5.4	5.3	5.2	5.2	5.1	5	5	4.9	4.9	4.9	4.9	4.8	4.8	4.8	4.9	4.9	4.9	4.9	4.9	4.9	4.9	4.9	4.9	4.9	4.9	4.9	4.8	4.8	4.8	4.9	4.9	4.9	4.9	4.9	5	5.1	5	4.9	2013
A	1	06:41.9	W4x	8/31/2013	185	70	11.05561369	20.45288532	3.9	5.1	5.4	5.3	5.2	5.2	5.1	5	5	4.9	4.9	4.9	4.9	4.8	4.8	4.8	4.9	4.9	4.9	4.9	4.9	4.9	4.9	4.9	4.9	4.9	4.9	4.9	4.8	4.8	4.8	4.9	4.9	4.9	4.9	4.9	5	5.1	5	4.9	2013
A	1	06:41.9	W4x	8/31/2013	175	65	12.12827988	21.2244898	3.9	5.1	5.4	5.3	5.2	5.2	5.1	5	5	4.9	4.9	4.9	4.9	4.8	4.8	4.8	4.9	4.9	4.9	4.9	4.9	4.9	4.9	4.9	4.9	4.9	4.9	4.9	4.8	4.8	4.8	4.9	4.9	4.9	4.9	4.9	5	5.1	5	4.9	2013
A	1	06:41.9	W4x	8/31/2013	174				3.9	5.1	5.4	5.3	5.2	5.2	5.1	5	5	4.9	4.9	4.9	4.9	4.8	4.8	4.8	4.9	4.9	4.9	4.9	4.9	4.9	4.9	4.9	4.9	4.9	4.9	4.9	4.8	4.8	4.8	4.9	4.9	4.9	4.9	4.9	5	5.1	5	4.9	2013
A	2	06:45.0	W4x	8/31/2013	173	73	14.09887794	24.39105884	3.8	5	5.2	5.3	5.2	5.1	5	5	5	5	5	4.9	4.8	4.8	4.8	4.9	4.8	4.8	4.8	4.9	4.9	4.8	4.8	4.8	4.9	4.8	4.8	4.8	4.8	4.9	4.9	4.9	4.8	4.9	4.9	4.9	4.9	5	5	5	2013
A	2	06:45.0	W4x	8/31/2013	187	82	12.53975446	23.44934084	3.8	5	5.2	5.3	5.2	5.1	5	5	5	5	5	4.9	4.8	4.8	4.8	4.9	4.8	4.8	4.8	4.9	4.9	4.8	4.8	4.8	4.9	4.8	4.8	4.8	4.8	4.9	4.9	4.9	4.8	4.9	4.9	4.9	4.9	5	5	5	2013
A	2	06:45.0	W4x	8/31/2013	179	82	14.29732401	25.59220998	3.8	5	5.2	5.3	5.2	5.1	5	5	5	5	5	4.9	4.8	4.8	4.8	4.9	4.8	4.8	4.8	4.9	4.9	4.8	4.8	4.8	4.9	4.8	4.8	4.8	4.8	4.9	4.9	4.9	4.8	4.9	4.9	4.9	4.9	5	5	5	2013
A	2	06:45.0	W4x	8/31/2013	179	77	13.42553596	24.03170937	3.8	5	5.2	5.3	5.2	5.1	5	5	5	5	5	4.9	4.8	4.8	4.8	4.9	4.8	4.8	4.8	4.9	4.9	4.8	4.8	4.8	4.9	4.8	4.8	4.8	4.8	4.9	4.9	4.9	4.8	4.9	4.9	4.9	4.9	5	5	5	2013
A	3	06:46.3	W4x	8/31/2013	169	66	13.67362993	23.10843458	3.9	5.2	5.3	5.3	5.1	5.1	5	5	4.9	4.9	4.8	4.8	4.7	4.7	4.8	4.7	4.8	4.9	4.8	4.8	4.9	4.9	4.9	4.9	4.8	4.8	4.8	4.9	4.9	4.9	4.8	4.9	5	4.9	4.9	4.9	4.9	4.9	4.8	4.8	2013
A	3	06:46.3	W4x	8/31/2013	184	72	11.55790252	21.26654064	3.9	5.2	5.3	5.3	5.1	5.1	5	5	4.9	4.9	4.8	4.8	4.7	4.7	4.8	4.7	4.8	4.9	4.8	4.8	4.9	4.9	4.9	4.9	4.8	4.8	4.8	4.9	4.9	4.9	4.8	4.9	5	4.9	4.9	4.9	4.9	4.9	4.8	4.8	2013
A	3	06:46.3	W4x	8/31/2013	175	70	13.06122449	22.85714286	3.9	5.2	5.3	5.3	5.1	5.1	5	5	4.9	4.9	4.8	4.8	4.7	4.7	4.8	4.7	4.8	4.9	4.8	4.8	4.9	4.9	4.9	4.9	4.8	4.8	4.8	4.9	4.9	4.9	4.8	4.9	5	4.9	4.9	4.9	4.9	4.9	4.8	4.8	2013
A	3	06:46.3	W4x	8/31/2013	173	70	13.519472	23.38868656	3.9	5.2	5.3	5.3	5.1	5.1	5	5	4.9	4.9	4.8	4.8	4.7	4.7	4.8	4.7	4.8	4.9	4.8	4.8	4.9	4.9	4.9	4.9	4.8	4.8	4.8	4.9	4.9	4.9	4.8	4.9	5	4.9	4.9	4.9	4.9	4.9	4.8	4.8	2013
A	4	06:49.1	W4x	8/31/2013	169	70	14.50233477	24.50894577	3.8	5	5.2	5.1	5	5	4.9	4.9	4.8	4.9	4.8	4.8	4.7	4.7	4.7	4.8	4.8	4.8	4.8	4.7	4.7	4.8	4.7	4.7	4.8	4.8	4.8	4.8	4.8	4.9	4.9	4.9	4.8	4.8	4.8	4.8	4.9	4.9	4.9	4.9	2013
A	4	06:49.1	W4x	8/31/2013	185	78	12.31911239	22.79035793	3.8	5	5.2	5.1	5	5	4.9	4.9	4.8	4.9	4.8	4.8	4.7	4.7	4.7	4.8	4.8	4.8	4.8	4.7	4.7	4.8	4.7	4.7	4.8	4.8	4.8	4.8	4.8	4.9	4.9	4.9	4.8	4.8	4.8	4.8	4.9	4.9	4.9	4.9	2013
A	4	06:49.1	W4x	8/31/2013	179	70	12.20503269	21.84700852	3.8	5	5.2	5.1	5	5	4.9	4.9	4.8	4.9	4.8	4.8	4.7	4.7	4.7	4.8	4.8	4.8	4.8	4.7	4.7	4.8	4.7	4.7	4.8	4.8	4.8	4.8	4.8	4.9	4.9	4.9	4.8	4.8	4.8	4.8	4.9	4.9	4.9	4.9	2013
A	4	06:49.1	W4x	8/31/2013	172	72	14.14969751	24.33747972	3.8	5	5.2	5.1	5	5	4.9	4.9	4.8	4.9	4.8	4.8	4.7	4.7	4.7	4.8	4.8	4.8	4.8	4.7	4.7	4.8	4.7	4.7	4.8	4.8	4.8	4.8	4.8	4.9	4.9	4.9	4.8	4.8	4.8	4.8	4.9	4.9	4.9	4.9	2013
A	5	06:50.8	W4x	8/31/2013	180				3.8	5	5.1	5.2	5.2	5.1	4.9	4.9	4.8	4.8	4.8	4.8	4.8	4.7	4.8	4.8	4.8	4.8	4.8	4.8	4.8	4.8	4.8	4.7	4.7	4.8	4.8	4.8	4.8	4.8	4.8	4.9	4.9	4.9	4.8	4.8	4.9	4.9	4.8	4.9	2013
A	5	06:50.8	W4x	8/31/2013	188	79	11.88922493	22.35174287	3.8	5	5.1	5.2	5.2	5.1	4.9	4.9	4.8	4.8	4.8	4.8	4.8	4.7	4.8	4.8	4.8	4.8	4.8	4.8	4.8	4.8	4.8	4.7	4.7	4.8	4.8	4.8	4.8	4.8	4.8	4.9	4.9	4.9	4.8	4.8	4.9	4.9	4.8	4.9	2013
A	5	06:50.8	W4x	8/31/2013	188	72	10.8357493	20.37120869	3.8	5	5.1	5.2	5.2	5.1	4.9	4.9	4.8	4.8	4.8	4.8	4.8	4.7	4.8	4.8	4.8	4.8	4.8	4.8	4.8	4.8	4.8	4.7	4.7	4.8	4.8	4.8	4.8	4.8	4.8	4.9	4.9	4.9	4.8	4.8	4.9	4.9	4.8	4.9	2013
A	5	06:50.8	W4x	8/31/2013	178	73	12.94383157	23.0400202	3.8	5	5.1	5.2	5.2	5.1	4.9	4.9	4.8	4.8	4.8	4.8	4.8	4.7	4.8	4.8	4.8	4.8	4.8	4.8	4.8	4.8	4.8	4.7	4.7	4.8	4.8	4.8	4.8	4.8	4.8	4.9	4.9	4.9	4.8	4.8	4.9	4.9	4.8	4.9	2013
A	6	06:53.5	W4x	8/31/2013	173	73	14.09887794	24.39105884	3.8	5	5.1	5.2	5.1	5.1	5	4.9	4.9	4.9	4.8	4.8	4.8	4.8	4.8	4.8	4.8	4.7	4.7	4.7	4.7	4.7	4.7	4.7	4.7	4.7	4.7	4.8	4.7	4.7	4.7	4.7	4.8	4.7	4.8	4.8	4.8	4.8	4.7	4.7	2013
A	6	06:53.5	W4x	8/31/2013	184	62	9.952638284	18.31285444	3.8	5	5.1	5.2	5.1	5.1	5	4.9	4.9	4.9	4.8	4.8	4.8	4.8	4.8	4.8	4.8	4.7	4.7	4.7	4.7	4.7	4.7	4.7	4.7	4.7	4.7	4.8	4.7	4.7	4.7	4.7	4.8	4.7	4.8	4.8	4.8	4.8	4.7	4.7	2013
A	6	06:53.5	W4x	8/31/2013	177	67	12.08244992	21.38593635	3.8	5	5.1	5.2	5.1	5.1	5	4.9	4.9	4.9	4.8	4.8	4.8	4.8	4.8	4.8	4.8	4.7	4.7	4.7	4.7	4.7	4.7	4.7	4.7	4.7	4.7	4.8	4.7	4.7	4.7	4.7	4.8	4.7	4.8	4.8	4.8	4.8	4.7	4.7	2013
A	6	06:53.5	W4x	8/31/2013	176	69	12.65642609	22.27530992	3.8	5	5.1	5.2	5.1	5.1	5	4.9	4.9	4.9	4.8	4.8	4.8	4.8	4.8	4.8	4.8	4.7	4.7	4.7	4.7	4.7	4.7	4.7	4.7	4.7	4.7	4.8	4.7	4.7	4.7	4.7	4.8	4.7	4.8	4.8	4.8	4.8	4.7	4.7	2013
B	1	06:54.6	W4x	8/31/2013	180	68	11.65980796	20.98765432	4.1	5.1	5.3	5.2	5.1	5.1	5	4.9	4.9	4.9	4.8	4.7	4.7	4.7	4.7	4.8	4.7	4.7	4.7	4.7	4.7	4.8	4.7	4.7	4.6	4.6	4.6	4.7	4.7	4.7	4.7	4.7	4.8	4.8	4.8	4.8	4.8	4.8	4.9	4.8	2013
B	1	06:54.6	W4x	8/31/2013	174	69	13.09789021	22.79032897	4.1	5.1	5.3	5.2	5.1	5.1	5	4.9	4.9	4.9	4.8	4.7	4.7	4.7	4.7	4.8	4.7	4.7	4.7	4.7	4.7	4.8	4.7	4.7	4.6	4.6	4.6	4.7	4.7	4.7	4.7	4.7	4.8	4.8	4.8	4.8	4.8	4.8	4.9	4.8	2013
B	1	06:54.6	W4x	8/31/2013					4.1	5.1	5.3	5.2	5.1	5.1	5	4.9	4.9	4.9	4.8	4.7	4.7	4.7	4.7	4.8	4.7	4.7	4.7	4.7	4.7	4.8	4.7	4.7	4.6	4.6	4.6	4.7	4.7	4.7	4.7	4.7	4.8	4.8	4.8	4.8	4.8	4.8	4.9	4.8	2013
B	1	06:54.6	W4x	8/31/2013					4.1	5.1	5.3	5.2	5.1	5.1	5	4.9	4.9	4.9	4.8	4.7	4.7	4.7	4.7	4.8	4.7	4.7	4.7	4.7	4.7	4.8	4.7	4.7	4.6	4.6	4.6	4.7	4.7	4.7	4.7	4.7	4.8	4.8	4.8	4.8	4.8	4.8	4.9	4.8	2013
B	2	06:55.0	W4x	8/31/2013	174	72	13.6673637	23.78121284	4.1	5.1	5.2	5.2	5.2	5.1	5	4.9	4.9	4.9	4.9	4.8	4.7	4.7	4.8	4.7	4.7	4.8	4.7	4.7	4.8	4.7	4.7	4.7	4.7	4.6	4.7	4.7	4.6	4.7	4.8	4.7	4.7	4.7	4.8	4.8	4.8	4.9	4.9	4.9	2013
B	2	06:55.0	W4x	8/31/2013	183	78	12.72744806	23.29122996	4.1	5.1	5.2	5.2	5.2	5.1	5	4.9	4.9	4.9	4.9	4.8	4.7	4.7	4.8	4.7	4.7	4.8	4.7	4.7	4.8	4.7	4.7	4.7	4.7	4.6	4.7	4.7	4.6	4.7	4.8	4.7	4.7	4.7	4.8	4.8	4.8	4.9	4.9	4.9	2013
B	2	06:55.0	W4x	8/31/2013	183	75	12.23793083	22.39541342	4.1	5.1	5.2	5.2	5.2	5.1	5	4.9	4.9	4.9	4.9	4.8	4.7	4.7	4.8	4.7	4.7	4.8	4.7	4.7	4.8	4.7	4.7	4.7	4.7	4.6	4.7	4.7	4.6	4.7	4.8	4.7	4.7	4.7	4.8	4.8	4.8	4.9	4.9	4.9	2013
B	2	06:55.0	W4x	8/31/2013					4.1	5.1	5.2	5.2	5.2	5.1	5	4.9	4.9	4.9	4.9	4.8	4.7	4.7	4.8	4.7	4.7	4.8	4.7	4.7	4.8	4.7	4.7	4.7	4.7	4.6	4.7	4.7	4.6	4.7	4.8	4.7	4.7	4.7	4.8	4.8	4.8	4.9	4.9	4.9	2013
B	3	06:55.5	W4x	8/31/2013	184				4.1	5	5.2	5.2	5.1	5	4.9	4.8	4.8	4.7	4.7	4.7	4.7	4.7	4.7	4.8	4.7	4.7	4.7	4.7	4.8	4.7	4.7	4.7	4.8	4.7	4.7	4.7	4.7	4.7	4.8	4.8	4.7	4.8	4.8	4.9	4.9	5	5	5.1	2013
B	3	06:55.5	W4x	8/31/2013	181	74	12.4794658	22.58783309	4.1	5	5.2	5.2	5.1	5	4.9	4.8	4.8	4.7	4.7	4.7	4.7	4.7	4.7	4.8	4.7	4.7	4.7	4.7	4.8	4.7	4.7	4.7	4.8	4.7	4.7	4.7	4.7	4.7	4.8	4.8	4.7	4.8	4.8	4.9	4.9	5	5	5.1	2013
B	3	06:55.5	W4x	8/31/2013	181				4.1	5	5.2	5.2	5.1	5	4.9	4.8	4.8	4.7	4.7	4.7	4.7	4.7	4.7	4.8	4.7	4.7	4.7	4.7	4.8	4.7	4.7	4.7	4.8	4.7	4.7	4.7	4.7	4.7	4.8	4.8	4.7	4.8	4.8	4.9	4.9	5	5	5.1	2013
B	3	06:55.5	W4x	8/31/2013	176	70	12.83985255	22.5981405	4.1	5	5.2	5.2	5.1	5	4.9	4.8	4.8	4.7	4.7	4.7	4.7	4.7	4.7	4.8	4.7	4.7	4.7	4.7	4.8	4.7	4.7	4.7	4.8	4.7	4.7	4.7	4.7	4.7	4.8	4.8	4.7	4.8	4.8	4.9	4.9	5	5	5.1	2013
B	4	07:01.8	W4x	8/31/2013	185	80	12.63498707	23.37472608	4.2	5.2	5.3	5.2	5.2	5.2	5.1	4.9	4.9	4.9	4.8	4.7	4.7	4.7	4.7	4.7	4.6	4.6	4.5	4.6	4.6	4.6	4.5	4.5	4.5	4.5	4.5	4.5	4.6	4.6	4.5	4.6	4.6	4.6	4.6	4.6	4.7	4.7	4.7	4.6	2013
B	4	07:01.8	W4x	8/31/2013	182	75	12.44076537	22.64219297	4.2	5.2	5.3	5.2	5.2	5.2	5.1	4.9	4.9	4.9	4.8	4.7	4.7	4.7	4.7	4.7	4.6	4.6	4.5	4.6	4.6	4.6	4.5	4.5	4.5	4.5	4.5	4.5	4.6	4.6	4.5	4.6	4.6	4.6	4.6	4.6	4.7	4.7	4.7	4.6	2013
B	4	07:01.8	W4x	8/31/2013	176				4.2	5.2	5.3	5.2	5.2	5.2	5.1	4.9	4.9	4.9	4.8	4.7	4.7	4.7	4.7	4.7	4.6	4.6	4.5	4.6	4.6	4.6	4.5	4.5	4.5	4.5	4.5	4.5	4.6	4.6	4.5	4.6	4.6	4.6	4.6	4.6	4.7	4.7	4.7	4.6	2013
B	4	07:01.8	W4x	8/31/2013					4.2	5.2	5.3	5.2	5.2	5.2	5.1	4.9	4.9	4.9	4.8	4.7	4.7	4.7	4.7	4.7	4.6	4.6	4.5	4.6	4.6	4.6	4.5	4.5	4.5	4.5	4.5	4.5	4.6	4.6	4.5	4.6	4.6	4.6	4.6	4.6	4.7	4.7	4.7	4.6	2013
B	5	07:31.4	W4x	8/31/2013					3.9	4.8	4.8	4.7	4.7	4.7	4.6	4.5	4.5	4.4	4.4	4.4	4.3	4.3	4.4	4.4	4.2	4.3	4.1	4.2	4.3	4.3	4.3	4.2	4.3	4.3	4.3	4.4	4.4	4.4	4.4	4.3	4.4	4.4	4.4	4.4	4.4	4.4	4.4	4.3	2013
B	5	07:31.4	W4x	8/31/2013					3.9	4.8	4.8	4.7	4.7	4.7	4.6	4.5	4.5	4.4	4.4	4.4	4.3	4.3	4.4	4.4	4.2	4.3	4.1	4.2	4.3	4.3	4.3	4.2	4.3	4.3	4.3	4.4	4.4	4.4	4.4	4.3	4.4	4.4	4.4	4.4	4.4	4.4	4.4	4.3	2013
B	5	07:31.4	W4x	8/31/2013					3.9	4.8	4.8	4.7	4.7	4.7	4.6	4.5	4.5	4.4	4.4	4.4	4.3	4.3	4.4	4.4	4.2	4.3	4.1	4.2	4.3	4.3	4.3	4.2	4.3	4.3	4.3	4.4	4.4	4.4	4.4	4.3	4.4	4.4	4.4	4.4	4.4	4.4	4.4	4.3	2013
B	5	07:31.4	W4x	8/31/2013					3.9	4.8	4.8	4.7	4.7	4.7	4.6	4.5	4.5	4.4	4.4	4.4	4.3	4.3	4.4	4.4	4.2	4.3	4.1	4.2	4.3	4.3	4.3	4.2	4.3	4.3	4.3	4.4	4.4	4.4	4.4	4.3	4.4	4.4	4.4	4.4	4.4	4.4	4.4	4.3	2013
A	1	06:18.4	W4x	9/1/2011	187	74	11.31636378	21.16160027	3.7	4.9	5.4	5.6	5.6	5.5	5.5	5.4	5.4	5.3	5.4	5.3	5.3	5.3	5.3	5.2	5.3	5.2	5.3	5.2	5.2	5.2	5.2	5.2	5.2	5.1	5.2	5.1	5.2	5.1	5.1	5.2	5.2	5.3	5.2	5.4	5.4	5.4	5.4	5.4	2011
A	1	06:18.4	W4x	9/1/2011	179				3.7	4.9	5.4	5.6	5.6	5.5	5.5	5.4	5.4	5.3	5.4	5.3	5.3	5.3	5.3	5.2	5.3	5.2	5.3	5.2	5.2	5.2	5.2	5.2	5.2	5.1	5.2	5.1	5.2	5.1	5.1	5.2	5.2	5.3	5.2	5.4	5.4	5.4	5.4	5.4	2011
A	1	06:18.4	W4x	9/1/2011	175	65	12.12827988	21.2244898	3.7	4.9	5.4	5.6	5.6	5.5	5.5	5.4	5.4	5.3	5.4	5.3	5.3	5.3	5.3	5.2	5.3	5.2	5.3	5.2	5.2	5.2	5.2	5.2	5.2	5.1	5.2	5.1	5.2	5.1	5.1	5.2	5.2	5.3	5.2	5.4	5.4	5.4	5.4	5.4	2011
A	1	06:18.4	W4x	9/1/2011	174				3.7	4.9	5.4	5.6	5.6	5.5	5.5	5.4	5.4	5.3	5.4	5.3	5.3	5.3	5.3	5.2	5.3	5.2	5.3	5.2	5.2	5.2	5.2	5.2	5.2	5.1	5.2	5.1	5.2	5.1	5.1	5.2	5.2	5.3	5.2	5.4	5.4	5.4	5.4	5.4	2011
A	2	06:19.9	W4x	9/1/2011	178	74	13.12114433	23.35563691	4	5.2	5.6	5.6	5.6	5.5	5.5	5.4	5.4	5.3	5.3	5.3	5.3	5.3	5.2	5.2	5.2	5.2	5.2	5.2	5.2	5.3	5.3	5.2	5.2	5.2	5.2	5.1	5.1	5.2	5.2	5.3	5.3	5.3	5.2	5.2	5.3	5.3	5.3	5.3	2011
A	2	06:19.9	W4x	9/1/2011	185	79	12.47704973	23.082542	4	5.2	5.6	5.6	5.6	5.5	5.5	5.4	5.4	5.3	5.3	5.3	5.3	5.3	5.2	5.2	5.2	5.2	5.2	5.2	5.2	5.3	5.3	5.2	5.2	5.2	5.2	5.1	5.1	5.2	5.2	5.3	5.3	5.3	5.2	5.2	5.3	5.3	5.3	5.3	2011
A	2	06:19.9	W4x	9/1/2011	178	73	12.94383157	23.0400202	4	5.2	5.6	5.6	5.6	5.5	5.5	5.4	5.4	5.3	5.3	5.3	5.3	5.3	5.2	5.2	5.2	5.2	5.2	5.2	5.2	5.3	5.3	5.2	5.2	5.2	5.2	5.1	5.1	5.2	5.2	5.3	5.3	5.3	5.2	5.2	5.3	5.3	5.3	5.3	2011
A	2	06:19.9	W4x	9/1/2011	175	77	14.36734694	25.14285714	4	5.2	5.6	5.6	5.6	5.5	5.5	5.4	5.4	5.3	5.3	5.3	5.3	5.3	5.2	5.2	5.2	5.2	5.2	5.2	5.2	5.3	5.3	5.2	5.2	5.2	5.2	5.1	5.1	5.2	5.2	5.3	5.3	5.3	5.2	5.2	5.3	5.3	5.3	5.3	2011
A	3	06:23.3	W4x	9/1/2011	174	69	13.09789021	22.79032897	4	4.9	5.4	5.6	5.6	5.6	5.5	5.4	5.4	5.3	5.3	5.2	5.2	5.2	5.2	5.2	5.1	5.1	5.1	5.2	5.1	5.2	5.1	5.2	5.1	5.3	5.1	5	5	5	5.1	5.1	5.2	5.3	5.2	5.2	5.3	5.4	5.3	5.3	2011
A	3	06:23.3	W4x	9/1/2011	187	79	12.08098296	22.59143813	4	4.9	5.4	5.6	5.6	5.6	5.5	5.4	5.4	5.3	5.3	5.2	5.2	5.2	5.2	5.2	5.1	5.1	5.1	5.2	5.1	5.2	5.1	5.2	5.1	5.3	5.1	5	5	5	5.1	5.1	5.2	5.3	5.2	5.2	5.3	5.4	5.3	5.3	2011
A	3	06:23.3	W4x	9/1/2011	183	72	11.7484136	21.49959688	4	4.9	5.4	5.6	5.6	5.6	5.5	5.4	5.4	5.3	5.3	5.2	5.2	5.2	5.2	5.2	5.1	5.1	5.1	5.2	5.1	5.2	5.1	5.2	5.1	5.3	5.1	5	5	5	5.1	5.1	5.2	5.3	5.2	5.2	5.3	5.4	5.3	5.3	2011
A	3	06:23.3	W4x	9/1/2011	175	68	12.68804665	22.20408163	4	4.9	5.4	5.6	5.6	5.6	5.5	5.4	5.4	5.3	5.3	5.2	5.2	5.2	5.2	5.2	5.1	5.1	5.1	5.2	5.1	5.2	5.1	5.2	5.1	5.3	5.1	5	5	5	5.1	5.1	5.2	5.3	5.2	5.2	5.3	5.4	5.3	5.3	2011
A	4	06:24.5	W4x	9/1/2011	171	74	14.79937547	25.30693205	4.1	5.1	5.5	5.6	5.6	5.5	5.5	5.4	5.3	5.3	5.2	5.1	5	5.1	5.1	5.1	5	5.1	5.1	5	5.1	5.1	5	5.1	5.1	5.1	5.1	5	5	5.1	5	5.1	5.1	5.1	5.2	5.2	5.3	5.3	5.3	5.3	2011
A	4	06:24.5	W4x	9/1/2011	191	77	11.05072123	21.10687755	4.1	5.1	5.5	5.6	5.6	5.5	5.5	5.4	5.3	5.3	5.2	5.1	5	5.1	5.1	5.1	5	5.1	5.1	5	5.1	5.1	5	5.1	5.1	5.1	5.1	5	5	5.1	5	5.1	5.1	5.1	5.2	5.2	5.3	5.3	5.3	5.3	2011
A	4	06:24.5	W4x	9/1/2011	189	74	10.96090231	20.71610537	4.1	5.1	5.5	5.6	5.6	5.5	5.5	5.4	5.3	5.3	5.2	5.1	5	5.1	5.1	5.1	5	5.1	5.1	5	5.1	5.1	5	5.1	5.1	5.1	5.1	5	5	5.1	5	5.1	5.1	5.1	5.2	5.2	5.3	5.3	5.3	5.3	2011
A	4	06:24.5	W4x	9/1/2011	177	68	12.26278499	21.70512943	4.1	5.1	5.5	5.6	5.6	5.5	5.5	5.4	5.3	5.3	5.2	5.1	5	5.1	5.1	5.1	5	5.1	5.1	5	5.1	5.1	5	5.1	5.1	5.1	5.1	5	5	5.1	5	5.1	5.1	5.1	5.2	5.2	5.3	5.3	5.3	5.3	2011
A	5	06:25.6	W4x	9/1/2011	182	74	12.2748885	22.34029707	4.3	5.2	5.5	5.4	5.4	5.3	5.2	5.2	5.1	5.2	5.1	5.1	5.1	5.1	5.2	5.1	5	5.1	5	5.1	5	5.1	5.1	5	5.1	5	5.2	5	5.1	5	5.2	5.3	5.3	5.1	5.3	5.2	5.3	5.4	5.4	5.3	2011
A	5	06:25.6	W4x	9/1/2011	184	78	12.52106107	23.03875236	4.3	5.2	5.5	5.4	5.4	5.3	5.2	5.2	5.1	5.2	5.1	5.1	5.1	5.1	5.2	5.1	5	5.1	5	5.1	5	5.1	5.1	5	5.1	5	5.2	5	5.1	5	5.2	5.3	5.3	5.1	5.3	5.2	5.3	5.4	5.4	5.3	2011
A	5	06:25.6	W4x	9/1/2011	182	77	12.77251911	23.24598478	4.3	5.2	5.5	5.4	5.4	5.3	5.2	5.2	5.1	5.2	5.1	5.1	5.1	5.1	5.2	5.1	5	5.1	5	5.1	5	5.1	5.1	5	5.1	5	5.2	5	5.1	5	5.2	5.3	5.3	5.1	5.3	5.2	5.3	5.4	5.4	5.3	2011
A	5	06:25.6	W4x	9/1/2011					4.3	5.2	5.5	5.4	5.4	5.3	5.2	5.2	5.1	5.2	5.1	5.1	5.1	5.1	5.2	5.1	5	5.1	5	5.1	5	5.1	5.1	5	5.1	5	5.2	5	5.1	5	5.2	5.3	5.3	5.1	5.3	5.2	5.3	5.4	5.4	5.3	2011
A	6	06:27.7	W4x	9/1/2011	178	72	12.76651881	22.72440348	4.1	5.1	5.6	5.6	5.7	5.6	5.5	5.4	5.4	5.3	5.2	5.3	5.1	5.2	5.2	5.2	5	5.1	5.1	5.1	5.1	5	5.1	5	5	5	5	5	5	4.9	5	4.9	5	5.1	5	5	5.1	5.1	5.1	5.2	2011
A	6	06:27.7	W4x	9/1/2011	186	75	11.65527247	21.6788068	4.1	5.1	5.6	5.6	5.7	5.6	5.5	5.4	5.4	5.3	5.2	5.3	5.1	5.2	5.2	5.2	5	5.1	5.1	5.1	5.1	5	5.1	5	5	5	5	5	5	4.9	5	4.9	5	5.1	5	5	5.1	5.1	5.1	5.2	2011
A	6	06:27.7	W4x	9/1/2011	185	80	12.63498707	23.37472608	4.1	5.1	5.6	5.6	5.7	5.6	5.5	5.4	5.4	5.3	5.2	5.3	5.1	5.2	5.2	5.2	5	5.1	5.1	5.1	5.1	5	5.1	5	5	5	5	5	5	4.9	5	4.9	5	5.1	5	5	5.1	5.1	5.1	5.2	2011
A	6	06:27.7	W4x	9/1/2011	183	72	11.7484136	21.49959688	4.1	5.1	5.6	5.6	5.7	5.6	5.5	5.4	5.4	5.3	5.2	5.3	5.1	5.2	5.2	5.2	5	5.1	5.1	5.1	5.1	5	5.1	5	5	5	5	5	5	4.9	5	4.9	5	5.1	5	5	5.1	5.1	5.1	5.2	2011
B	1	06:30.3	W4x	9/1/2011	177	74	13.34479543	23.62028791	3.9	4.9	5.4	5.3	5.3	5.3	5.2	5.2	5.1	5.1	5.1	5	5.1	5.1	5.3	5.2	5.1	5.1	5	5.1	5	5	5	5	5.1	5	5.1	5.1	5.1	5.1	5.1	5.2	5.2	5.2	5.1	5.1	5.1	5.1	5.1	5.1	2011
B	1	06:30.3	W4x	9/1/2011	193	82	11.40622477	22.0140138	3.9	4.9	5.4	5.3	5.3	5.3	5.2	5.2	5.1	5.1	5.1	5	5.1	5.1	5.3	5.2	5.1	5.1	5	5.1	5	5	5	5	5.1	5	5.1	5.1	5.1	5.1	5.1	5.2	5.2	5.2	5.1	5.1	5.1	5.1	5.1	5.1	2011
B	1	06:30.3	W4x	9/1/2011	179	79	13.77425118	24.65590962	3.9	4.9	5.4	5.3	5.3	5.3	5.2	5.2	5.1	5.1	5.1	5	5.1	5.1	5.3	5.2	5.1	5.1	5	5.1	5	5	5	5	5.1	5	5.1	5.1	5.1	5.1	5.1	5.2	5.2	5.2	5.1	5.1	5.1	5.1	5.1	5.1	2011
B	1	06:30.3	W4x	9/1/2011	177	77	13.88580065	24.57786715	3.9	4.9	5.4	5.3	5.3	5.3	5.2	5.2	5.1	5.1	5.1	5	5.1	5.1	5.3	5.2	5.1	5.1	5	5.1	5	5	5	5	5.1	5	5.1	5.1	5.1	5.1	5.1	5.2	5.2	5.2	5.1	5.1	5.1	5.1	5.1	5.1	2011
B	2	06:32.7	W4x	9/1/2011	176	67	12.28957316	21.62964876	4.1	5	5.4	5.5	5.4	5.4	5.3	5.2	5.2	5.2	5.1	5.1	5.1	5.1	5	5	5	5	5	4.9	4.9	5	5	5	5	5	5	5	5	5	5	5.1	5.1	5	5	4.9	5	5.1	5	5.1	2011
B	2	06:32.7	W4x	9/1/2011	184	72	11.55790252	21.26654064	4.1	5	5.4	5.5	5.4	5.4	5.3	5.2	5.2	5.2	5.1	5.1	5.1	5.1	5	5	5	5	5	4.9	4.9	5	5	5	5	5	5	5	5	5	5	5.1	5.1	5	5	4.9	5	5.1	5	5.1	2011
B	2	06:32.7	W4x	9/1/2011	183	76	12.40110324	22.69401893	4.1	5	5.4	5.5	5.4	5.4	5.3	5.2	5.2	5.2	5.1	5.1	5.1	5.1	5	5	5	5	5	4.9	4.9	5	5	5	5	5	5	5	5	5	5	5.1	5.1	5	5	4.9	5	5.1	5	5.1	2011
B	2	06:32.7	W4x	9/1/2011	175	70	13.06122449	22.85714286	4.1	5	5.4	5.5	5.4	5.4	5.3	5.2	5.2	5.2	5.1	5.1	5.1	5.1	5	5	5	5	5	4.9	4.9	5	5	5	5	5	5	5	5	5	5	5.1	5.1	5	5	4.9	5	5.1	5	5.1	2011
B	3	06:45.8	W4x	9/1/2011	173	73	14.09887794	24.39105884	4	4.9	5.2	5.3	5.2	5.1	5.1	5.1	5	5	5	4.9	4.9	5	4.9	4.9	4.9	4.9	4.9	4.8	4.8	4.8	4.8	4.9	4.9	4.8	4.8	4.7	4.8	4.8	4.8	4.8	4.8	4.8	4.7	4.8	4.8	4.8	4.9	4.7	2011
B	3	06:45.8	W4x	9/1/2011	177	67	12.08244992	21.38593635	4	4.9	5.2	5.3	5.2	5.1	5.1	5.1	5	5	5	4.9	4.9	5	4.9	4.9	4.9	4.9	4.9	4.8	4.8	4.8	4.8	4.9	4.9	4.8	4.8	4.7	4.8	4.8	4.8	4.8	4.8	4.8	4.7	4.8	4.8	4.8	4.9	4.7	2011
B	3	06:45.8	W4x	9/1/2011	177	64	11.5414447	20.42835711	4	4.9	5.2	5.3	5.2	5.1	5.1	5.1	5	5	5	4.9	4.9	5	4.9	4.9	4.9	4.9	4.9	4.8	4.8	4.8	4.8	4.9	4.9	4.8	4.8	4.7	4.8	4.8	4.8	4.8	4.8	4.8	4.7	4.8	4.8	4.8	4.9	4.7	2011
B	3	06:45.8	W4x	9/1/2011	175	69	12.87463557	22.53061224	4	4.9	5.2	5.3	5.2	5.1	5.1	5.1	5	5	5	4.9	4.9	5	4.9	4.9	4.9	4.9	4.9	4.8	4.8	4.8	4.8	4.9	4.9	4.8	4.8	4.7	4.8	4.8	4.8	4.8	4.8	4.8	4.7	4.8	4.8	4.8	4.9	4.7	2011
B	4	06:54.7	W4x	9/1/2011	181	73	12.31082437	22.28259211	3.9	5	5.2	5.3	5.2	5.1	5.1	5	4.9	4.9	4.8	4.8	4.9	4.8	4.7	4.7	4.7	4.6	4.6	4.6	4.7	4.6	4.6	4.7	4.7	4.7	4.6	4.6	4.6	4.5	4.6	4.7	4.6	4.7	4.8	4.7	4.7	4.7	4.7	4.7	2011
B	4	06:54.7	W4x	9/1/2011	186	84	13.05390517	24.28026361	3.9	5	5.2	5.3	5.2	5.1	5.1	5	4.9	4.9	4.8	4.8	4.9	4.8	4.7	4.7	4.7	4.6	4.6	4.6	4.7	4.6	4.6	4.7	4.7	4.7	4.6	4.6	4.6	4.5	4.6	4.7	4.6	4.7	4.8	4.7	4.7	4.7	4.7	4.7	2011
B	4	06:54.7	W4x	9/1/2011	184	75	12.0394818	22.1526465	3.9	5	5.2	5.3	5.2	5.1	5.1	5	4.9	4.9	4.8	4.8	4.9	4.8	4.7	4.7	4.7	4.6	4.6	4.6	4.7	4.6	4.6	4.7	4.7	4.7	4.6	4.6	4.6	4.5	4.6	4.7	4.6	4.7	4.8	4.7	4.7	4.7	4.7	4.7	2011
B	4	06:54.7	W4x	9/1/2011		72			3.9	5	5.2	5.3	5.2	5.1	5.1	5	4.9	4.9	4.8	4.8	4.9	4.8	4.7	4.7	4.7	4.6	4.6	4.6	4.7	4.6	4.6	4.7	4.7	4.7	4.6	4.6	4.6	4.5	4.6	4.7	4.6	4.7	4.8	4.7	4.7	4.7	4.7	4.7	2011
B	5	07:08.2	W4x	9/1/2011	166	56	12.242321	20.32225287	4	4.9	5.2	5.2	5.1	5	4.9	4.7	4.7	4.6	4.6	4.5	4.5	4.4	4.4	4.4	4.4	4.4	4.4	4.6	4.5	4.4	4.3	4.4	4.5	4.5	4.3	4.3	4.5	4.5	4.5	4.5	4.5	4.6	4.5	4.5	4.8	4.9	4.9	5	2011
B	5	07:08.2	W4x	9/1/2011	173	57	11.00871291	19.04507334	4	4.9	5.2	5.2	5.1	5	4.9	4.7	4.7	4.6	4.6	4.5	4.5	4.4	4.4	4.4	4.4	4.4	4.4	4.6	4.5	4.4	4.3	4.4	4.5	4.5	4.3	4.3	4.5	4.5	4.5	4.5	4.5	4.6	4.5	4.5	4.8	4.9	4.9	5	2011
B	5	07:08.2	W4x	9/1/2011	171	66	13.19944298	22.5710475	4	4.9	5.2	5.2	5.1	5	4.9	4.7	4.7	4.6	4.6	4.5	4.5	4.4	4.4	4.4	4.4	4.4	4.4	4.6	4.5	4.4	4.3	4.4	4.5	4.5	4.3	4.3	4.5	4.5	4.5	4.5	4.5	4.6	4.5	4.5	4.8	4.9	4.9	5	2011
B	5	07:08.2	W4x	9/1/2011	169	58	12.01622024	20.30741221	4	4.9	5.2	5.2	5.1	5	4.9	4.7	4.7	4.6	4.6	4.5	4.5	4.4	4.4	4.4	4.4	4.4	4.4	4.6	4.5	4.4	4.3	4.4	4.5	4.5	4.3	4.3	4.5	4.5	4.5	4.5	4.5	4.6	4.5	4.5	4.8	4.9	4.9	5	2011
A	1	07:12.8	W4x	11/5/2010	177	74	13.34479543	23.62028791	3.3	4.6	5	4.9	4.6	4.5	4.7	4.5	4.5	4.4	4.6	4.3	4.2	4.2	4.2	4.4	4.5	4.5	4.6	4.4	4.6	4.6	4.6	4.5	4.3	4.3	4.3	4.4	4.4	4.3	4.4	4.6	4.6	4.6	4.8	4.9	4.9	5.1	5	5	2010
A	1	07:12.8	W4x	11/5/2010	193	82	11.40622477	22.0140138	3.3	4.6	5	4.9	4.6	4.5	4.7	4.5	4.5	4.4	4.6	4.3	4.2	4.2	4.2	4.4	4.5	4.5	4.6	4.4	4.6	4.6	4.6	4.5	4.3	4.3	4.3	4.4	4.4	4.3	4.4	4.6	4.6	4.6	4.8	4.9	4.9	5.1	5	5	2010
A	1	07:12.8	W4x	11/5/2010	179	79	13.77425118	24.65590962	3.3	4.6	5	4.9	4.6	4.5	4.7	4.5	4.5	4.4	4.6	4.3	4.2	4.2	4.2	4.4	4.5	4.5	4.6	4.4	4.6	4.6	4.6	4.5	4.3	4.3	4.3	4.4	4.4	4.3	4.4	4.6	4.6	4.6	4.8	4.9	4.9	5.1	5	5	2010
A	1	07:12.8	W4x	11/5/2010	177	77	13.88580065	24.57786715	3.3	4.6	5	4.9	4.6	4.5	4.7	4.5	4.5	4.4	4.6	4.3	4.2	4.2	4.2	4.4	4.5	4.5	4.6	4.4	4.6	4.6	4.6	4.5	4.3	4.3	4.3	4.4	4.4	4.3	4.4	4.6	4.6	4.6	4.8	4.9	4.9	5.1	5	5	2010
A	2	07:15.0	W4x	11/5/2010	182	80	13.27014973	24.1516725	3.4	4.5	5.1	5	4.7	4.6	4.6	4.7	4.6	4.6	4.4	4.3	4.1	4.2	4.2	4.3	4.4	4.5	4.7	4.4	4.5	4.5	4.6	4.5	4.3	4.2	4.5	4.4	4.1	4.2	4.4	4.4	4.4	4.5	4.6	4.9	4.8	4.9	4.9	5.1	2010
A	2	07:15.0	W4x	11/5/2010	193	82	11.40622477	22.0140138	3.4	4.5	5.1	5	4.7	4.6	4.6	4.7	4.6	4.6	4.4	4.3	4.1	4.2	4.2	4.3	4.4	4.5	4.7	4.4	4.5	4.5	4.6	4.5	4.3	4.2	4.5	4.4	4.1	4.2	4.4	4.4	4.4	4.5	4.6	4.9	4.8	4.9	4.9	5.1	2010
A	2	07:15.0	W4x	11/5/2010	186	73	11.34446521	21.10070528	3.4	4.5	5.1	5	4.7	4.6	4.6	4.7	4.6	4.6	4.4	4.3	4.1	4.2	4.2	4.3	4.4	4.5	4.7	4.4	4.5	4.5	4.6	4.5	4.3	4.2	4.5	4.4	4.1	4.2	4.4	4.4	4.4	4.5	4.6	4.9	4.8	4.9	4.9	5.1	2010
A	2	07:15.0	W4x	11/5/2010	183	72	11.7484136	21.49959688	3.4	4.5	5.1	5	4.7	4.6	4.6	4.7	4.6	4.6	4.4	4.3	4.1	4.2	4.2	4.3	4.4	4.5	4.7	4.4	4.5	4.5	4.6	4.5	4.3	4.2	4.5	4.4	4.1	4.2	4.4	4.4	4.4	4.5	4.6	4.9	4.8	4.9	4.9	5.1	2010
A	3	07:15.3	W4x	11/5/2010	185	70	11.05561369	20.45288532	3.2	4.8	4.8	5	4.4	4.5	4.5	4.5	4.5	4.5	4.2	4.5	4.3	4.4	4.3	4.4	4.4	4.4	4.6	4.4	4.5	4.6	4.6	4.5	4.3	4.4	4.4	4.5	4.4	4.4	4.3	4.5	4.6	4.9	4.8	4.9	4.7	4.9	4.9	5	2010
A	3	07:15.3	W4x	11/5/2010	179				3.2	4.8	4.8	5	4.4	4.5	4.5	4.5	4.5	4.5	4.2	4.5	4.3	4.4	4.3	4.4	4.4	4.4	4.6	4.4	4.5	4.6	4.6	4.5	4.3	4.4	4.4	4.5	4.4	4.4	4.3	4.5	4.6	4.9	4.8	4.9	4.7	4.9	4.9	5	2010
A	3	07:15.3	W4x	11/5/2010	175	65	12.12827988	21.2244898	3.2	4.8	4.8	5	4.4	4.5	4.5	4.5	4.5	4.5	4.2	4.5	4.3	4.4	4.3	4.4	4.4	4.4	4.6	4.4	4.5	4.6	4.6	4.5	4.3	4.4	4.4	4.5	4.4	4.4	4.3	4.5	4.6	4.9	4.8	4.9	4.7	4.9	4.9	5	2010
A	3	07:15.3	W4x	11/5/2010	174				3.2	4.8	4.8	5	4.4	4.5	4.5	4.5	4.5	4.5	4.2	4.5	4.3	4.4	4.3	4.4	4.4	4.4	4.6	4.4	4.5	4.6	4.6	4.5	4.3	4.4	4.4	4.5	4.4	4.4	4.3	4.5	4.6	4.9	4.8	4.9	4.7	4.9	4.9	5	2010
A	4	07:19.8	W4x	11/5/2010	171	74	14.79937547	25.30693205	3.4	4.4	4.8	4.7	4.6	4.5	4.2	4.5	4.5	4.1	4.2	4.3	4.2	4.1	4.3	4.4	4.6	4.5	4.6	4.5	4.6	4.5	4.4	4.3	4.4	4.2	4.4	4.3	4.4	4.4	4.3	4.4	4.4	4.6	4.6	4.8	4.8	4.7	4.8	4.9	2010
A	4	07:19.8	W4x	11/5/2010	191	77	11.05072123	21.10687755	3.4	4.4	4.8	4.7	4.6	4.5	4.2	4.5	4.5	4.1	4.2	4.3	4.2	4.1	4.3	4.4	4.6	4.5	4.6	4.5	4.6	4.5	4.4	4.3	4.4	4.2	4.4	4.3	4.4	4.4	4.3	4.4	4.4	4.6	4.6	4.8	4.8	4.7	4.8	4.9	2010
A	4	07:19.8	W4x	11/5/2010	188	73	10.98624582	20.65414215	3.4	4.4	4.8	4.7	4.6	4.5	4.2	4.5	4.5	4.1	4.2	4.3	4.2	4.1	4.3	4.4	4.6	4.5	4.6	4.5	4.6	4.5	4.4	4.3	4.4	4.2	4.4	4.3	4.4	4.4	4.3	4.4	4.4	4.6	4.6	4.8	4.8	4.7	4.8	4.9	2010
A	4	07:19.8	W4x	11/5/2010	183	74	12.07475842	22.09680791	3.4	4.4	4.8	4.7	4.6	4.5	4.2	4.5	4.5	4.1	4.2	4.3	4.2	4.1	4.3	4.4	4.6	4.5	4.6	4.5	4.6	4.5	4.4	4.3	4.4	4.2	4.4	4.3	4.4	4.4	4.3	4.4	4.4	4.6	4.6	4.8	4.8	4.7	4.8	4.9	2010
A	5	07:20.8	W4x	11/5/2010	173	68	13.13320137	22.72043837	3.3	4.6	4.8	4.6	4.4	4.4	4.3	4.7	4.6	4.5	4.5	4.5	4.4	4.3	4.1	4.3	4.5	4.6	4.4	4.4	4.5	4.6	4.5	4.4	4.3	4.3	4.1	4.4	4.4	4.3	4.3	4.4	4.5	4.5	4.7	4.8	4.6	4.5	4.8	4.8	2010
A	5	07:20.8	W4x	11/5/2010	180	77	13.20301783	23.7654321	3.3	4.6	4.8	4.6	4.4	4.4	4.3	4.7	4.6	4.5	4.5	4.5	4.4	4.3	4.1	4.3	4.5	4.6	4.4	4.4	4.5	4.6	4.5	4.4	4.3	4.3	4.1	4.4	4.4	4.3	4.3	4.4	4.5	4.5	4.7	4.8	4.6	4.5	4.8	4.8	2010
A	5	07:20.8	W4x	11/5/2010	178	73	12.94383157	23.0400202	3.3	4.6	4.8	4.6	4.4	4.4	4.3	4.7	4.6	4.5	4.5	4.5	4.4	4.3	4.1	4.3	4.5	4.6	4.4	4.4	4.5	4.6	4.5	4.4	4.3	4.3	4.1	4.4	4.4	4.3	4.3	4.4	4.5	4.5	4.7	4.8	4.6	4.5	4.8	4.8	2010
A	5	07:20.8	W4x	11/5/2010	175	77	14.36734694	25.14285714	3.3	4.6	4.8	4.6	4.4	4.4	4.3	4.7	4.6	4.5	4.5	4.5	4.4	4.3	4.1	4.3	4.5	4.6	4.4	4.4	4.5	4.6	4.5	4.4	4.3	4.3	4.1	4.4	4.4	4.3	4.3	4.4	4.5	4.5	4.7	4.8	4.6	4.5	4.8	4.8	2010
A	6	07:30.8	W4x	11/5/2010	174	69	13.09789021	22.79032897	3.4	4.6	4.8	4.7	4.5	4.4	4.3	4.6	4.7	4.3	3	4.1	4.1	4.3	4.4	4.3	4.6	4.6	4.5	4.6	4.6	4.5	4.4	4.4	4.1	4.2	4.4	4.5	4.4	4.1	4.1	4.2	4.2	4.3	4.5	4.6	4.6	4.6	4.7	4.8	2010
A	6	07:30.8	W4x	11/5/2010	187	79	12.08098296	22.59143813	3.4	4.6	4.8	4.7	4.5	4.4	4.3	4.6	4.7	4.3	3	4.1	4.1	4.3	4.4	4.3	4.6	4.6	4.5	4.6	4.6	4.5	4.4	4.4	4.1	4.2	4.4	4.5	4.4	4.1	4.1	4.2	4.2	4.3	4.5	4.6	4.6	4.6	4.7	4.8	2010
A	6	07:30.8	W4x	11/5/2010	180	68	11.65980796	20.98765432	3.4	4.6	4.8	4.7	4.5	4.4	4.3	4.6	4.7	4.3	3	4.1	4.1	4.3	4.4	4.3	4.6	4.6	4.5	4.6	4.6	4.5	4.4	4.4	4.1	4.2	4.4	4.5	4.4	4.1	4.1	4.2	4.2	4.3	4.5	4.6	4.6	4.6	4.7	4.8	2010
A	6	07:30.8	W4x	11/5/2010	178	74	13.12114433	23.35563691	3.4	4.6	4.8	4.7	4.5	4.4	4.3	4.6	4.7	4.3	3	4.1	4.1	4.3	4.4	4.3	4.6	4.6	4.5	4.6	4.6	4.5	4.4	4.4	4.1	4.2	4.4	4.5	4.4	4.1	4.1	4.2	4.2	4.3	4.5	4.6	4.6	4.6	4.7	4.8	2010
B	1	06:52.1	W4x	11/5/2010	184	78	12.52106107	23.03875236	3.1	4.9	5.5	5.2	5	5.2	5.1	5	5	4.8	4.8	4.8	5.1	4.7	5	4.9	4.7	4.8	4.6	4.6	4.6	4.5	4.6	4.7	4.7	4.7	4.6	4.5	4.7	4.9	4.9	4.7	4.6	4.8	4.5	5.2	5	5	4.9	5	2010
B	1	06:52.1	W4x	11/5/2010					3.1	4.9	5.5	5.2	5	5.2	5.1	5	5	4.8	4.8	4.8	5.1	4.7	5	4.9	4.7	4.8	4.6	4.6	4.6	4.5	4.6	4.7	4.7	4.7	4.6	4.5	4.7	4.9	4.9	4.7	4.6	4.8	4.5	5.2	5	5	4.9	5	2010
B	1	06:52.1	W4x	11/5/2010					3.1	4.9	5.5	5.2	5	5.2	5.1	5	5	4.8	4.8	4.8	5.1	4.7	5	4.9	4.7	4.8	4.6	4.6	4.6	4.5	4.6	4.7	4.7	4.7	4.6	4.5	4.7	4.9	4.9	4.7	4.6	4.8	4.5	5.2	5	5	4.9	5	2010
B	1	06:52.1	W4x	11/5/2010					3.1	4.9	5.5	5.2	5	5.2	5.1	5	5	4.8	4.8	4.8	5.1	4.7	5	4.9	4.7	4.8	4.6	4.6	4.6	4.5	4.6	4.7	4.7	4.7	4.6	4.5	4.7	4.9	4.9	4.7	4.6	4.8	4.5	5.2	5	5	4.9	5	2010
B	2	06:54.8	W4x	11/5/2010	173	73	14.09887794	24.39105884	4.8	5.2	5.3	5	5.2	5.4	5.2	5.1	4.8	4.9	4.9	4.8	4.8	4.7	4.7	4.8	4.6	4.8	4.7	4.6	4.5	4.5	4.5	4.7	4.7	4.6	4.6	4.6	4.6	4.8	4.7	4.8	4.7	4.8	4.8	4.7	4.9	4.8	4.8	5	2010
B	2	06:54.8	W4x	11/5/2010	183				4.8	5.2	5.3	5	5.2	5.4	5.2	5.1	4.8	4.9	4.9	4.8	4.8	4.7	4.7	4.8	4.6	4.8	4.7	4.6	4.5	4.5	4.5	4.7	4.7	4.6	4.6	4.6	4.6	4.8	4.7	4.8	4.7	4.8	4.8	4.7	4.9	4.8	4.8	5	2010
B	2	06:54.8	W4x	11/5/2010	180	77	13.20301783	23.7654321	4.8	5.2	5.3	5	5.2	5.4	5.2	5.1	4.8	4.9	4.9	4.8	4.8	4.7	4.7	4.8	4.6	4.8	4.7	4.6	4.5	4.5	4.5	4.7	4.7	4.6	4.6	4.6	4.6	4.8	4.7	4.8	4.7	4.8	4.8	4.7	4.9	4.8	4.8	5	2010
B	2	06:54.8	W4x	11/5/2010	178	68	12.05726777	21.46193662	4.8	5.2	5.3	5	5.2	5.4	5.2	5.1	4.8	4.9	4.9	4.8	4.8	4.7	4.7	4.8	4.6	4.8	4.7	4.6	4.5	4.5	4.5	4.7	4.7	4.6	4.6	4.6	4.6	4.8	4.7	4.8	4.7	4.8	4.8	4.7	4.9	4.8	4.8	5	2010
B	3	06:55.5	W4x	11/5/2010	169	67	13.88080614	23.45856238	4.8	5.2	5.4	5.1	5.3	5.3	5.2	5.1	4.9	5	4.7	4.7	4.6	4.6	4.7	4.8	4.6	4.7	5	4.5	4.7	4.4	4.4	4.5	4.7	4.6	4.5	4.5	4.7	4.6	4.6	4.8	4.5	4.6	4.6	4.7	4.8	4.8	4.8	4.9	2010
B	3	06:55.5	W4x	11/5/2010	180	70	12.00274348	21.60493827	4.8	5.2	5.4	5.1	5.3	5.3	5.2	5.1	4.9	5	4.7	4.7	4.6	4.6	4.7	4.8	4.6	4.7	5	4.5	4.7	4.4	4.4	4.5	4.7	4.6	4.5	4.5	4.7	4.6	4.6	4.8	4.5	4.6	4.6	4.7	4.8	4.8	4.8	4.9	2010
B	3	06:55.5	W4x	11/5/2010	173	70	13.519472	23.38868656	4.8	5.2	5.4	5.1	5.3	5.3	5.2	5.1	4.9	5	4.7	4.7	4.6	4.6	4.7	4.8	4.6	4.7	5	4.5	4.7	4.4	4.4	4.5	4.7	4.6	4.5	4.5	4.7	4.6	4.6	4.8	4.5	4.6	4.6	4.7	4.8	4.8	4.8	4.9	2010
B	3	06:55.5	W4x	11/5/2010	172	58	11.39836744	19.605192	4.8	5.2	5.4	5.1	5.3	5.3	5.2	5.1	4.9	5	4.7	4.7	4.6	4.6	4.7	4.8	4.6	4.7	5	4.5	4.7	4.4	4.4	4.5	4.7	4.6	4.5	4.5	4.7	4.6	4.6	4.8	4.5	4.6	4.6	4.7	4.8	4.8	4.8	4.9	2010
B	4	07:01.1	W4x	11/5/2010	175	73	13.62099125	23.83673469	4.1	5.1	5.2	5.1	5.1	5.1	5.1	5	5	4.9	4.8	4.8	4.7	4.6	4.7	4.7	4.5	4.7	4.6	4.6	4.5	4.4	4.5	4.5	4.6	4.6	4.5	4.5	4.5	4.6	4.7	4.7	4.7	4.5	4.6	4.6	4.7	4.8	4.8	4.9	2010
B	4	07:01.1	W4x	11/5/2010	179	68	11.85631747	21.22280828	4.1	5.1	5.2	5.1	5.1	5.1	5.1	5	5	4.9	4.8	4.8	4.7	4.6	4.7	4.7	4.5	4.7	4.6	4.6	4.5	4.4	4.5	4.5	4.6	4.6	4.5	4.5	4.5	4.6	4.7	4.7	4.7	4.5	4.6	4.6	4.7	4.8	4.8	4.9	2010
B	4	07:01.1	W4x	11/5/2010	176	71	13.02327902	22.92097107	4.1	5.1	5.2	5.1	5.1	5.1	5.1	5	5	4.9	4.8	4.8	4.7	4.6	4.7	4.7	4.5	4.7	4.6	4.6	4.5	4.4	4.5	4.5	4.6	4.6	4.5	4.5	4.5	4.6	4.7	4.7	4.7	4.5	4.6	4.6	4.7	4.8	4.8	4.9	2010
B	4	07:01.1	W4x	11/5/2010	175	73	13.62099125	23.83673469	4.1	5.1	5.2	5.1	5.1	5.1	5.1	5	5	4.9	4.8	4.8	4.7	4.6	4.7	4.7	4.5	4.7	4.6	4.6	4.5	4.4	4.5	4.5	4.6	4.6	4.5	4.5	4.5	4.6	4.7	4.7	4.7	4.5	4.6	4.6	4.7	4.8	4.8	4.9	2010
B	5	07:03.1	W4x	11/5/2010	181	73	12.31082437	22.28259211	3	4.6	5.1	4.9	5	5	5	4.9	4.9	4.8	4.6	4.5	4.7	4.6	4.8	4.7	4.6	4.7	4.8	4.7	4.5	4.5	4.5	4.5	4.5	4.6	4.5	4.5	4.6	4.6	4.9	4.8	4.8	4.8	4.6	4.5	4.7	4.8	4.8	4.8	2010
B	5	07:03.1	W4x	11/5/2010	186	84	13.05390517	24.28026361	3	4.6	5.1	4.9	5	5	5	4.9	4.9	4.8	4.6	4.5	4.7	4.6	4.8	4.7	4.6	4.7	4.8	4.7	4.5	4.5	4.5	4.5	4.5	4.6	4.5	4.5	4.6	4.6	4.9	4.8	4.8	4.8	4.6	4.5	4.7	4.8	4.8	4.8	2010
B	5	07:03.1	W4x	11/5/2010	185	78	12.31911239	22.79035793	3	4.6	5.1	4.9	5	5	5	4.9	4.9	4.8	4.6	4.5	4.7	4.6	4.8	4.7	4.6	4.7	4.8	4.7	4.5	4.5	4.5	4.5	4.5	4.6	4.5	4.5	4.6	4.6	4.9	4.8	4.8	4.8	4.6	4.5	4.7	4.8	4.8	4.8	2010
B	5	07:03.1	W4x	11/5/2010	183	72	11.7484136	21.49959688	3	4.6	5.1	4.9	5	5	5	4.9	4.9	4.8	4.6	4.5	4.7	4.6	4.8	4.7	4.6	4.7	4.8	4.7	4.5	4.5	4.5	4.5	4.5	4.6	4.5	4.5	4.6	4.6	4.9	4.8	4.8	4.8	4.6	4.5	4.7	4.8	4.8	4.8	2010
A	1	06:05.6	W8+	9/5/2015	180	79	13.54595336	24.38271605	4.2	5.5	6	6	5.9	5.9	5.8	5.8	5.7	5.7	5.6	5.7	5.6	5.7	5.6	5.6	5.5	5.5	5.5	5.4	5.5	5.4	5.4	5.5	5.3	5.3	5.3	5.4	5.4	5.3	5.3	5.4	5.3	5.3	5.3	5.4	5.4	5.5	5.5	5.5	2015
A	1	06:05.6	W8+	9/5/2015	191	73	10.47665779	20.01041638	4.2	5.5	6	6	5.9	5.9	5.8	5.8	5.7	5.7	5.6	5.7	5.6	5.7	5.6	5.6	5.5	5.5	5.5	5.4	5.5	5.4	5.4	5.5	5.3	5.3	5.3	5.4	5.4	5.3	5.3	5.4	5.3	5.3	5.3	5.4	5.4	5.5	5.5	5.5	2015
A	1	06:05.6	W8+	9/5/2015	188	81	12.19021797	22.91760978	4.2	5.5	6	6	5.9	5.9	5.8	5.8	5.7	5.7	5.6	5.7	5.6	5.7	5.6	5.6	5.5	5.5	5.5	5.4	5.5	5.4	5.4	5.5	5.3	5.3	5.3	5.4	5.4	5.3	5.3	5.4	5.3	5.3	5.3	5.4	5.4	5.5	5.5	5.5	2015
A	1	06:05.6	W8+	9/5/2015	188	79	11.88922493	22.35174287	4.2	5.5	6	6	5.9	5.9	5.8	5.8	5.7	5.7	5.6	5.7	5.6	5.7	5.6	5.6	5.5	5.5	5.5	5.4	5.5	5.4	5.4	5.5	5.3	5.3	5.3	5.4	5.4	5.3	5.3	5.4	5.3	5.3	5.3	5.4	5.4	5.5	5.5	5.5	2015
A	1	06:05.6	W8+	9/5/2015	185	82	12.95086175	23.95909423	4.2	5.5	6	6	5.9	5.9	5.8	5.8	5.7	5.7	5.6	5.7	5.6	5.7	5.6	5.6	5.5	5.5	5.5	5.4	5.5	5.4	5.4	5.5	5.3	5.3	5.3	5.4	5.4	5.3	5.3	5.4	5.3	5.3	5.3	5.4	5.4	5.5	5.5	5.5	2015
A	1	06:05.6	W8+	9/5/2015	182				4.2	5.5	6	6	5.9	5.9	5.8	5.8	5.7	5.7	5.6	5.7	5.6	5.7	5.6	5.6	5.5	5.5	5.5	5.4	5.5	5.4	5.4	5.5	5.3	5.3	5.3	5.4	5.4	5.3	5.3	5.4	5.3	5.3	5.3	5.4	5.4	5.5	5.5	5.5	2015
A	1	06:05.6	W8+	9/5/2015	180	77	13.20301783	23.7654321	4.2	5.5	6	6	5.9	5.9	5.8	5.8	5.7	5.7	5.6	5.7	5.6	5.7	5.6	5.6	5.5	5.5	5.5	5.4	5.5	5.4	5.4	5.5	5.3	5.3	5.3	5.4	5.4	5.3	5.3	5.4	5.3	5.3	5.3	5.4	5.4	5.5	5.5	5.5	2015
A	1	06:05.6	W8+	9/5/2015	180	69	11.83127572	21.2962963	4.2	5.5	6	6	5.9	5.9	5.8	5.8	5.7	5.7	5.6	5.7	5.6	5.7	5.6	5.6	5.5	5.5	5.5	5.4	5.5	5.4	5.4	5.5	5.3	5.3	5.3	5.4	5.4	5.3	5.3	5.4	5.3	5.3	5.3	5.4	5.4	5.5	5.5	5.5	2015
A	2	06:08.5	W8+	9/5/2015	174	72	13.6673637	23.78121284	4.2	5.5	5.8	5.8	5.8	5.8	5.7	5.6	5.6	5.7	5.6	5.5	5.5	5.6	5.5	5.5	5.4	5.4	5.4	5.4	5.4	5.4	5.3	5.3	5.4	5.2	5.2	5.3	5.3	5.4	5.4	5.3	5.3	5.3	5.4	5.4	5.4	5.5	5.5	5.5	2015
A	2	06:08.5	W8+	9/5/2015	183	76	12.40110324	22.69401893	4.2	5.5	5.8	5.8	5.8	5.8	5.7	5.6	5.6	5.7	5.6	5.5	5.5	5.6	5.5	5.5	5.4	5.4	5.4	5.4	5.4	5.4	5.3	5.3	5.4	5.2	5.2	5.3	5.3	5.4	5.4	5.3	5.3	5.3	5.4	5.4	5.4	5.5	5.5	5.5	2015
A	2	06:08.5	W8+	9/5/2015	183	74	12.07475842	22.09680791	4.2	5.5	5.8	5.8	5.8	5.8	5.7	5.6	5.6	5.7	5.6	5.5	5.5	5.6	5.5	5.5	5.4	5.4	5.4	5.4	5.4	5.4	5.3	5.3	5.4	5.2	5.2	5.3	5.3	5.4	5.4	5.3	5.3	5.3	5.4	5.4	5.4	5.5	5.5	5.5	2015
A	2	06:08.5	W8+	9/5/2015	181	79	13.32267295	24.11403803	4.2	5.5	5.8	5.8	5.8	5.8	5.7	5.6	5.6	5.7	5.6	5.5	5.5	5.6	5.5	5.5	5.4	5.4	5.4	5.4	5.4	5.4	5.3	5.3	5.4	5.2	5.2	5.3	5.3	5.4	5.4	5.3	5.3	5.3	5.4	5.4	5.4	5.5	5.5	5.5	2015
A	2	06:08.5	W8+	9/5/2015	181				4.2	5.5	5.8	5.8	5.8	5.8	5.7	5.6	5.6	5.7	5.6	5.5	5.5	5.6	5.5	5.5	5.4	5.4	5.4	5.4	5.4	5.4	5.3	5.3	5.4	5.2	5.2	5.3	5.3	5.4	5.4	5.3	5.3	5.3	5.4	5.4	5.4	5.5	5.5	5.5	2015
A	2	06:08.5	W8+	9/5/2015	178	71	12.58920605	22.40878677	4.2	5.5	5.8	5.8	5.8	5.8	5.7	5.6	5.6	5.7	5.6	5.5	5.5	5.6	5.5	5.5	5.4	5.4	5.4	5.4	5.4	5.4	5.3	5.3	5.4	5.2	5.2	5.3	5.3	5.4	5.4	5.3	5.3	5.3	5.4	5.4	5.4	5.5	5.5	5.5	2015
A	2	06:08.5	W8+	9/5/2015	176	75	13.75698488	24.21229339	4.2	5.5	5.8	5.8	5.8	5.8	5.7	5.6	5.6	5.7	5.6	5.5	5.5	5.6	5.5	5.5	5.4	5.4	5.4	5.4	5.4	5.4	5.3	5.3	5.4	5.2	5.2	5.3	5.3	5.4	5.4	5.3	5.3	5.3	5.4	5.4	5.4	5.5	5.5	5.5	2015
A	2	06:08.5	W8+	9/5/2015					4.2	5.5	5.8	5.8	5.8	5.8	5.7	5.6	5.6	5.7	5.6	5.5	5.5	5.6	5.5	5.5	5.4	5.4	5.4	5.4	5.4	5.4	5.3	5.3	5.4	5.2	5.2	5.3	5.3	5.4	5.4	5.3	5.3	5.3	5.4	5.4	5.4	5.5	5.5	5.5	2015
A	3	06:09.0	W8+	9/5/2015	185				4.2	5.5	5.8	5.9	5.8	5.8	5.7	5.7	5.6	5.6	5.6	5.6	5.5	5.5	5.5	5.5	5.4	5.2	5.4	5.4	5.4	5.3	5.3	5.3	5.4	5.3	5.2	5.2	5.2	5.2	5.2	5.3	5.3	5.3	5.3	5.4	5.5	5.5	5.5	5.5	2015
A	3	06:09.0	W8+	9/5/2015	182	74	12.2748885	22.34029707	4.2	5.5	5.8	5.9	5.8	5.8	5.7	5.7	5.6	5.6	5.6	5.6	5.5	5.5	5.5	5.5	5.4	5.2	5.4	5.4	5.4	5.3	5.3	5.3	5.4	5.3	5.2	5.2	5.2	5.2	5.2	5.3	5.3	5.3	5.3	5.4	5.5	5.5	5.5	5.5	2015
A	3	06:09.0	W8+	9/5/2015	180	80	13.71742112	24.69135802	4.2	5.5	5.8	5.9	5.8	5.8	5.7	5.7	5.6	5.6	5.6	5.6	5.5	5.5	5.5	5.5	5.4	5.2	5.4	5.4	5.4	5.3	5.3	5.3	5.4	5.3	5.2	5.2	5.2	5.2	5.2	5.3	5.3	5.3	5.3	5.4	5.5	5.5	5.5	5.5	2015
A	3	06:09.0	W8+	9/5/2015	180	73	12.51714678	22.5308642	4.2	5.5	5.8	5.9	5.8	5.8	5.7	5.7	5.6	5.6	5.6	5.6	5.5	5.5	5.5	5.5	5.4	5.2	5.4	5.4	5.4	5.3	5.3	5.3	5.4	5.3	5.2	5.2	5.2	5.2	5.2	5.3	5.3	5.3	5.3	5.4	5.5	5.5	5.5	5.5	2015
A	3	06:09.0	W8+	9/5/2015	180				4.2	5.5	5.8	5.9	5.8	5.8	5.7	5.7	5.6	5.6	5.6	5.6	5.5	5.5	5.5	5.5	5.4	5.2	5.4	5.4	5.4	5.3	5.3	5.3	5.4	5.3	5.2	5.2	5.2	5.2	5.2	5.3	5.3	5.3	5.3	5.4	5.5	5.5	5.5	5.5	2015
A	3	06:09.0	W8+	9/5/2015	175	79	14.74052478	25.79591837	4.2	5.5	5.8	5.9	5.8	5.8	5.7	5.7	5.6	5.6	5.6	5.6	5.5	5.5	5.5	5.5	5.4	5.2	5.4	5.4	5.4	5.3	5.3	5.3	5.4	5.3	5.2	5.2	5.2	5.2	5.2	5.3	5.3	5.3	5.3	5.4	5.5	5.5	5.5	5.5	2015
A	3	06:09.0	W8+	9/5/2015		85			4.2	5.5	5.8	5.9	5.8	5.8	5.7	5.7	5.6	5.6	5.6	5.6	5.5	5.5	5.5	5.5	5.4	5.2	5.4	5.4	5.4	5.3	5.3	5.3	5.4	5.3	5.2	5.2	5.2	5.2	5.2	5.3	5.3	5.3	5.3	5.4	5.5	5.5	5.5	5.5	2015
A	3	06:09.0	W8+	9/5/2015					4.2	5.5	5.8	5.9	5.8	5.8	5.7	5.7	5.6	5.6	5.6	5.6	5.5	5.5	5.5	5.5	5.4	5.2	5.4	5.4	5.4	5.3	5.3	5.3	5.4	5.3	5.2	5.2	5.2	5.2	5.2	5.3	5.3	5.3	5.3	5.4	5.5	5.5	5.5	5.5	2015
A	4	06:10.1	W8+	9/5/2015	191				4.2	5.6	6	6	6	5.9	5.8	5.6	5.6	5.7	5.6	5.5	5.6	5.5	5.4	5.5	5.4	5.3	5.3	5.4	5.3	5.3	5.3	5.3	5.2	5.1	5.1	5.1	5.1	5.1	5.1	5.3	5.3	5.3	5.4	5.4	5.4	5.4	5.4	5.4	2015
A	4	06:10.1	W8+	9/5/2015	183				4.2	5.6	6	6	6	5.9	5.8	5.6	5.6	5.7	5.6	5.5	5.6	5.5	5.4	5.5	5.4	5.3	5.3	5.4	5.3	5.3	5.3	5.3	5.2	5.1	5.1	5.1	5.1	5.1	5.1	5.3	5.3	5.3	5.4	5.4	5.4	5.4	5.4	5.4	2015
A	4	06:10.1	W8+	9/5/2015	182	87	14.43128783	26.26494385	4.2	5.6	6	6	6	5.9	5.8	5.6	5.6	5.7	5.6	5.5	5.6	5.5	5.4	5.5	5.4	5.3	5.3	5.4	5.3	5.3	5.3	5.3	5.2	5.1	5.1	5.1	5.1	5.1	5.1	5.3	5.3	5.3	5.4	5.4	5.4	5.4	5.4	5.4	2015
A	4	06:10.1	W8+	9/5/2015	181	74	12.4794658	22.58783309	4.2	5.6	6	6	6	5.9	5.8	5.6	5.6	5.7	5.6	5.5	5.6	5.5	5.4	5.5	5.4	5.3	5.3	5.4	5.3	5.3	5.3	5.3	5.2	5.1	5.1	5.1	5.1	5.1	5.1	5.3	5.3	5.3	5.4	5.4	5.4	5.4	5.4	5.4	2015
A	4	06:10.1	W8+	9/5/2015	181				4.2	5.6	6	6	6	5.9	5.8	5.6	5.6	5.7	5.6	5.5	5.6	5.5	5.4	5.5	5.4	5.3	5.3	5.4	5.3	5.3	5.3	5.3	5.2	5.1	5.1	5.1	5.1	5.1	5.1	5.3	5.3	5.3	5.4	5.4	5.4	5.4	5.4	5.4	2015
A	4	06:10.1	W8+	9/5/2015	179	65	11.33324464	20.28650791	4.2	5.6	6	6	6	5.9	5.8	5.6	5.6	5.7	5.6	5.5	5.6	5.5	5.4	5.5	5.4	5.3	5.3	5.4	5.3	5.3	5.3	5.3	5.2	5.1	5.1	5.1	5.1	5.1	5.1	5.3	5.3	5.3	5.4	5.4	5.4	5.4	5.4	5.4	2015
A	4	06:10.1	W8+	9/5/2015	178				4.2	5.6	6	6	6	5.9	5.8	5.6	5.6	5.7	5.6	5.5	5.6	5.5	5.4	5.5	5.4	5.3	5.3	5.4	5.3	5.3	5.3	5.3	5.2	5.1	5.1	5.1	5.1	5.1	5.1	5.3	5.3	5.3	5.4	5.4	5.4	5.4	5.4	5.4	2015
A	4	06:10.1	W8+	9/5/2015	176				4.2	5.6	6	6	6	5.9	5.8	5.6	5.6	5.7	5.6	5.5	5.6	5.5	5.4	5.5	5.4	5.3	5.3	5.4	5.3	5.3	5.3	5.3	5.2	5.1	5.1	5.1	5.1	5.1	5.1	5.3	5.3	5.3	5.4	5.4	5.4	5.4	5.4	5.4	2015
A	5	06:11.5	W8+	9/5/2015	182	72	11.94313475	21.73650525	4.3	5.6	5.9	5.8	5.8	5.8	5.7	5.5	5.6	5.6	5.5	5.5	5.4	5.4	5.4	5.4	5.3	5.3	5.2	5.3	5.3	5.3	5.3	5.3	5.3	5.3	5.3	5.2	5.2	5.2	5.3	5.3	5.3	5.3	5.3	5.4	5.4	5.5	5.5	5.5	2015
A	5	06:11.5	W8+	9/5/2015	187	82	12.53975446	23.44934084	4.3	5.6	5.9	5.8	5.8	5.8	5.7	5.5	5.6	5.6	5.5	5.5	5.4	5.4	5.4	5.4	5.3	5.3	5.2	5.3	5.3	5.3	5.3	5.3	5.3	5.3	5.3	5.2	5.2	5.2	5.3	5.3	5.3	5.3	5.3	5.4	5.4	5.5	5.5	5.5	2015
A	5	06:11.5	W8+	9/5/2015	187	78	11.92805912	22.30547056	4.3	5.6	5.9	5.8	5.8	5.8	5.7	5.5	5.6	5.6	5.5	5.5	5.4	5.4	5.4	5.4	5.3	5.3	5.2	5.3	5.3	5.3	5.3	5.3	5.3	5.3	5.3	5.2	5.2	5.2	5.3	5.3	5.3	5.3	5.3	5.4	5.4	5.5	5.5	5.5	2015
A	5	06:11.5	W8+	9/5/2015	186	76	11.81067611	21.96785756	4.3	5.6	5.9	5.8	5.8	5.8	5.7	5.5	5.6	5.6	5.5	5.5	5.4	5.4	5.4	5.4	5.3	5.3	5.2	5.3	5.3	5.3	5.3	5.3	5.3	5.3	5.3	5.2	5.2	5.2	5.3	5.3	5.3	5.3	5.3	5.4	5.4	5.5	5.5	5.5	2015
A	5	06:11.5	W8+	9/5/2015	185	82	12.95086175	23.95909423	4.3	5.6	5.9	5.8	5.8	5.8	5.7	5.5	5.6	5.6	5.5	5.5	5.4	5.4	5.4	5.4	5.3	5.3	5.2	5.3	5.3	5.3	5.3	5.3	5.3	5.3	5.3	5.2	5.2	5.2	5.3	5.3	5.3	5.3	5.3	5.4	5.4	5.5	5.5	5.5	2015
A	5	06:11.5	W8+	9/5/2015	185	74	11.68736304	21.62162162	4.3	5.6	5.9	5.8	5.8	5.8	5.7	5.5	5.6	5.6	5.5	5.5	5.4	5.4	5.4	5.4	5.3	5.3	5.2	5.3	5.3	5.3	5.3	5.3	5.3	5.3	5.3	5.2	5.2	5.2	5.3	5.3	5.3	5.3	5.3	5.4	5.4	5.5	5.5	5.5	2015
A	5	06:11.5	W8+	9/5/2015	185	71	11.21355102	20.74506939	4.3	5.6	5.9	5.8	5.8	5.8	5.7	5.5	5.6	5.6	5.5	5.5	5.4	5.4	5.4	5.4	5.3	5.3	5.2	5.3	5.3	5.3	5.3	5.3	5.3	5.3	5.3	5.2	5.2	5.2	5.3	5.3	5.3	5.3	5.3	5.4	5.4	5.5	5.5	5.5	2015
A	5	06:11.5	W8+	9/5/2015					4.3	5.6	5.9	5.8	5.8	5.8	5.7	5.5	5.6	5.6	5.5	5.5	5.4	5.4	5.4	5.4	5.3	5.3	5.2	5.3	5.3	5.3	5.3	5.3	5.3	5.3	5.3	5.2	5.2	5.2	5.3	5.3	5.3	5.3	5.3	5.4	5.4	5.5	5.5	5.5	2015
A	6	06:12.3	W8+	9/5/2015	175	74	13.80758017	24.16326531	4.2	5.6	6	6	5.9	5.8	5.7	5.7	5.7	5.6	5.6	5.6	5.5	5.5	5.5	5.4	5.3	5.3	5.3	5.3	5.3	5.3	5.3	5.2	5.2	5.2	5.1	5.2	5.2	5.2	5.2	5.2	5.3	5.3	5.2	5.3	5.3	5.3	5.3	5.3	2015
A	6	06:12.3	W8+	9/5/2015	186	78	12.12148337	22.54595907	4.2	5.6	6	6	5.9	5.8	5.7	5.7	5.7	5.6	5.6	5.6	5.5	5.5	5.5	5.4	5.3	5.3	5.3	5.3	5.3	5.3	5.3	5.2	5.2	5.2	5.1	5.2	5.2	5.2	5.2	5.2	5.3	5.3	5.2	5.3	5.3	5.3	5.3	5.3	2015
A	6	06:12.3	W8+	9/5/2015	185	78	12.31911239	22.79035793	4.2	5.6	6	6	5.9	5.8	5.7	5.7	5.7	5.6	5.6	5.6	5.5	5.5	5.5	5.4	5.3	5.3	5.3	5.3	5.3	5.3	5.3	5.2	5.2	5.2	5.1	5.2	5.2	5.2	5.2	5.2	5.3	5.3	5.2	5.3	5.3	5.3	5.3	5.3	2015
A	6	06:12.3	W8+	9/5/2015	182	72	11.94313475	21.73650525	4.2	5.6	6	6	5.9	5.8	5.7	5.7	5.7	5.6	5.6	5.6	5.5	5.5	5.5	5.4	5.3	5.3	5.3	5.3	5.3	5.3	5.3	5.2	5.2	5.2	5.1	5.2	5.2	5.2	5.2	5.2	5.3	5.3	5.2	5.3	5.3	5.3	5.3	5.3	2015
A	6	06:12.3	W8+	9/5/2015	180	64	10.9739369	19.75308642	4.2	5.6	6	6	5.9	5.8	5.7	5.7	5.7	5.6	5.6	5.6	5.5	5.5	5.5	5.4	5.3	5.3	5.3	5.3	5.3	5.3	5.3	5.2	5.2	5.2	5.1	5.2	5.2	5.2	5.2	5.2	5.3	5.3	5.2	5.3	5.3	5.3	5.3	5.3	2015
A	6	06:12.3	W8+	9/5/2015	180				4.2	5.6	6	6	5.9	5.8	5.7	5.7	5.7	5.6	5.6	5.6	5.5	5.5	5.5	5.4	5.3	5.3	5.3	5.3	5.3	5.3	5.3	5.2	5.2	5.2	5.1	5.2	5.2	5.2	5.2	5.2	5.3	5.3	5.2	5.3	5.3	5.3	5.3	5.3	2015
A	6	06:12.3	W8+	9/5/2015	177	74	13.34479543	23.62028791	4.2	5.6	6	6	5.9	5.8	5.7	5.7	5.7	5.6	5.6	5.6	5.5	5.5	5.5	5.4	5.3	5.3	5.3	5.3	5.3	5.3	5.3	5.2	5.2	5.2	5.1	5.2	5.2	5.2	5.2	5.2	5.3	5.3	5.2	5.3	5.3	5.3	5.3	5.3	2015
A	6	06:12.3	W8+	9/5/2015		75			4.2	5.6	6	6	5.9	5.8	5.7	5.7	5.7	5.6	5.6	5.6	5.5	5.5	5.5	5.4	5.3	5.3	5.3	5.3	5.3	5.3	5.3	5.2	5.2	5.2	5.1	5.2	5.2	5.2	5.2	5.2	5.3	5.3	5.2	5.3	5.3	5.3	5.3	5.3	2015
B	1	06:05.7	W8+	9/5/2015	179	74	12.90246313	23.09540901	4.3	5.6	5.9	5.9	5.9	5.8	5.8	5.7	5.6	5.6	5.5	5.5	5.4	5.4	5.5	5.4	5.4	5.3	5.3	5.3	5.3	5.4	5.3	5.3	5.4	5.4	5.4	5.4	5.4	5.4	5.4	5.4	5.5	5.6	5.6	5.6	5.6	5.6	5.5	5.4	2015
B	1	06:05.7	W8+	9/5/2015	189	70	10.36842111	19.59631589	4.3	5.6	5.9	5.9	5.9	5.8	5.8	5.7	5.6	5.6	5.5	5.5	5.4	5.4	5.5	5.4	5.4	5.3	5.3	5.3	5.3	5.4	5.3	5.3	5.4	5.4	5.4	5.4	5.4	5.4	5.4	5.4	5.5	5.6	5.6	5.6	5.6	5.6	5.5	5.4	2015
B	1	06:05.7	W8+	9/5/2015	186	84	13.05390517	24.28026361	4.3	5.6	5.9	5.9	5.9	5.8	5.8	5.7	5.6	5.6	5.5	5.5	5.4	5.4	5.5	5.4	5.4	5.3	5.3	5.3	5.3	5.4	5.3	5.3	5.4	5.4	5.4	5.4	5.4	5.4	5.4	5.4	5.5	5.6	5.6	5.6	5.6	5.6	5.5	5.4	2015
B	1	06:05.7	W8+	9/5/2015	185	78	12.31911239	22.79035793	4.3	5.6	5.9	5.9	5.9	5.8	5.8	5.7	5.6	5.6	5.5	5.5	5.4	5.4	5.5	5.4	5.4	5.3	5.3	5.3	5.3	5.4	5.3	5.3	5.4	5.4	5.4	5.4	5.4	5.4	5.4	5.4	5.5	5.6	5.6	5.6	5.6	5.6	5.5	5.4	2015
B	1	06:05.7	W8+	9/5/2015	184	75	12.0394818	22.1526465	4.3	5.6	5.9	5.9	5.9	5.8	5.8	5.7	5.6	5.6	5.5	5.5	5.4	5.4	5.5	5.4	5.4	5.3	5.3	5.3	5.3	5.4	5.3	5.3	5.4	5.4	5.4	5.4	5.4	5.4	5.4	5.4	5.5	5.6	5.6	5.6	5.6	5.6	5.5	5.4	2015
B	1	06:05.7	W8+	9/5/2015	184	72	11.55790252	21.26654064	4.3	5.6	5.9	5.9	5.9	5.8	5.8	5.7	5.6	5.6	5.5	5.5	5.4	5.4	5.5	5.4	5.4	5.3	5.3	5.3	5.3	5.4	5.3	5.3	5.4	5.4	5.4	5.4	5.4	5.4	5.4	5.4	5.5	5.6	5.6	5.6	5.6	5.6	5.5	5.4	2015
B	1	06:05.7	W8+	9/5/2015		72			4.3	5.6	5.9	5.9	5.9	5.8	5.8	5.7	5.6	5.6	5.5	5.5	5.4	5.4	5.5	5.4	5.4	5.3	5.3	5.3	5.3	5.4	5.3	5.3	5.4	5.4	5.4	5.4	5.4	5.4	5.4	5.4	5.5	5.6	5.6	5.6	5.6	5.6	5.5	5.4	2015
B	1	06:05.7	W8+	9/5/2015					4.3	5.6	5.9	5.9	5.9	5.8	5.8	5.7	5.6	5.6	5.5	5.5	5.4	5.4	5.5	5.4	5.4	5.3	5.3	5.3	5.3	5.4	5.3	5.3	5.4	5.4	5.4	5.4	5.4	5.4	5.4	5.4	5.5	5.6	5.6	5.6	5.6	5.6	5.5	5.4	2015
B	2	06:06.9	W8+	9/5/2015	174	67	12.71824122	22.12973973	4.2	5.6	5.9	5.9	5.9	5.8	5.7	5.7	5.7	5.6	5.6	5.5	5.5	5.5	5.5	5.5	5.5	5.4	5.4	5.4	5.4	5.5	5.4	5.3	5.4	5.4	5.3	5.3	5.3	5.3	5.3	5.4	5.4	5.4	5.4	5.5	5.4	5.5	5.5	5.5	2015
B	2	06:06.9	W8+	9/5/2015	184	88	14.12632531	25.99243856	4.2	5.6	5.9	5.9	5.9	5.8	5.7	5.7	5.7	5.6	5.6	5.5	5.5	5.5	5.5	5.5	5.5	5.4	5.4	5.4	5.4	5.5	5.4	5.3	5.4	5.4	5.3	5.3	5.3	5.3	5.3	5.4	5.4	5.4	5.4	5.5	5.4	5.5	5.5	5.5	2015
B	2	06:06.9	W8+	9/5/2015	182	75	12.44076537	22.64219297	4.2	5.6	5.9	5.9	5.9	5.8	5.7	5.7	5.7	5.6	5.6	5.5	5.5	5.5	5.5	5.5	5.5	5.4	5.4	5.4	5.4	5.5	5.4	5.3	5.4	5.4	5.3	5.3	5.3	5.3	5.3	5.4	5.4	5.4	5.4	5.5	5.4	5.5	5.5	5.5	2015
B	2	06:06.9	W8+	9/5/2015	181	78	13.15403152	23.80879705	4.2	5.6	5.9	5.9	5.9	5.8	5.7	5.7	5.7	5.6	5.6	5.5	5.5	5.5	5.5	5.5	5.5	5.4	5.4	5.4	5.4	5.5	5.4	5.3	5.4	5.4	5.3	5.3	5.3	5.3	5.3	5.4	5.4	5.4	5.4	5.5	5.4	5.5	5.5	5.5	2015
B	2	06:06.9	W8+	9/5/2015	180	76	13.03155007	23.45679012	4.2	5.6	5.9	5.9	5.9	5.8	5.7	5.7	5.7	5.6	5.6	5.5	5.5	5.5	5.5	5.5	5.5	5.4	5.4	5.4	5.4	5.5	5.4	5.3	5.4	5.4	5.3	5.3	5.3	5.3	5.3	5.4	5.4	5.4	5.4	5.5	5.4	5.5	5.5	5.5	2015
B	2	06:06.9	W8+	9/5/2015	178	75	13.2984571	23.67125363	4.2	5.6	5.9	5.9	5.9	5.8	5.7	5.7	5.7	5.6	5.6	5.5	5.5	5.5	5.5	5.5	5.5	5.4	5.4	5.4	5.4	5.5	5.4	5.3	5.4	5.4	5.3	5.3	5.3	5.3	5.3	5.4	5.4	5.4	5.4	5.5	5.4	5.5	5.5	5.5	2015
B	2	06:06.9	W8+	9/5/2015	178	66	11.70264224	20.83070319	4.2	5.6	5.9	5.9	5.9	5.8	5.7	5.7	5.7	5.6	5.6	5.5	5.5	5.5	5.5	5.5	5.5	5.4	5.4	5.4	5.4	5.5	5.4	5.3	5.4	5.4	5.3	5.3	5.3	5.3	5.3	5.4	5.4	5.4	5.4	5.5	5.4	5.5	5.5	5.5	2015
B	2	06:06.9	W8+	9/5/2015	176	79	14.49069074	25.5036157	4.2	5.6	5.9	5.9	5.9	5.8	5.7	5.7	5.7	5.6	5.6	5.5	5.5	5.5	5.5	5.5	5.5	5.4	5.4	5.4	5.4	5.5	5.4	5.3	5.4	5.4	5.3	5.3	5.3	5.3	5.3	5.4	5.4	5.4	5.4	5.5	5.4	5.5	5.5	5.5	2015
B	3	06:08.3	W8+	9/5/2015	182	79	13.10427286	23.8497766	4.3	5.6	6	5.9	5.8	5.7	5.7	5.7	5.6	5.6	5.5	5.5	5.5	5.4	5.4	5.4	5.4	5.4	5.3	5.4	5.4	5.4	5.3	5.3	5.3	5.3	5.4	5.3	5.3	5.4	5.4	5.4	5.4	5.4	5.5	5.5	5.5	5.5	5.5	5.5	2015
B	3	06:08.3	W8+	9/5/2015					4.3	5.6	6	5.9	5.8	5.7	5.7	5.7	5.6	5.6	5.5	5.5	5.5	5.4	5.4	5.4	5.4	5.4	5.3	5.4	5.4	5.4	5.3	5.3	5.3	5.3	5.4	5.3	5.3	5.4	5.4	5.4	5.4	5.4	5.5	5.5	5.5	5.5	5.5	5.5	2015
B	3	06:08.3	W8+	9/5/2015					4.3	5.6	6	5.9	5.8	5.7	5.7	5.7	5.6	5.6	5.5	5.5	5.5	5.4	5.4	5.4	5.4	5.4	5.3	5.4	5.4	5.4	5.3	5.3	5.3	5.3	5.4	5.3	5.3	5.4	5.4	5.4	5.4	5.4	5.5	5.5	5.5	5.5	5.5	5.5	2015
B	3	06:08.3	W8+	9/5/2015					4.3	5.6	6	5.9	5.8	5.7	5.7	5.7	5.6	5.6	5.5	5.5	5.5	5.4	5.4	5.4	5.4	5.4	5.3	5.4	5.4	5.4	5.3	5.3	5.3	5.3	5.4	5.3	5.3	5.4	5.4	5.4	5.4	5.4	5.5	5.5	5.5	5.5	5.5	5.5	2015
B	3	06:08.3	W8+	9/5/2015					4.3	5.6	6	5.9	5.8	5.7	5.7	5.7	5.6	5.6	5.5	5.5	5.5	5.4	5.4	5.4	5.4	5.4	5.3	5.4	5.4	5.4	5.3	5.3	5.3	5.3	5.4	5.3	5.3	5.4	5.4	5.4	5.4	5.4	5.5	5.5	5.5	5.5	5.5	5.5	2015
B	3	06:08.3	W8+	9/5/2015					4.3	5.6	6	5.9	5.8	5.7	5.7	5.7	5.6	5.6	5.5	5.5	5.5	5.4	5.4	5.4	5.4	5.4	5.3	5.4	5.4	5.4	5.3	5.3	5.3	5.3	5.4	5.3	5.3	5.4	5.4	5.4	5.4	5.4	5.5	5.5	5.5	5.5	5.5	5.5	2015
B	3	06:08.3	W8+	9/5/2015					4.3	5.6	6	5.9	5.8	5.7	5.7	5.7	5.6	5.6	5.5	5.5	5.5	5.4	5.4	5.4	5.4	5.4	5.3	5.4	5.4	5.4	5.3	5.3	5.3	5.3	5.4	5.3	5.3	5.4	5.4	5.4	5.4	5.4	5.5	5.5	5.5	5.5	5.5	5.5	2015
B	3	06:08.3	W8+	9/5/2015					4.3	5.6	6	5.9	5.8	5.7	5.7	5.7	5.6	5.6	5.5	5.5	5.5	5.4	5.4	5.4	5.4	5.4	5.3	5.4	5.4	5.4	5.3	5.3	5.3	5.3	5.4	5.3	5.3	5.4	5.4	5.4	5.4	5.4	5.5	5.5	5.5	5.5	5.5	5.5	2015
B	4	06:10.1	W8+	9/5/2015	179	65	11.33324464	20.28650791	4.2	5.5	5.8	5.8	5.7	5.6	5.6	5.6	5.5	5.5	5.5	5.5	5.4	5.4	5.5	5.4	5.3	5.4	5.4	5.3	5.3	5.4	5.3	5.1	5.4	5.3	5.3	5.4	5.4	5.3	5.4	5.4	5.4	5.4	5.5	5.4	5.5	5.5	5.5	5.5	2015
B	4	06:10.1	W8+	9/5/2015	187	80	12.23390679	22.8774057	4.2	5.5	5.8	5.8	5.7	5.6	5.6	5.6	5.5	5.5	5.5	5.5	5.4	5.4	5.5	5.4	5.3	5.4	5.4	5.3	5.3	5.4	5.3	5.1	5.4	5.3	5.3	5.4	5.4	5.3	5.4	5.4	5.4	5.4	5.5	5.4	5.5	5.5	5.5	5.5	2015
B	4	06:10.1	W8+	9/5/2015	186				4.2	5.5	5.8	5.8	5.7	5.6	5.6	5.6	5.5	5.5	5.5	5.5	5.4	5.4	5.5	5.4	5.3	5.4	5.4	5.3	5.3	5.4	5.3	5.1	5.4	5.3	5.3	5.4	5.4	5.3	5.4	5.4	5.4	5.4	5.5	5.4	5.5	5.5	5.5	5.5	2015
B	4	06:10.1	W8+	9/5/2015	185	74	11.68736304	21.62162162	4.2	5.5	5.8	5.8	5.7	5.6	5.6	5.6	5.5	5.5	5.5	5.5	5.4	5.4	5.5	5.4	5.3	5.4	5.4	5.3	5.3	5.4	5.3	5.1	5.4	5.3	5.3	5.4	5.4	5.3	5.4	5.4	5.4	5.4	5.5	5.4	5.5	5.5	5.5	5.5	2015
B	4	06:10.1	W8+	9/5/2015	184	68	10.91579683	20.08506616	4.2	5.5	5.8	5.8	5.7	5.6	5.6	5.6	5.5	5.5	5.5	5.5	5.4	5.4	5.5	5.4	5.3	5.4	5.4	5.3	5.3	5.4	5.3	5.1	5.4	5.3	5.3	5.4	5.4	5.3	5.4	5.4	5.4	5.4	5.5	5.4	5.5	5.5	5.5	5.5	2015
B	4	06:10.1	W8+	9/5/2015	183				4.2	5.5	5.8	5.8	5.7	5.6	5.6	5.6	5.5	5.5	5.5	5.5	5.4	5.4	5.5	5.4	5.3	5.4	5.4	5.3	5.3	5.4	5.3	5.1	5.4	5.3	5.3	5.4	5.4	5.3	5.4	5.4	5.4	5.4	5.5	5.4	5.5	5.5	5.5	5.5	2015
B	4	06:10.1	W8+	9/5/2015	182	79	13.10427286	23.8497766	4.2	5.5	5.8	5.8	5.7	5.6	5.6	5.6	5.5	5.5	5.5	5.5	5.4	5.4	5.5	5.4	5.3	5.4	5.4	5.3	5.3	5.4	5.3	5.1	5.4	5.3	5.3	5.4	5.4	5.3	5.4	5.4	5.4	5.4	5.5	5.4	5.5	5.5	5.5	5.5	2015
B	4	06:10.1	W8+	9/5/2015	180	65	11.14540466	20.0617284	4.2	5.5	5.8	5.8	5.7	5.6	5.6	5.6	5.5	5.5	5.5	5.5	5.4	5.4	5.5	5.4	5.3	5.4	5.4	5.3	5.3	5.4	5.3	5.1	5.4	5.3	5.3	5.4	5.4	5.3	5.4	5.4	5.4	5.4	5.5	5.4	5.5	5.5	5.5	5.5	2015
A	1	05:56.8	W8+	8/31/2014	180	79	13.54595336	24.38271605	4.2	5.6	6	6.1	6	5.9	5.9	5.8	5.9	5.7	5.7	5.7	5.6	5.7	5.6	5.6	5.6	5.5	5.6	5.6	5.6	5.5	5.6	5.5	5.6	5.5	5.6	5.5	5.5	5.5	5.5	5.5	5.5	5.5	5.6	5.6	5.6	5.7	5.6	5.7	2014
A	1	05:56.8	W8+	8/31/2014	191	73	10.47665779	20.01041638	4.2	5.6	6	6.1	6	5.9	5.9	5.8	5.9	5.7	5.7	5.7	5.6	5.7	5.6	5.6	5.6	5.5	5.6	5.6	5.6	5.5	5.6	5.5	5.6	5.5	5.6	5.5	5.5	5.5	5.5	5.5	5.5	5.5	5.6	5.6	5.6	5.7	5.6	5.7	2014
A	1	05:56.8	W8+	8/31/2014	188	86	12.94270056	24.33227705	4.2	5.6	6	6.1	6	5.9	5.9	5.8	5.9	5.7	5.7	5.7	5.6	5.7	5.6	5.6	5.6	5.5	5.6	5.6	5.6	5.5	5.6	5.5	5.6	5.5	5.6	5.5	5.5	5.5	5.5	5.5	5.5	5.5	5.6	5.6	5.6	5.7	5.6	5.7	2014
A	1	05:56.8	W8+	8/31/2014	188	81	12.19021797	22.91760978	4.2	5.6	6	6.1	6	5.9	5.9	5.8	5.9	5.7	5.7	5.7	5.6	5.7	5.6	5.6	5.6	5.5	5.6	5.6	5.6	5.5	5.6	5.5	5.6	5.5	5.6	5.5	5.5	5.5	5.5	5.5	5.5	5.5	5.6	5.6	5.6	5.7	5.6	5.7	2014
A	1	05:56.8	W8+	8/31/2014	183	79	12.89062047	23.58983547	4.2	5.6	6	6.1	6	5.9	5.9	5.8	5.9	5.7	5.7	5.7	5.6	5.7	5.6	5.6	5.6	5.5	5.6	5.6	5.6	5.5	5.6	5.5	5.6	5.5	5.6	5.5	5.5	5.5	5.5	5.5	5.5	5.5	5.6	5.6	5.6	5.7	5.6	5.7	2014
A	1	05:56.8	W8+	8/31/2014	182	77	12.77251911	23.24598478	4.2	5.6	6	6.1	6	5.9	5.9	5.8	5.9	5.7	5.7	5.7	5.6	5.7	5.6	5.6	5.6	5.5	5.6	5.6	5.6	5.5	5.6	5.5	5.6	5.5	5.6	5.5	5.5	5.5	5.5	5.5	5.5	5.5	5.6	5.6	5.6	5.7	5.6	5.7	2014
A	1	05:56.8	W8+	8/31/2014	180	77	13.20301783	23.7654321	4.2	5.6	6	6.1	6	5.9	5.9	5.8	5.9	5.7	5.7	5.7	5.6	5.7	5.6	5.6	5.6	5.5	5.6	5.6	5.6	5.5	5.6	5.5	5.6	5.5	5.6	5.5	5.5	5.5	5.5	5.5	5.5	5.5	5.6	5.6	5.6	5.7	5.6	5.7	2014
A	1	05:56.8	W8+	8/31/2014	180	69	11.83127572	21.2962963	4.2	5.6	6	6.1	6	5.9	5.9	5.8	5.9	5.7	5.7	5.7	5.6	5.7	5.6	5.6	5.6	5.5	5.6	5.6	5.6	5.5	5.6	5.5	5.6	5.5	5.6	5.5	5.5	5.5	5.5	5.5	5.5	5.5	5.6	5.6	5.6	5.7	5.6	5.7	2014
A	2	05:59.7	W8+	8/31/2014	175	79	14.74052478	25.79591837	4.2	5.5	6	6	6	6	5.8	5.8	5.8	5.7	5.7	5.7	5.7	5.6	5.5	5.6	5.5	5.4	5.4	5.4	5.4	5.5	5.5	5.5	5.5	5.5	5.5	5.5	5.4	5.4	5.5	5.5	5.5	5.5	5.6	5.7	5.7	5.7	5.8	5.8	2014
A	2	05:59.7	W8+	8/31/2014	185				4.2	5.5	6	6	6	6	5.8	5.8	5.8	5.7	5.7	5.7	5.7	5.6	5.5	5.6	5.5	5.4	5.4	5.4	5.4	5.5	5.5	5.5	5.5	5.5	5.5	5.5	5.4	5.4	5.5	5.5	5.5	5.5	5.6	5.7	5.7	5.7	5.8	5.8	2014
A	2	05:59.7	W8+	8/31/2014	182	74	12.2748885	22.34029707	4.2	5.5	6	6	6	6	5.8	5.8	5.8	5.7	5.7	5.7	5.7	5.6	5.5	5.6	5.5	5.4	5.4	5.4	5.4	5.5	5.5	5.5	5.5	5.5	5.5	5.5	5.4	5.4	5.5	5.5	5.5	5.5	5.6	5.7	5.7	5.7	5.8	5.8	2014
A	2	05:59.7	W8+	8/31/2014	180	80	13.71742112	24.69135802	4.2	5.5	6	6	6	6	5.8	5.8	5.8	5.7	5.7	5.7	5.7	5.6	5.5	5.6	5.5	5.4	5.4	5.4	5.4	5.5	5.5	5.5	5.5	5.5	5.5	5.5	5.4	5.4	5.5	5.5	5.5	5.5	5.6	5.7	5.7	5.7	5.8	5.8	2014
A	2	05:59.7	W8+	8/31/2014	180	73	12.51714678	22.5308642	4.2	5.5	6	6	6	6	5.8	5.8	5.8	5.7	5.7	5.7	5.7	5.6	5.5	5.6	5.5	5.4	5.4	5.4	5.4	5.5	5.5	5.5	5.5	5.5	5.5	5.5	5.4	5.4	5.5	5.5	5.5	5.5	5.6	5.7	5.7	5.7	5.8	5.8	2014
A	2	05:59.7	W8+	8/31/2014	180				4.2	5.5	6	6	6	6	5.8	5.8	5.8	5.7	5.7	5.7	5.7	5.6	5.5	5.6	5.5	5.4	5.4	5.4	5.4	5.5	5.5	5.5	5.5	5.5	5.5	5.5	5.4	5.4	5.5	5.5	5.5	5.5	5.6	5.7	5.7	5.7	5.8	5.8	2014
A	2	05:59.7	W8+	8/31/2014	177	80	14.42680587	25.53544639	4.2	5.5	6	6	6	6	5.8	5.8	5.8	5.7	5.7	5.7	5.7	5.6	5.5	5.6	5.5	5.4	5.4	5.4	5.4	5.5	5.5	5.5	5.5	5.5	5.5	5.5	5.4	5.4	5.5	5.5	5.5	5.5	5.6	5.7	5.7	5.7	5.8	5.8	2014
A	2	05:59.7	W8+	8/31/2014		85			4.2	5.5	6	6	6	6	5.8	5.8	5.8	5.7	5.7	5.7	5.7	5.6	5.5	5.6	5.5	5.4	5.4	5.4	5.4	5.5	5.5	5.5	5.5	5.5	5.5	5.5	5.4	5.4	5.5	5.5	5.5	5.5	5.6	5.7	5.7	5.7	5.8	5.8	2014
A	3	06:00.5	W8+	8/31/2014	182	79	13.10427286	23.8497766	4.1	5.5	5.9	5.9	6	5.9	5.8	5.8	5.7	5.7	5.7	5.6	5.5	5.5	5.5	5.5	5.4	5.4	5.4	5.4	5.5	5.6	5.5	5.4	5.5	5.5	5.4	5.4	5.3	5.3	5.4	5.4	5.5	5.6	5.6	5.6	5.7	5.8	5.8	5.9	2014
A	3	06:00.5	W8+	8/31/2014					4.1	5.5	5.9	5.9	6	5.9	5.8	5.8	5.7	5.7	5.7	5.6	5.5	5.5	5.5	5.5	5.4	5.4	5.4	5.4	5.5	5.6	5.5	5.4	5.5	5.5	5.4	5.4	5.3	5.3	5.4	5.4	5.5	5.6	5.6	5.6	5.7	5.8	5.8	5.9	2014
A	3	06:00.5	W8+	8/31/2014					4.1	5.5	5.9	5.9	6	5.9	5.8	5.8	5.7	5.7	5.7	5.6	5.5	5.5	5.5	5.5	5.4	5.4	5.4	5.4	5.5	5.6	5.5	5.4	5.5	5.5	5.4	5.4	5.3	5.3	5.4	5.4	5.5	5.6	5.6	5.6	5.7	5.8	5.8	5.9	2014
A	3	06:00.5	W8+	8/31/2014					4.1	5.5	5.9	5.9	6	5.9	5.8	5.8	5.7	5.7	5.7	5.6	5.5	5.5	5.5	5.5	5.4	5.4	5.4	5.4	5.5	5.6	5.5	5.4	5.5	5.5	5.4	5.4	5.3	5.3	5.4	5.4	5.5	5.6	5.6	5.6	5.7	5.8	5.8	5.9	2014
A	3	06:00.5	W8+	8/31/2014					4.1	5.5	5.9	5.9	6	5.9	5.8	5.8	5.7	5.7	5.7	5.6	5.5	5.5	5.5	5.5	5.4	5.4	5.4	5.4	5.5	5.6	5.5	5.4	5.5	5.5	5.4	5.4	5.3	5.3	5.4	5.4	5.5	5.6	5.6	5.6	5.7	5.8	5.8	5.9	2014
A	3	06:00.5	W8+	8/31/2014					4.1	5.5	5.9	5.9	6	5.9	5.8	5.8	5.7	5.7	5.7	5.6	5.5	5.5	5.5	5.5	5.4	5.4	5.4	5.4	5.5	5.6	5.5	5.4	5.5	5.5	5.4	5.4	5.3	5.3	5.4	5.4	5.5	5.6	5.6	5.6	5.7	5.8	5.8	5.9	2014
A	3	06:00.5	W8+	8/31/2014					4.1	5.5	5.9	5.9	6	5.9	5.8	5.8	5.7	5.7	5.7	5.6	5.5	5.5	5.5	5.5	5.4	5.4	5.4	5.4	5.5	5.6	5.5	5.4	5.5	5.5	5.4	5.4	5.3	5.3	5.4	5.4	5.5	5.6	5.6	5.6	5.7	5.8	5.8	5.9	2014
A	3	06:00.5	W8+	8/31/2014					4.1	5.5	5.9	5.9	6	5.9	5.8	5.8	5.7	5.7	5.7	5.6	5.5	5.5	5.5	5.5	5.4	5.4	5.4	5.4	5.5	5.6	5.5	5.4	5.5	5.5	5.4	5.4	5.3	5.3	5.4	5.4	5.5	5.6	5.6	5.6	5.7	5.8	5.8	5.9	2014
A	4	06:02.8	W8+	8/31/2014	179	74	12.90246313	23.09540901	4.1	5.5	5.9	5.9	5.9	5.9	5.8	5.7	5.7	5.6	5.6	5.6	5.5	5.6	5.4	5.3	5.2	5.2	5.3	5.4	5.4	5.4	5.4	5.4	5.4	5.5	5.5	5.4	5.4	5.5	5.4	5.5	5.5	5.5	5.5	5.6	5.6	5.7	5.8	5.7	2014
A	4	06:02.8	W8+	8/31/2014	189	70	10.36842111	19.59631589	4.1	5.5	5.9	5.9	5.9	5.9	5.8	5.7	5.7	5.6	5.6	5.6	5.5	5.6	5.4	5.3	5.2	5.2	5.3	5.4	5.4	5.4	5.4	5.4	5.4	5.5	5.5	5.4	5.4	5.5	5.4	5.5	5.5	5.5	5.5	5.6	5.6	5.7	5.8	5.7	2014
A	4	06:02.8	W8+	8/31/2014	187	76	11.62221145	21.73353542	4.1	5.5	5.9	5.9	5.9	5.9	5.8	5.7	5.7	5.6	5.6	5.6	5.5	5.6	5.4	5.3	5.2	5.2	5.3	5.4	5.4	5.4	5.4	5.4	5.4	5.5	5.5	5.4	5.4	5.5	5.4	5.5	5.5	5.5	5.5	5.6	5.6	5.7	5.8	5.7	2014
A	4	06:02.8	W8+	8/31/2014	186	84	13.05390517	24.28026361	4.1	5.5	5.9	5.9	5.9	5.9	5.8	5.7	5.7	5.6	5.6	5.6	5.5	5.6	5.4	5.3	5.2	5.2	5.3	5.4	5.4	5.4	5.4	5.4	5.4	5.5	5.5	5.4	5.4	5.5	5.4	5.5	5.5	5.5	5.5	5.6	5.6	5.7	5.8	5.7	2014
A	4	06:02.8	W8+	8/31/2014	185	78	12.31911239	22.79035793	4.1	5.5	5.9	5.9	5.9	5.9	5.8	5.7	5.7	5.6	5.6	5.6	5.5	5.6	5.4	5.3	5.2	5.2	5.3	5.4	5.4	5.4	5.4	5.4	5.4	5.5	5.5	5.4	5.4	5.5	5.4	5.5	5.5	5.5	5.5	5.6	5.6	5.7	5.8	5.7	2014
A	4	06:02.8	W8+	8/31/2014	184	75	12.0394818	22.1526465	4.1	5.5	5.9	5.9	5.9	5.9	5.8	5.7	5.7	5.6	5.6	5.6	5.5	5.6	5.4	5.3	5.2	5.2	5.3	5.4	5.4	5.4	5.4	5.4	5.4	5.5	5.5	5.4	5.4	5.5	5.4	5.5	5.5	5.5	5.5	5.6	5.6	5.7	5.8	5.7	2014
A	4	06:02.8	W8+	8/31/2014	183	72	11.7484136	21.49959688	4.1	5.5	5.9	5.9	5.9	5.9	5.8	5.7	5.7	5.6	5.6	5.6	5.5	5.6	5.4	5.3	5.2	5.2	5.3	5.4	5.4	5.4	5.4	5.4	5.4	5.5	5.5	5.4	5.4	5.5	5.4	5.5	5.5	5.5	5.5	5.6	5.6	5.7	5.8	5.7	2014
A	4	06:02.8	W8+	8/31/2014		72			4.1	5.5	5.9	5.9	5.9	5.9	5.8	5.7	5.7	5.6	5.6	5.6	5.5	5.6	5.4	5.3	5.2	5.2	5.3	5.4	5.4	5.4	5.4	5.4	5.4	5.5	5.5	5.4	5.4	5.5	5.4	5.5	5.5	5.5	5.5	5.6	5.6	5.7	5.8	5.7	2014
A	5	06:06.5	W8+	8/31/2014	182	72	11.94313475	21.73650525	4.2	5.7	5.9	6	5.9	5.7	5.7	5.7	5.7	5.6	5.5	5.5	5.5	5.4	5.4	5.3	5.2	5.2	5.3	5.2	5.4	5.4	5.4	5.4	5.4	5.4	5.4	5.3	5.3	5.2	5.3	5.4	5.4	5.4	5.5	5.6	5.6	5.7	5.7	5.7	2014
A	5	06:06.5	W8+	8/31/2014	187	82	12.53975446	23.44934084	4.2	5.7	5.9	6	5.9	5.7	5.7	5.7	5.7	5.6	5.5	5.5	5.5	5.4	5.4	5.3	5.2	5.2	5.3	5.2	5.4	5.4	5.4	5.4	5.4	5.4	5.4	5.3	5.3	5.2	5.3	5.4	5.4	5.4	5.5	5.6	5.6	5.7	5.7	5.7	2014
A	5	06:06.5	W8+	8/31/2014	187	78	11.92805912	22.30547056	4.2	5.7	5.9	6	5.9	5.7	5.7	5.7	5.7	5.6	5.5	5.5	5.5	5.4	5.4	5.3	5.2	5.2	5.3	5.2	5.4	5.4	5.4	5.4	5.4	5.4	5.4	5.3	5.3	5.2	5.3	5.4	5.4	5.4	5.5	5.6	5.6	5.7	5.7	5.7	2014
A	5	06:06.5	W8+	8/31/2014	186	76	11.81067611	21.96785756	4.2	5.7	5.9	6	5.9	5.7	5.7	5.7	5.7	5.6	5.5	5.5	5.5	5.4	5.4	5.3	5.2	5.2	5.3	5.2	5.4	5.4	5.4	5.4	5.4	5.4	5.4	5.3	5.3	5.2	5.3	5.4	5.4	5.4	5.5	5.6	5.6	5.7	5.7	5.7	2014
A	5	06:06.5	W8+	8/31/2014	185	82	12.95086175	23.95909423	4.2	5.7	5.9	6	5.9	5.7	5.7	5.7	5.7	5.6	5.5	5.5	5.5	5.4	5.4	5.3	5.2	5.2	5.3	5.2	5.4	5.4	5.4	5.4	5.4	5.4	5.4	5.3	5.3	5.2	5.3	5.4	5.4	5.4	5.5	5.6	5.6	5.7	5.7	5.7	2014
A	5	06:06.5	W8+	8/31/2014	185	74	11.68736304	21.62162162	4.2	5.7	5.9	6	5.9	5.7	5.7	5.7	5.7	5.6	5.5	5.5	5.5	5.4	5.4	5.3	5.2	5.2	5.3	5.2	5.4	5.4	5.4	5.4	5.4	5.4	5.4	5.3	5.3	5.2	5.3	5.4	5.4	5.4	5.5	5.6	5.6	5.7	5.7	5.7	2014
A	5	06:06.5	W8+	8/31/2014	185	71	11.21355102	20.74506939	4.2	5.7	5.9	6	5.9	5.7	5.7	5.7	5.7	5.6	5.5	5.5	5.5	5.4	5.4	5.3	5.2	5.2	5.3	5.2	5.4	5.4	5.4	5.4	5.4	5.4	5.4	5.3	5.3	5.2	5.3	5.4	5.4	5.4	5.5	5.6	5.6	5.7	5.7	5.7	2014
A	5	06:06.5	W8+	8/31/2014	184	74	11.87895537	21.85727788	4.2	5.7	5.9	6	5.9	5.7	5.7	5.7	5.7	5.6	5.5	5.5	5.5	5.4	5.4	5.3	5.2	5.2	5.3	5.2	5.4	5.4	5.4	5.4	5.4	5.4	5.4	5.3	5.3	5.2	5.3	5.4	5.4	5.4	5.5	5.6	5.6	5.7	5.7	5.7	2014
A	6	06:08.6	W8+	8/31/2014	186	79	12.276887	22.83500983	4.1	5.5	5.9	5.8	5.9	5.8	5.7	5.7	5.7	5.6	5.6	5.6	5.5	5.5	5.4	5.3	5.2	5.2	5.2	5.1	5.1	5.2	5.2	5.3	5.3	5.3	5.4	5.4	5.4	5.4	5.4	5.4	5.5	5.5	5.4	5.5	5.5	5.5	5.6	5.5	2014
A	6	06:08.6	W8+	8/31/2014	183				4.1	5.5	5.9	5.8	5.9	5.8	5.7	5.7	5.7	5.6	5.6	5.6	5.5	5.5	5.4	5.3	5.2	5.2	5.2	5.1	5.1	5.2	5.2	5.3	5.3	5.3	5.4	5.4	5.4	5.4	5.4	5.4	5.5	5.5	5.4	5.5	5.5	5.5	5.6	5.5	2014
A	6	06:08.6	W8+	8/31/2014	182	87	14.43128783	26.26494385	4.1	5.5	5.9	5.8	5.9	5.8	5.7	5.7	5.7	5.6	5.6	5.6	5.5	5.5	5.4	5.3	5.2	5.2	5.2	5.1	5.1	5.2	5.2	5.3	5.3	5.3	5.4	5.4	5.4	5.4	5.4	5.4	5.5	5.5	5.4	5.5	5.5	5.5	5.6	5.5	2014
A	6	06:08.6	W8+	8/31/2014	181	74	12.4794658	22.58783309	4.1	5.5	5.9	5.8	5.9	5.8	5.7	5.7	5.7	5.6	5.6	5.6	5.5	5.5	5.4	5.3	5.2	5.2	5.2	5.1	5.1	5.2	5.2	5.3	5.3	5.3	5.4	5.4	5.4	5.4	5.4	5.4	5.5	5.5	5.4	5.5	5.5	5.5	5.6	5.5	2014
A	6	06:08.6	W8+	8/31/2014	179	65	11.33324464	20.28650791	4.1	5.5	5.9	5.8	5.9	5.8	5.7	5.7	5.7	5.6	5.6	5.6	5.5	5.5	5.4	5.3	5.2	5.2	5.2	5.1	5.1	5.2	5.2	5.3	5.3	5.3	5.4	5.4	5.4	5.4	5.4	5.4	5.5	5.5	5.4	5.5	5.5	5.5	5.6	5.5	2014
A	6	06:08.6	W8+	8/31/2014	178				4.1	5.5	5.9	5.8	5.9	5.8	5.7	5.7	5.7	5.6	5.6	5.6	5.5	5.5	5.4	5.3	5.2	5.2	5.2	5.1	5.1	5.2	5.2	5.3	5.3	5.3	5.4	5.4	5.4	5.4	5.4	5.4	5.5	5.5	5.4	5.5	5.5	5.5	5.6	5.5	2014
A	6	06:08.6	W8+	8/31/2014	176				4.1	5.5	5.9	5.8	5.9	5.8	5.7	5.7	5.7	5.6	5.6	5.6	5.5	5.5	5.4	5.3	5.2	5.2	5.2	5.1	5.1	5.2	5.2	5.3	5.3	5.3	5.4	5.4	5.4	5.4	5.4	5.4	5.5	5.5	5.4	5.5	5.5	5.5	5.6	5.5	2014
A	6	06:08.6	W8+	8/31/2014	174				4.1	5.5	5.9	5.8	5.9	5.8	5.7	5.7	5.7	5.6	5.6	5.6	5.5	5.5	5.4	5.3	5.2	5.2	5.2	5.1	5.1	5.2	5.2	5.3	5.3	5.3	5.4	5.4	5.4	5.4	5.4	5.4	5.5	5.5	5.4	5.5	5.5	5.5	5.6	5.5	2014
B	1	06:04.6	W8+	8/31/2014	178	67	11.87995501	21.14631991	4.1	5.5	5.9	6	5.9	5.9	5.8	5.8	5.7	5.7	5.7	5.6	5.6	5.6	5.5	5.6	5.5	5.4	5.5	5.4	5.5	5.4	5.4	5.4	5.3	5.4	5.4	5.3	5.3	5.4	5.4	5.4	5.5	5.4	5.3	5.4	5.4	5.5	5.4	5.4	2014
B	1	06:04.6	W8+	8/31/2014	186				4.1	5.5	5.9	6	5.9	5.9	5.8	5.8	5.7	5.7	5.7	5.6	5.6	5.6	5.5	5.6	5.5	5.4	5.5	5.4	5.5	5.4	5.4	5.4	5.3	5.4	5.4	5.3	5.3	5.4	5.4	5.4	5.5	5.4	5.3	5.4	5.4	5.5	5.4	5.4	2014
B	1	06:04.6	W8+	8/31/2014	185	74	11.68736304	21.62162162	4.1	5.5	5.9	6	5.9	5.9	5.8	5.8	5.7	5.7	5.7	5.6	5.6	5.6	5.5	5.6	5.5	5.4	5.5	5.4	5.5	5.4	5.4	5.4	5.3	5.4	5.4	5.3	5.3	5.4	5.4	5.4	5.5	5.4	5.3	5.4	5.4	5.5	5.4	5.4	2014
B	1	06:04.6	W8+	8/31/2014	182	79	13.10427286	23.8497766	4.1	5.5	5.9	6	5.9	5.9	5.8	5.8	5.7	5.7	5.7	5.6	5.6	5.6	5.5	5.6	5.5	5.4	5.5	5.4	5.5	5.4	5.4	5.4	5.3	5.4	5.4	5.3	5.3	5.4	5.4	5.4	5.5	5.4	5.3	5.4	5.4	5.5	5.4	5.4	2014
B	1	06:04.6	W8+	8/31/2014	181	70	11.80490008	21.36686914	4.1	5.5	5.9	6	5.9	5.9	5.8	5.8	5.7	5.7	5.7	5.6	5.6	5.6	5.5	5.6	5.5	5.4	5.5	5.4	5.5	5.4	5.4	5.4	5.3	5.4	5.4	5.3	5.3	5.4	5.4	5.4	5.5	5.4	5.3	5.4	5.4	5.5	5.4	5.4	2014
B	1	06:04.6	W8+	8/31/2014	180	65	11.14540466	20.0617284	4.1	5.5	5.9	6	5.9	5.9	5.8	5.8	5.7	5.7	5.7	5.6	5.6	5.6	5.5	5.6	5.5	5.4	5.5	5.4	5.5	5.4	5.4	5.4	5.3	5.4	5.4	5.3	5.3	5.4	5.4	5.4	5.5	5.4	5.3	5.4	5.4	5.5	5.4	5.4	2014
[truncated: 242 more rows]
